# Supplementary material for: Identification of differentially expressed long noncoding RNAs and pathways in liver tissues from rats with hepatic fibrosis
Source: PLoS One. 2021 Oct 1;16(10):e0258194. doi: 10.1371/journal.pone.0258194 (PMC8486097; doi:10.1371/journal.pone.0258194)
Supplement: S1 Table — (XLSX) [file pone.0258194.s006.xlsx]

## Sheet: 结果一致性比对
Gene	logFC	logCPM	PValue	FDR	CL5	CL6	CL7	FL12	FL2	FL5	Symbol	Chr	GeneType	Description
ENSRNOG00000013973	6.41884	7.23853	1.12552e-80	3.58442e-77	1.35	1.35	3.75	168.35	490.47	13.14	Lcn2	3	protein_coding	lipocalin 2
ENSRNOG00000030187	6.60653	4.13442	4.77341e-66	8.29185e-63	0.02	0.19	0.13	12.82	4.02	24.52	Mmp12	8	protein_coding	matrix metallopeptidase 12
ENSRNOG00000042543	-6.52291	-1.50119	4.34953e-09	1.66555e-07	0.08	0.59	0.43	0	0	0	LOC100909412	5	protein_coding	major urinary protein-like
ENSRNOG00000021027	4.95944	5.14524	3.8907e-53	4.64647e-50	0.46	0.91	0.81	31.75	25.61	27.1	Dbp	1	protein_coding	D site of albumin promoter (albumin D-box) binding protein
ENSRNOG00000050595	-8.82095	12.7265	6.30976e-128	4.0189e-124	3856.22	5348.29	3923.09	4.28	7.2	25.09	LOC100912565	5	protein_coding	major urinary protein-like
ENSRNOG00000009273	-9.11895	11.186	5.04177e-132	9.63381e-128	1179.86	2301.86	1671.56	1.49	2.1	8.06	LOC259244	5	protein_coding	alpha-2u globulin PGCL3
ENSRNOG00000043131	-7.62884	8.33425	6.94577e-103	3.318e-99	634.8	706.21	482.1	0.78	0.45	10.35	LOC100360095	8	protein_coding	urinary protein 1-like
ENSRNOG00000014555	-4.46977	8.62053	1.20845e-49	1.35829e-46	45.98	43.15	32.94	1.62	3.17	1.97	Aox4	9	protein_coding	aldehyde oxidase 4
ENSRNOG00000052810	-4.4386	10.5231	3.12795e-49	3.32049e-46	1188.16	845.38	737.89	7.76	20.53	134.24	Cyp2c11	1	protein_coding	cytochrome P450, subfamily 2, polypeptide 11
ENSRNOG00000047613	-8.87141	14.046	7.61589e-129	7.27622e-125	24936.5	48587.8	36722.4	33.04	55.03	209.12	Mup5	5	protein_coding	major urinary protein 5
ENSRNOG00000003897	4.22915	8.09345	1.52669e-45	1.26835e-42	2.12	3.77	2.12	73.73	17	101.22	Col1a1	10	protein_coding	collagen, type I, alpha 1
ENSRNOG00000010645	2.31705	3.82922	8.26644e-16	1.01907e-13	1.88	3.23	2.21	12.52	9.29	24.01	Lgals3	15	protein_coding	lectin, galactoside-binding, soluble, 3
ENSRNOG00000009822	1.85085	1.72314	5.44607e-09	2.05254e-07	0.33	0.34	0.22	1.14	0.82	2.12	Tlr2	2	protein_coding	toll-like receptor 2
ENSRNOG00000034290	3.79034	3.47109	8.85022e-33	4.22775e-30	0.8	0.86	1.28	29	17.16	5.45	Ccl21	5	protein_coding	chemokine (C-C motif) ligand 21
ENSRNOG00000018509	1.9879	0.611635	1.63521e-07	4.42571e-06	0.12	0.49	0.16	1.43	0.95	1.23	Cx3cr1	8	protein_coding	chemokine (C-X3-C motif) receptor 1
ENSRNOG00000028015	1.49822	0.229857	8.44476e-05	0.00110978	1.19	0.76	0.92	4.49	2.09	3.99	Pf4	14	protein_coding	platelet factor 4
ENSRNOG00000016326	2.39031	1.59523	9.09989e-13	7.12626e-11	0.15	0.21	0.15	1.98	0.5	0.87	Cx3cl1	19	protein_coding	chemokine (C-X3-C motif) ligand 1
ENSRNOG00000001720	1.31397	3.41315	2.43089e-06	4.93094e-05	2.73	1.95	2.29	5.01	5.61	11.33	Hes1	11	protein_coding	hes family bHLH transcription factor 1
ENSRNOG00000010362	1.48188	4.44351	6.17763e-08	1.85019e-06	4.48	4.99	4.42	18.37	8.64	22.42	Anxa2	8	protein_coding	annexin A2
ENSRNOG00000000053	-1.09525	11.903	3.38352e-05	0.000502349	785.85	831.91	868.62	313.85	752.71	357.43	Crp	13	protein_coding	C-reactive protein, pentraxin-related
ENSRNOG00000048812	-1.05903	8.49384	6.14754e-05	0.000848138	281.38	319.68	331.42	167.18	149.08	248.74	Gpx1	8	protein_coding	glutathione peroxidase 1
ENSRNOG00000009284	-1.22722	4.59869	5.82007e-06	0.000106933	5.52	16.76	13.03	4.65	9.62	4.14	Foxa1	6	protein_coding	forkhead box A1
ENSRNOG00000008364	-1.03201	11.593	9.17025e-05	0.00118958	882.53	964.21	889.03	492.08	474.75	715.82	Cat	3	protein_coding	catalase
ENSRNOG00000018735	1.48252	7.21223	3.00152e-08	9.62064e-07	26.97	33.03	33.86	95.48	131.23	99.21	Cd74	18	protein_coding	Cd74 molecule, major histocompatibility complex, class II invariant chain
ENSRNOG00000012440	-1.09497	5.57966	4.03877e-05	0.00058642	46.6	67.49	42.98	26.56	21.77	44.09	Msra	15	protein_coding	methionine sulfoxide reductase A
ENSRNOG00000028896	2.9897	4.42562	1.35229e-24	3.91509e-22	0.56	0.59	0.59	3.86	10.52	2.46	A2m	4	protein_coding	alpha-2-macroglobulin
ENSRNOG00000043451	4.36287	5.20057	2.56344e-44	2.04093e-41	0.37	2.81	0.74	31.12	7.34	60.59	Spp1	14	protein_coding	secreted phosphoprotein 1
ENSRNOG00000029148	2.31781	1.78779	6.18342e-13	5.00647e-11	0.18	0.1	0.21	1.69	0.44	1.08	Pdgfd	8	protein_coding	platelet derived growth factor D	chr2	protein_coding	BCL2-like 1
ENSRNOG00000052745	-0.58023	7.10475	0.0273447	0.128854	18.22	19.63	18.03	14.58	16.64	15.41	Met	4	protein_coding	met proto-oncogene	chrX	protein_coding	forkhead box P3
ENSRNOG00000056847	1.85743	6.65517	7.38667e-12	4.80083e-10	14.94	32.54	10.24	126.78	40.22	97.05	Gsta3	9	protein_coding	glutathione S-transferase alpha 3	chr1	protein_coding	absent in melanoma 2
ENSRNOG00000013925	-3.50392	5.07185	1.47203e-32	6.86036e-30	11.95	9.64	6.08	0.33	0.4	2.34	Nox4	1	protein_coding	NADPH oxidase 4	chr11	protein_coding	signal transducer and activator of transcription 5A
ENSRNOG00000004332	-0.896731	8.53557	0.000666337	0.00651272	62	67.7	64.57	35.42	50.26	44.01	Egfr	14	protein_coding	epidermal growth factor receptor	chr2	protein_coding	leucine-rich repeat-containing G protein-coupled receptor 4
Target	logFC	logCPM	PValue	FDR	CL5	CL6	CL7	FL12	FL2	FL5	Symbol	Chr	GeneType	Descript
Egfr	-2.18854	3.39208	3.68373e-08	3.2961e-06	2.84	5.68	5.76	1.5	1.32	0.77	XLOC_051293	14	intronic	novel
Egfr	-2.4824	4.8515	3.20991e-10	4.98846e-08	3.35	9.29	10.74	1.49	2.07	1.18	XLOC_051273	14	intronic	novel
Egfr	-2.45526	4.96067	4.53593e-10	6.89053e-08	3.81	9.83	11.93	1.58	2.19	1.53	XLOC_051259	14	intronic	novel
Gsta3	2.24316	2.6321	2.81652e-08	2.61421e-06	0.35	0.13	0.16	2.13	0.39	1.15	XLOC_172641	9	intronic	novel
Gsta3	2.6801	1.63676	1.014e-09	1.41732e-07	0.26	0.31	0.1	3.09	0.64	1.38	XLOC_172640	9	intronic	novel
Met	-1.13054	3.64516	0.00305438	0.037442	1.79	3.64	3.04	1.45	1.46	1.53	XLOC_118358	4	intronic	novel
Nox4	-4.44597	2.34586	4.6468e-21	3.85147e-18	3.29	1.01	0.92	0.1	0.04	0.14	XLOC_004568	1	intronic	novel
Nox4	-3.6189	1.0586	1.13635e-13	3.53195e-11	0.75	1.01	0.79	0	0.04	0.19	XLOC_004611	1	intronic	novel
Nox4	-4.25526	1.57671	4.6583e-18	2.78578e-15	2.74	1.05	1.12	0.07	0.03	0.19	XLOC_004580	1	intronic	novel
Nox4	-3.84649	1.34249	1.73601e-15	6.97678e-13	0.73	0.79	0.39	0	0.04	0.11	XLOC_004601	1	intronic	novel
Nox4	-3.22023	0.150551	8.35708e-10	1.20373e-07	0.91	0.39	0.38	0	0.02	0.18	XLOC_004602	1	intronic	novel
Nox4	-3.35492	1.31263	5.17178e-13	1.50824e-10	1.44	1.53	1.22	0.05	0.02	0.4	XLOC_004600	1	intronic	novel
Nox4	-3.53468	1.38699	3.6257e-14	1.18133e-11	1.24	1.34	0.91	0.03	0.04	0.27	XLOC_004610	1	intronic	novel
Nox4	-2.95538	1.136	2.27701e-10	3.67151e-08	1.79	0.81	0.88	0.1	0.22	0.19	XLOC_004579	1	intronic	novel
Nox4	-3.50849	0.288029	2.9664e-11	5.7911e-09	0.71	0.53	0.73	0	0.02	0.17	XLOC_004598	1	intronic	novel
Nox4	-3.43801	2.19957	6.49787e-15	2.39832e-12	1.79	1.1	0.66	0.06	0.08	0.24	XLOC_004592	1	intronic	novel
Nox4	-4.19709	2.32694	8.87465e-20	6.35263e-17	1.93	1.57	1.2	0.02	0	0.27	XLOC_004605	1	intronic	novel
Pdgfd	1.54903	0.123495	0.00128945	0.0190908	0.08	0.16	0.07	0.44	0.24	0.36	XLOC_161936	8	intronic	novel
Pdgfd	3.51083	-0.784407	1.01317e-07	7.79577e-06	0.02	0.01	0.02	0.49	0.17	0.17	XLOC_161976	8	intronic	novel
Pdgfd	2.16256	0.109189	1.39805e-05	0.000522543	0.08	0.08	0.05	0.7	0.19	0.28	XLOC_161939	8	intronic	novel
Pdgfd	3.04452	-0.0913336	2.60509e-08	2.42751e-06	0.06	0.05	0.06	0.8	0.26	0.62	XLOC_161949	8	intronic	novel
Pdgfd	6.35553	-1.64834	2.4123e-07	1.6351e-05	0	0	0	0.21	0.02	0.29	XLOC_161988	8	intronic	novel
Pdgfd	3.50999	-0.0569304	6.9018e-10	1.01264e-07	0.01	0.01	0.05	0.67	0.02	0.26	XLOC_161962	8	intronic	novel
Pdgfd	1.93789	-0.493496	0.000401975	0.00786047	0.08	0.08	0.05	0.47	0.08	0.46	XLOC_161954	8	intronic	novel
Pdgfd	3.19767	-1.0407	9.89472e-07	5.44198e-05	0.03	0	0.02	0.25	0.13	0.23	XLOC_161998	8	intronic	novel
Pdgfd	1.62167	0.308642	0.000367274	0.00736797	0.2	0.07	0.13	0.8	0.28	0.41	XLOC_161951	8	intronic	novel
Pdgfd	2.62315	0.224322	1.13987e-07	8.56152e-06	0.05	0.03	0.09	0.72	0.19	0.43	XLOC_161934	8	intronic	novel
Pdgfd	2.44401	0.388336	8.2277e-07	4.7636e-05	0.03	0.12	0.08	0.57	0.27	0.58	XLOC_161935	8	intronic	novel
Pdgfd	4.1399	-0.875168	2.3654e-09	2.94081e-07	0.03	0	0	0.46	0.13	0.24	XLOC_161979	8	intronic	novel
Pdgfd	3.75512	-0.171244	2.74104e-10	4.34556e-08	0.02	0.03	0.03	0.61	0.25	0.36	XLOC_162000	8	intronic	novel
Pdgfd	2.7881	-0.491107	1.22434e-06	6.63336e-05	0.01	0.05	0.04	0.39	0.03	0.35	XLOC_161950	8	intronic	novel
Pdgfd	2.92785	0.312573	5.97727e-09	6.67589e-07	0.11	0.06	0.04	1.14	0.28	0.55	XLOC_161938	8	intronic	novel
