# Supplementary material for: Identification of differentially expressed long noncoding RNAs and pathways in liver tissues from rats with hepatic fibrosis
Source: PLoS One. 2021 Oct 1;16(10):e0258194. doi: 10.1371/journal.pone.0258194 (PMC8486097; doi:10.1371/journal.pone.0258194)
Supplement: S1 Appendix — (ZIP) [file pone.0258194.s007.zip]

Archive with 1 entries (1 files):
- lncRNA.gff
