# Supplementary material for: Identification of differentially expressed long noncoding RNAs and pathways in liver tissues from rats with hepatic fibrosis
Source: PLoS One. 2021 Oct 1;16(10):e0258194. doi: 10.1371/journal.pone.0258194 (PMC8486097; doi:10.1371/journal.pone.0258194)
Supplement: S1 Appendix — (ZIP) [file pone.0258194.s007.zip › lncRNA.gff]

1	ensembl	gene	11766992	11772215	.	+	.	ID=ENSRNOG00000060990;Name=AABR07000382.1;biotype=lincRNA;gene_id=ENSRNOG00000060990;logic_name=ensembl;version=1
1	ensembl	transcript	11766992	11772215	.	+	.	ID=ENSRNOT00000081586;Parent=ENSRNOG00000060990;Name=AABR07000382.1-201;biotype=lincRNA;transcript_id=ENSRNOT00000081586;version=1
1	ensembl	exon	11766992	11767543	.	+	.	Parent=ENSRNOT00000081586;Name=ENSRNOE00000525758;constitutive=1;ensembl_end_phase=-1;ensembl_phase=-1;exon_id=ENSRNOE00000525758;rank=1;version=1
1	ensembl	exon	11768391	11768576	.	+	.	Parent=ENSRNOT00000081586;Name=ENSRNOE00000546342;constitutive=1;ensembl_end_phase=-1;ensembl_phase=-1;exon_id=ENSRNOE00000546342;rank=2;version=1
1	ensembl	exon	11769578	11769673	.	+	.	Parent=ENSRNOT00000081586;Name=ENSRNOE00000526602;constitutive=1;ensembl_end_phase=-1;ensembl_phase=-1;exon_id=ENSRNOE00000526602;rank=3;version=1
1	ensembl	exon	11770020	11770168	.	+	.	Parent=ENSRNOT00000081586;Name=ENSRNOE00000542984;constitutive=1;ensembl_end_phase=-1;ensembl_phase=-1;exon_id=ENSRNOE00000542984;rank=4;version=1
1	ensembl	exon	11770878	11770983	.	+	.	Parent=ENSRNOT00000081586;Name=ENSRNOE00000529799;constitutive=1;ensembl_end_phase=-1;ensembl_phase=-1;exon_id=ENSRNOE00000529799;rank=5;version=1
1	ensembl	exon	11772147	11772215	.	+	.	Parent=ENSRNOT00000081586;Name=ENSRNOE00000560353;constitutive=1;ensembl_end_phase=-1;ensembl_phase=-1;exon_id=ENSRNOE00000560353;rank=6;version=1
1	ensembl	gene	11834038	11840581	.	-	.	ID=ENSRNOG00000058425;Name=AABR07000385.2;biotype=lincRNA;gene_id=ENSRNOG00000058425;logic_name=ensembl;version=1
1	ensembl	transcript	11834038	11840581	.	-	.	ID=ENSRNOT00000082588;Parent=ENSRNOG00000058425;Name=AABR07000385.2-201;biotype=lincRNA;transcript_id=ENSRNOT00000082588;version=1
1	ensembl	exon	11834038	11837897	.	-	.	Parent=ENSRNOT00000082588;Name=ENSRNOE00000565085;constitutive=1;ensembl_end_phase=-1;ensembl_phase=-1;exon_id=ENSRNOE00000565085;rank=2;version=1
1	ensembl	exon	11840065	11840581	.	-	.	Parent=ENSRNOT00000082588;Name=ENSRNOE00000574780;constitutive=1;ensembl_end_phase=-1;ensembl_phase=-1;exon_id=ENSRNOE00000574780;rank=1;version=1
1	ensembl	gene	11982257	11995787	.	-	.	ID=ENSRNOG00000059898;Name=AABR07000410.1;biotype=lincRNA;gene_id=ENSRNOG00000059898;logic_name=ensembl;version=1
1	ensembl	transcript	11982257	11995787	.	-	.	ID=ENSRNOT00000078330;Parent=ENSRNOG00000059898;Name=AABR07000410.1-201;biotype=lincRNA;transcript_id=ENSRNOT00000078330;version=1
1	ensembl	exon	11982257	11984291	.	-	.	Parent=ENSRNOT00000078330;Name=ENSRNOE00000572187;constitutive=0;ensembl_end_phase=-1;ensembl_phase=-1;exon_id=ENSRNOE00000572187;rank=6;version=1
1	ensembl	exon	11985875	11986041	.	-	.	Parent=ENSRNOT00000078330;Name=ENSRNOE00000556449;constitutive=1;ensembl_end_phase=-1;ensembl_phase=-1;exon_id=ENSRNOE00000556449;rank=5;version=1
1	ensembl	exon	11988975	11989174	.	-	.	Parent=ENSRNOT00000078330;Name=ENSRNOE00000547939;constitutive=1;ensembl_end_phase=-1;ensembl_phase=-1;exon_id=ENSRNOE00000547939;rank=4;version=1
1	ensembl	exon	11990504	11990700	.	-	.	Parent=ENSRNOT00000078330;Name=ENSRNOE00000549023;constitutive=1;ensembl_end_phase=-1;ensembl_phase=-1;exon_id=ENSRNOE00000549023;rank=3;version=1
1	ensembl	exon	11993419	11993509	.	-	.	Parent=ENSRNOT00000078330;Name=ENSRNOE00000524677;constitutive=1;ensembl_end_phase=-1;ensembl_phase=-1;exon_id=ENSRNOE00000524677;rank=2;version=1
1	ensembl	exon	11994773	11995787	.	-	.	Parent=ENSRNOT00000078330;Name=ENSRNOE00000534382;constitutive=1;ensembl_end_phase=-1;ensembl_phase=-1;exon_id=ENSRNOE00000534382;rank=1;version=1
1	ensembl	transcript	11982257	11995787	.	-	.	ID=ENSRNOT00000086689;Parent=ENSRNOG00000059898;Name=AABR07000410.1-202;biotype=lincRNA;transcript_id=ENSRNOT00000086689;version=1
1	ensembl	exon	11982257	11983200	.	-	.	Parent=ENSRNOT00000086689;Name=ENSRNOE00000568259;constitutive=0;ensembl_end_phase=-1;ensembl_phase=-1;exon_id=ENSRNOE00000568259;rank=7;version=1
1	ensembl	exon	11984189	11984291	.	-	.	Parent=ENSRNOT00000086689;Name=ENSRNOE00000529662;constitutive=0;ensembl_end_phase=-1;ensembl_phase=-1;exon_id=ENSRNOE00000529662;rank=6;version=1
1	ensembl	exon	11985875	11986041	.	-	.	Parent=ENSRNOT00000086689;Name=ENSRNOE00000556449;constitutive=1;ensembl_end_phase=-1;ensembl_phase=-1;exon_id=ENSRNOE00000556449;rank=5;version=1
1	ensembl	exon	11988975	11989174	.	-	.	Parent=ENSRNOT00000086689;Name=ENSRNOE00000547939;constitutive=1;ensembl_end_phase=-1;ensembl_phase=-1;exon_id=ENSRNOE00000547939;rank=4;version=1
1	ensembl	exon	11990504	11990700	.	-	.	Parent=ENSRNOT00000086689;Name=ENSRNOE00000549023;constitutive=1;ensembl_end_phase=-1;ensembl_phase=-1;exon_id=ENSRNOE00000549023;rank=3;version=1
1	ensembl	exon	11993419	11993509	.	-	.	Parent=ENSRNOT00000086689;Name=ENSRNOE00000524677;constitutive=1;ensembl_end_phase=-1;ensembl_phase=-1;exon_id=ENSRNOE00000524677;rank=2;version=1
1	ensembl	exon	11994773	11995787	.	-	.	Parent=ENSRNOT00000086689;Name=ENSRNOE00000534382;constitutive=1;ensembl_end_phase=-1;ensembl_phase=-1;exon_id=ENSRNOE00000534382;rank=1;version=1
1	ensembl	gene	12006598	12136637	.	+	.	ID=ENSRNOG00000055789;Name=AABR07000411.1;biotype=lincRNA;gene_id=ENSRNOG00000055789;logic_name=ensembl;version=1
1	ensembl	transcript	12006598	12136637	.	+	.	ID=ENSRNOT00000087070;Parent=ENSRNOG00000055789;Name=AABR07000411.1-201;biotype=lincRNA;transcript_id=ENSRNOT00000087070;version=1
1	ensembl	exon	12006598	12006806	.	+	.	Parent=ENSRNOT00000087070;Name=ENSRNOE00000572428;constitutive=1;ensembl_end_phase=-1;ensembl_phase=-1;exon_id=ENSRNOE00000572428;rank=1;version=1
1	ensembl	exon	12086530	12086774	.	+	.	Parent=ENSRNOT00000087070;Name=ENSRNOE00000540838;constitutive=1;ensembl_end_phase=-1;ensembl_phase=-1;exon_id=ENSRNOE00000540838;rank=2;version=1
1	ensembl	exon	12128638	12128849	.	+	.	Parent=ENSRNOT00000087070;Name=ENSRNOE00000536543;constitutive=1;ensembl_end_phase=-1;ensembl_phase=-1;exon_id=ENSRNOE00000536543;rank=3;version=1
1	ensembl	exon	12133895	12136637	.	+	.	Parent=ENSRNOT00000087070;Name=ENSRNOE00000550039;constitutive=1;ensembl_end_phase=-1;ensembl_phase=-1;exon_id=ENSRNOE00000550039;rank=4;version=1
1	ensembl	gene	12400648	12410192	.	+	.	ID=ENSRNOG00000055660;Name=AABR07000433.1;biotype=lincRNA;gene_id=ENSRNOG00000055660;logic_name=ensembl;version=1
1	ensembl	transcript	12400648	12410192	.	+	.	ID=ENSRNOT00000082324;Parent=ENSRNOG00000055660;Name=AABR07000433.1-201;biotype=lincRNA;transcript_id=ENSRNOT00000082324;version=1
1	ensembl	exon	12400648	12400930	.	+	.	Parent=ENSRNOT00000082324;Name=ENSRNOE00000532668;constitutive=1;ensembl_end_phase=-1;ensembl_phase=-1;exon_id=ENSRNOE00000532668;rank=1;version=1
1	ensembl	exon	12403150	12403209	.	+	.	Parent=ENSRNOT00000082324;Name=ENSRNOE00000574949;constitutive=1;ensembl_end_phase=-1;ensembl_phase=-1;exon_id=ENSRNOE00000574949;rank=2;version=1
1	ensembl	exon	12409350	12410192	.	+	.	Parent=ENSRNOT00000082324;Name=ENSRNOE00000548966;constitutive=1;ensembl_end_phase=-1;ensembl_phase=-1;exon_id=ENSRNOE00000548966;rank=3;version=1
1	ensembl	gene	13344901	13382067	.	-	.	ID=ENSRNOG00000052189;Name=AABR07000452.1;biotype=lincRNA;gene_id=ENSRNOG00000052189;logic_name=ensembl;version=1
1	ensembl	transcript	13344901	13382067	.	-	.	ID=ENSRNOT00000081716;Parent=ENSRNOG00000052189;Name=AABR07000452.1-201;biotype=lincRNA;transcript_id=ENSRNOT00000081716;version=1
1	ensembl	exon	13344901	13344958	.	-	.	Parent=ENSRNOT00000081716;Name=ENSRNOE00000520841;constitutive=0;ensembl_end_phase=-1;ensembl_phase=-1;exon_id=ENSRNOE00000520841;rank=4;version=1
1	ensembl	exon	13370181	13370293	.	-	.	Parent=ENSRNOT00000081716;Name=ENSRNOE00000529917;constitutive=0;ensembl_end_phase=-1;ensembl_phase=-1;exon_id=ENSRNOE00000529917;rank=3;version=1
1	ensembl	exon	13371391	13371517	.	-	.	Parent=ENSRNOT00000081716;Name=ENSRNOE00000573267;constitutive=0;ensembl_end_phase=-1;ensembl_phase=-1;exon_id=ENSRNOE00000573267;rank=2;version=1
1	ensembl	exon	13381748	13382067	.	-	.	Parent=ENSRNOT00000081716;Name=ENSRNOE00000525891;constitutive=1;ensembl_end_phase=-1;ensembl_phase=-1;exon_id=ENSRNOE00000525891;rank=1;version=1
1	ensembl	transcript	13378753	13382067	.	-	.	ID=ENSRNOT00000090103;Parent=ENSRNOG00000052189;Name=AABR07000452.1-202;biotype=lincRNA;transcript_id=ENSRNOT00000090103;version=1
1	ensembl	exon	13378753	13380384	.	-	.	Parent=ENSRNOT00000090103;Name=ENSRNOE00000556498;constitutive=0;ensembl_end_phase=-1;ensembl_phase=-1;exon_id=ENSRNOE00000556498;rank=2;version=1
1	ensembl	exon	13381748	13382067	.	-	.	Parent=ENSRNOT00000090103;Name=ENSRNOE00000525891;constitutive=1;ensembl_end_phase=-1;ensembl_phase=-1;exon_id=ENSRNOE00000525891;rank=1;version=1
1	ensembl	gene	14507956	14512887	.	+	.	ID=ENSRNOG00000058088;Name=LOC102550206;biotype=lincRNA;description=uncharacterized LOC102550206 [Source:RGD Symbol%3BAcc:7505831];gene_id=ENSRNOG00000058088;logic_name=ensembl;version=1
1	ensembl	transcript	14507956	14512887	.	+	.	ID=ENSRNOT00000088269;Parent=ENSRNOG00000058088;Name=LOC102550206-201;biotype=lincRNA;transcript_id=ENSRNOT00000088269;version=1
1	ensembl	exon	14507956	14508125	.	+	.	Parent=ENSRNOT00000088269;Name=ENSRNOE00000540995;constitutive=1;ensembl_end_phase=-1;ensembl_phase=-1;exon_id=ENSRNOE00000540995;rank=1;version=1
1	ensembl	exon	14508416	14508597	.	+	.	Parent=ENSRNOT00000088269;Name=ENSRNOE00000564928;constitutive=1;ensembl_end_phase=-1;ensembl_phase=-1;exon_id=ENSRNOE00000564928;rank=2;version=1
1	ensembl	exon	14511501	14511650	.	+	.	Parent=ENSRNOT00000088269;Name=ENSRNOE00000529541;constitutive=1;ensembl_end_phase=-1;ensembl_phase=-1;exon_id=ENSRNOE00000529541;rank=3;version=1
1	ensembl	exon	14512714	14512887	.	+	.	Parent=ENSRNOT00000088269;Name=ENSRNOE00000568335;constitutive=1;ensembl_end_phase=-1;ensembl_phase=-1;exon_id=ENSRNOE00000568335;rank=4;version=1
1	ensembl	gene	14938230	14950781	.	+	.	ID=ENSRNOG00000053291;Name=AABR07000493.1;biotype=lincRNA;gene_id=ENSRNOG00000053291;logic_name=ensembl;version=1
1	ensembl	transcript	14938230	14945756	.	+	.	ID=ENSRNOT00000081876;Parent=ENSRNOG00000053291;Name=AABR07000493.1-202;biotype=lincRNA;transcript_id=ENSRNOT00000081876;version=1
1	ensembl	exon	14938230	14938561	.	+	.	Parent=ENSRNOT00000081876;Name=ENSRNOE00000523903;constitutive=1;ensembl_end_phase=-1;ensembl_phase=-1;exon_id=ENSRNOE00000523903;rank=1;version=1
1	ensembl	exon	14945674	14945756	.	+	.	Parent=ENSRNOT00000081876;Name=ENSRNOE00000527837;constitutive=0;ensembl_end_phase=0;ensembl_phase=-1;exon_id=ENSRNOE00000527837;rank=2;version=1
1	ensembl	transcript	14938230	14950781	.	+	.	ID=ENSRNOT00000085786;Parent=ENSRNOG00000053291;Name=AABR07000493.1-201;biotype=lincRNA;transcript_id=ENSRNOT00000085786;version=1
1	ensembl	exon	14938230	14938561	.	+	.	Parent=ENSRNOT00000085786;Name=ENSRNOE00000523903;constitutive=1;ensembl_end_phase=-1;ensembl_phase=-1;exon_id=ENSRNOE00000523903;rank=1;version=1
1	ensembl	exon	14949514	14950781	.	+	.	Parent=ENSRNOT00000085786;Name=ENSRNOE00000551452;constitutive=0;ensembl_end_phase=-1;ensembl_phase=-1;exon_id=ENSRNOE00000551452;rank=2;version=1
1	ensembl	gene	19638106	19640329	.	-	.	ID=ENSRNOG00000051380;Name=AABR07000611.1;biotype=lincRNA;gene_id=ENSRNOG00000051380;logic_name=ensembl;version=1
1	ensembl	transcript	19638106	19640329	.	-	.	ID=ENSRNOT00000085289;Parent=ENSRNOG00000051380;Name=AABR07000611.1-201;biotype=lincRNA;transcript_id=ENSRNOT00000085289;version=1
1	ensembl	exon	19638106	19638154	.	-	.	Parent=ENSRNOT00000085289;Name=ENSRNOE00000555058;constitutive=0;ensembl_end_phase=-1;ensembl_phase=-1;exon_id=ENSRNOE00000555058;rank=4;version=1
1	ensembl	exon	19639041	19639175	.	-	.	Parent=ENSRNOT00000085289;Name=ENSRNOE00000534504;constitutive=0;ensembl_end_phase=-1;ensembl_phase=-1;exon_id=ENSRNOE00000534504;rank=3;version=1
1	ensembl	exon	19639273	19639409	.	-	.	Parent=ENSRNOT00000085289;Name=ENSRNOE00000521686;constitutive=0;ensembl_end_phase=-1;ensembl_phase=0;exon_id=ENSRNOE00000521686;rank=2;version=1
1	ensembl	exon	19639574	19640329	.	-	.	Parent=ENSRNOT00000085289;Name=ENSRNOE00000565111;constitutive=0;ensembl_end_phase=0;ensembl_phase=-1;exon_id=ENSRNOE00000565111;rank=1;version=1
1	ensembl	transcript	19638520	19640329	.	-	.	ID=ENSRNOT00000081174;Parent=ENSRNOG00000051380;Name=AABR07000611.1-202;biotype=lincRNA;transcript_id=ENSRNOT00000081174;version=1
1	ensembl	exon	19638520	19639409	.	-	.	Parent=ENSRNOT00000081174;Name=ENSRNOE00000559416;constitutive=0;ensembl_end_phase=-1;ensembl_phase=-1;exon_id=ENSRNOE00000559416;rank=2;version=1
1	ensembl	exon	19639574	19640329	.	-	.	Parent=ENSRNOT00000081174;Name=ENSRNOE00000524034;constitutive=0;ensembl_end_phase=-1;ensembl_phase=-1;exon_id=ENSRNOE00000524034;rank=1;version=1
1	ensembl	transcript	19638520	19640329	.	-	.	ID=ENSRNOT00000088342;Parent=ENSRNOG00000051380;Name=AABR07000611.1-203;biotype=lincRNA;transcript_id=ENSRNOT00000088342;version=1
1	ensembl	exon	19638520	19639175	.	-	.	Parent=ENSRNOT00000088342;Name=ENSRNOE00000534270;constitutive=0;ensembl_end_phase=-1;ensembl_phase=-1;exon_id=ENSRNOE00000534270;rank=3;version=1
1	ensembl	exon	19639273	19639409	.	-	.	Parent=ENSRNOT00000088342;Name=ENSRNOE00000565469;constitutive=0;ensembl_end_phase=-1;ensembl_phase=-1;exon_id=ENSRNOE00000565469;rank=2;version=1
1	ensembl	exon	19639574	19640329	.	-	.	Parent=ENSRNOT00000088342;Name=ENSRNOE00000524034;constitutive=0;ensembl_end_phase=-1;ensembl_phase=-1;exon_id=ENSRNOE00000524034;rank=1;version=1
1	ensembl	gene	21704119	21704809	.	-	.	ID=ENSRNOG00000053913;Name=AC127189.1;biotype=lincRNA;gene_id=ENSRNOG00000053913;logic_name=ensembl;version=1
1	ensembl	transcript	21704119	21704809	.	-	.	ID=ENSRNOT00000083359;Parent=ENSRNOG00000053913;Name=AC127189.1-201;biotype=lincRNA;transcript_id=ENSRNOT00000083359;version=1
1	ensembl	exon	21704119	21704526	.	-	.	Parent=ENSRNOT00000083359;Name=ENSRNOE00000519050;constitutive=1;ensembl_end_phase=-1;ensembl_phase=-1;exon_id=ENSRNOE00000519050;rank=2;version=1
1	ensembl	exon	21704605	21704809	.	-	.	Parent=ENSRNOT00000083359;Name=ENSRNOE00000546076;constitutive=1;ensembl_end_phase=-1;ensembl_phase=-1;exon_id=ENSRNOE00000546076;rank=1;version=1
1	ensembl	gene	22757012	22758012	.	-	.	ID=ENSRNOG00000060376;Name=AABR07000670.1;biotype=lincRNA;gene_id=ENSRNOG00000060376;logic_name=ensembl;version=1
1	ensembl	transcript	22757012	22758012	.	-	.	ID=ENSRNOT00000089045;Parent=ENSRNOG00000060376;Name=AABR07000670.1-201;biotype=lincRNA;transcript_id=ENSRNOT00000089045;version=1
1	ensembl	exon	22757012	22757483	.	-	.	Parent=ENSRNOT00000089045;Name=ENSRNOE00000519548;constitutive=1;ensembl_end_phase=-1;ensembl_phase=-1;exon_id=ENSRNOE00000519548;rank=2;version=1
1	ensembl	exon	22757667	22758012	.	-	.	Parent=ENSRNOT00000089045;Name=ENSRNOE00000532709;constitutive=1;ensembl_end_phase=-1;ensembl_phase=-1;exon_id=ENSRNOE00000532709;rank=1;version=1
1	ensembl	gene	24737825	24740179	.	+	.	ID=ENSRNOG00000056881;Name=AABR07000723.1;biotype=lincRNA;gene_id=ENSRNOG00000056881;logic_name=ensembl;version=1
1	ensembl	transcript	24737825	24740179	.	+	.	ID=ENSRNOT00000080217;Parent=ENSRNOG00000056881;Name=AABR07000723.1-201;biotype=lincRNA;transcript_id=ENSRNOT00000080217;version=1
1	ensembl	exon	24737825	24737942	.	+	.	Parent=ENSRNOT00000080217;Name=ENSRNOE00000522745;constitutive=1;ensembl_end_phase=-1;ensembl_phase=-1;exon_id=ENSRNOE00000522745;rank=1;version=1
1	ensembl	exon	24739739	24740179	.	+	.	Parent=ENSRNOT00000080217;Name=ENSRNOE00000573065;constitutive=1;ensembl_end_phase=-1;ensembl_phase=-1;exon_id=ENSRNOE00000573065;rank=2;version=1
1	ensembl	gene	30666087	30666753	.	-	.	ID=ENSRNOG00000056484;Name=AABR07000978.1;biotype=lincRNA;gene_id=ENSRNOG00000056484;logic_name=ensembl;version=1
1	ensembl	transcript	30666087	30666753	.	-	.	ID=ENSRNOT00000083664;Parent=ENSRNOG00000056484;Name=AABR07000978.1-201;biotype=lincRNA;transcript_id=ENSRNOT00000083664;version=1
1	ensembl	exon	30666087	30666191	.	-	.	Parent=ENSRNOT00000083664;Name=ENSRNOE00000555568;constitutive=1;ensembl_end_phase=-1;ensembl_phase=1;exon_id=ENSRNOE00000555568;rank=2;version=1
1	ensembl	exon	30666678	30666753	.	-	.	Parent=ENSRNOT00000083664;Name=ENSRNOE00000519748;constitutive=1;ensembl_end_phase=1;ensembl_phase=-1;exon_id=ENSRNOE00000519748;rank=1;version=1
1	ensembl	gene	31000772	31004646	.	-	.	ID=ENSRNOG00000054753;Name=AABR07000986.1;biotype=lincRNA;gene_id=ENSRNOG00000054753;logic_name=ensembl;version=1
1	ensembl	transcript	31000772	31004646	.	-	.	ID=ENSRNOT00000089420;Parent=ENSRNOG00000054753;Name=AABR07000986.1-201;biotype=lincRNA;transcript_id=ENSRNOT00000089420;version=1
1	ensembl	exon	31000772	31002564	.	-	.	Parent=ENSRNOT00000089420;Name=ENSRNOE00000552684;constitutive=1;ensembl_end_phase=-1;ensembl_phase=-1;exon_id=ENSRNOE00000552684;rank=2;version=1
1	ensembl	exon	31003533	31004646	.	-	.	Parent=ENSRNOT00000089420;Name=ENSRNOE00000524818;constitutive=1;ensembl_end_phase=-1;ensembl_phase=-1;exon_id=ENSRNOE00000524818;rank=1;version=1
1	ensembl	gene	37059412	37162589	.	+	.	ID=ENSRNOG00000058077;Name=AABR07001068.1;biotype=lincRNA;gene_id=ENSRNOG00000058077;logic_name=ensembl;version=1
1	ensembl	transcript	37059412	37162589	.	+	.	ID=ENSRNOT00000081636;Parent=ENSRNOG00000058077;Name=AABR07001068.1-201;biotype=lincRNA;transcript_id=ENSRNOT00000081636;version=1
1	ensembl	exon	37059412	37059805	.	+	.	Parent=ENSRNOT00000081636;Name=ENSRNOE00000545577;constitutive=1;ensembl_end_phase=-1;ensembl_phase=-1;exon_id=ENSRNOE00000545577;rank=1;version=1
1	ensembl	exon	37162345	37162589	.	+	.	Parent=ENSRNOT00000081636;Name=ENSRNOE00000531387;constitutive=1;ensembl_end_phase=-1;ensembl_phase=-1;exon_id=ENSRNOE00000531387;rank=2;version=1
1	ensembl	gene	38814643	38835507	.	-	.	ID=ENSRNOG00000054466;Name=AABR07001207.1;biotype=lincRNA;gene_id=ENSRNOG00000054466;logic_name=ensembl;version=1
1	ensembl	transcript	38814643	38835507	.	-	.	ID=ENSRNOT00000082710;Parent=ENSRNOG00000054466;Name=AABR07001207.1-201;biotype=lincRNA;transcript_id=ENSRNOT00000082710;version=1
1	ensembl	exon	38814643	38816071	.	-	.	Parent=ENSRNOT00000082710;Name=ENSRNOE00000552656;constitutive=1;ensembl_end_phase=-1;ensembl_phase=-1;exon_id=ENSRNOE00000552656;rank=5;version=1
1	ensembl	exon	38821178	38821287	.	-	.	Parent=ENSRNOT00000082710;Name=ENSRNOE00000521055;constitutive=1;ensembl_end_phase=-1;ensembl_phase=-1;exon_id=ENSRNOE00000521055;rank=4;version=1
1	ensembl	exon	38828491	38828649	.	-	.	Parent=ENSRNOT00000082710;Name=ENSRNOE00000531741;constitutive=1;ensembl_end_phase=-1;ensembl_phase=-1;exon_id=ENSRNOE00000531741;rank=3;version=1
1	ensembl	exon	38829940	38830156	.	-	.	Parent=ENSRNOT00000082710;Name=ENSRNOE00000556891;constitutive=1;ensembl_end_phase=-1;ensembl_phase=0;exon_id=ENSRNOE00000556891;rank=2;version=1
1	ensembl	exon	38835263	38835507	.	-	.	Parent=ENSRNOT00000082710;Name=ENSRNOE00000571077;constitutive=1;ensembl_end_phase=0;ensembl_phase=-1;exon_id=ENSRNOE00000571077;rank=1;version=1
1	ensembl	gene	38836865	38882496	.	-	.	ID=ENSRNOG00000057057;Name=AABR07001210.1;biotype=lincRNA;gene_id=ENSRNOG00000057057;logic_name=ensembl;version=1
1	ensembl	transcript	38836865	38843015	.	-	.	ID=ENSRNOT00000086246;Parent=ENSRNOG00000057057;Name=AABR07001210.1-201;biotype=lincRNA;transcript_id=ENSRNOT00000086246;version=1
1	ensembl	exon	38836865	38837078	.	-	.	Parent=ENSRNOT00000086246;Name=ENSRNOE00000488576;constitutive=0;ensembl_end_phase=-1;ensembl_phase=-1;exon_id=ENSRNOE00000488576;rank=2;version=2
1	ensembl	exon	38842045	38843015	.	-	.	Parent=ENSRNOT00000086246;Name=ENSRNOE00000546599;constitutive=0;ensembl_end_phase=-1;ensembl_phase=-1;exon_id=ENSRNOE00000546599;rank=1;version=1
1	ensembl	transcript	38841900	38860416	.	-	.	ID=ENSRNOT00000088504;Parent=ENSRNOG00000057057;Name=AABR07001210.1-202;biotype=lincRNA;transcript_id=ENSRNOT00000088504;version=1
1	ensembl	exon	38841900	38842226	.	-	.	Parent=ENSRNOT00000088504;Name=ENSRNOE00000553238;constitutive=0;ensembl_end_phase=-1;ensembl_phase=-1;exon_id=ENSRNOE00000553238;rank=2;version=1
1	ensembl	exon	38859588	38860416	.	-	.	Parent=ENSRNOT00000088504;Name=ENSRNOE00000550773;constitutive=0;ensembl_end_phase=-1;ensembl_phase=-1;exon_id=ENSRNOE00000550773;rank=1;version=1
1	ensembl	transcript	38859463	38882496	.	-	.	ID=ENSRNOT00000086932;Parent=ENSRNOG00000057057;Name=AABR07001210.1-203;biotype=lincRNA;transcript_id=ENSRNOT00000086932;version=1
1	ensembl	exon	38859463	38859665	.	-	.	Parent=ENSRNOT00000086932;Name=ENSRNOE00000567676;constitutive=0;ensembl_end_phase=-1;ensembl_phase=-1;exon_id=ENSRNOE00000567676;rank=4;version=1
1	ensembl	exon	38864218	38864299	.	-	.	Parent=ENSRNOT00000086932;Name=ENSRNOE00000533554;constitutive=0;ensembl_end_phase=-1;ensembl_phase=-1;exon_id=ENSRNOE00000533554;rank=3;version=1
1	ensembl	exon	38864886	38864927	.	-	.	Parent=ENSRNOT00000086932;Name=ENSRNOE00000571730;constitutive=0;ensembl_end_phase=-1;ensembl_phase=-1;exon_id=ENSRNOE00000571730;rank=2;version=1
1	ensembl	exon	38882240	38882496	.	-	.	Parent=ENSRNOT00000086932;Name=ENSRNOE00000550428;constitutive=0;ensembl_end_phase=-1;ensembl_phase=-1;exon_id=ENSRNOE00000550428;rank=1;version=1
1	ensembl	gene	38895131	39035633	.	-	.	ID=ENSRNOG00000053328;Name=AABR07001233.1;biotype=lincRNA;gene_id=ENSRNOG00000053328;logic_name=ensembl;version=1
1	ensembl	transcript	38895131	39035633	.	-	.	ID=ENSRNOT00000087610;Parent=ENSRNOG00000053328;Name=AABR07001233.1-201;biotype=lincRNA;transcript_id=ENSRNOT00000087610;version=1
1	ensembl	exon	38895131	38895872	.	-	.	Parent=ENSRNOT00000087610;Name=ENSRNOE00000528425;constitutive=1;ensembl_end_phase=-1;ensembl_phase=-1;exon_id=ENSRNOE00000528425;rank=5;version=1
1	ensembl	exon	39008656	39008721	.	-	.	Parent=ENSRNOT00000087610;Name=ENSRNOE00000518126;constitutive=1;ensembl_end_phase=-1;ensembl_phase=-1;exon_id=ENSRNOE00000518126;rank=4;version=1
1	ensembl	exon	39011786	39011872	.	-	.	Parent=ENSRNOT00000087610;Name=ENSRNOE00000574144;constitutive=1;ensembl_end_phase=-1;ensembl_phase=-1;exon_id=ENSRNOE00000574144;rank=3;version=1
1	ensembl	exon	39012229	39012300	.	-	.	Parent=ENSRNOT00000087610;Name=ENSRNOE00000564239;constitutive=1;ensembl_end_phase=-1;ensembl_phase=-1;exon_id=ENSRNOE00000564239;rank=2;version=1
1	ensembl	exon	39035347	39035633	.	-	.	Parent=ENSRNOT00000087610;Name=ENSRNOE00000544386;constitutive=1;ensembl_end_phase=-1;ensembl_phase=-1;exon_id=ENSRNOE00000544386;rank=1;version=1
1	ensembl	gene	40232323	40255707	.	-	.	ID=ENSRNOG00000053056;Name=AABR07001358.1;biotype=lincRNA;gene_id=ENSRNOG00000053056;logic_name=ensembl;version=1
1	ensembl	transcript	40232323	40255707	.	-	.	ID=ENSRNOT00000081556;Parent=ENSRNOG00000053056;Name=AABR07001358.1-201;biotype=lincRNA;transcript_id=ENSRNOT00000081556;version=1
1	ensembl	exon	40232323	40232428	.	-	.	Parent=ENSRNOT00000081556;Name=ENSRNOE00000563054;constitutive=1;ensembl_end_phase=-1;ensembl_phase=-1;exon_id=ENSRNOE00000563054;rank=2;version=1
1	ensembl	exon	40255534	40255707	.	-	.	Parent=ENSRNOT00000081556;Name=ENSRNOE00000563424;constitutive=1;ensembl_end_phase=-1;ensembl_phase=-1;exon_id=ENSRNOE00000563424;rank=1;version=1
1	havana	gene	41324538	41325153	.	+	.	ID=ENSRNOG00000057689;Name=Rn60_1_0427.1;biotype=sense_intronic;gene_id=ENSRNOG00000057689;havana_gene=OTTRNOG00000001369;havana_version=1;logic_name=havana;version=1
1	havana	transcript	41324538	41325153	.	+	.	ID=ENSRNOT00000084857;Parent=ENSRNOG00000057689;Name=Rn60_1_0427.1-001;biotype=sense_intronic;havana_transcript=OTTRNOT00000002101;havana_version=1;transcript_id=ENSRNOT00000084857;version=1
1	havana	exon	41324538	41325153	.	+	.	Parent=ENSRNOT00000084857;Name=ENSRNOE00000564771;constitutive=1;ensembl_end_phase=-1;ensembl_phase=-1;exon_id=ENSRNOE00000564771;rank=1;version=1
1	havana	gene	42133308	42134374	.	+	.	ID=ENSRNOG00000053113;Name=Rn60_1_0435.2;biotype=lincRNA;gene_id=ENSRNOG00000053113;havana_gene=OTTRNOG00000001368;havana_version=1;logic_name=havana;version=1
1	havana	transcript	42133308	42134374	.	+	.	ID=ENSRNOT00000083589;Parent=ENSRNOG00000053113;Name=Rn60_1_0435.2-001;biotype=lincRNA;havana_transcript=OTTRNOT00000002100;havana_version=1;transcript_id=ENSRNOT00000083589;version=1
1	havana	exon	42133308	42134374	.	+	.	Parent=ENSRNOT00000083589;Name=ENSRNOE00000567852;constitutive=1;ensembl_end_phase=-1;ensembl_phase=-1;exon_id=ENSRNOE00000567852;rank=1;version=1
1	havana	gene	43563457	43563998	.	-	.	ID=ENSRNOG00000059866;Name=Rn60_1_0436.1;biotype=antisense;gene_id=ENSRNOG00000059866;havana_gene=OTTRNOG00000001851;havana_version=1;logic_name=havana;version=1
1	havana	transcript	43563457	43563998	.	-	.	ID=ENSRNOT00000087728;Parent=ENSRNOG00000059866;Name=Rn60_1_0436.1-001;biotype=antisense;havana_transcript=OTTRNOT00000003030;havana_version=1;transcript_id=ENSRNOT00000087728;version=1
1	havana	exon	43563457	43563998	.	-	.	Parent=ENSRNOT00000087728;Name=ENSRNOE00000536456;constitutive=1;ensembl_end_phase=-1;ensembl_phase=-1;exon_id=ENSRNOE00000536456;rank=1;version=1
1	ensembl	gene	44201653	44228243	.	+	.	ID=ENSRNOG00000057561;Name=AABR07001444.1;biotype=lincRNA;gene_id=ENSRNOG00000057561;logic_name=ensembl;version=1
1	ensembl	transcript	44201653	44228243	.	+	.	ID=ENSRNOT00000086762;Parent=ENSRNOG00000057561;Name=AABR07001444.1-201;biotype=lincRNA;transcript_id=ENSRNOT00000086762;version=1
1	ensembl	exon	44201653	44201805	.	+	.	Parent=ENSRNOT00000086762;Name=ENSRNOE00000557508;constitutive=1;ensembl_end_phase=-1;ensembl_phase=-1;exon_id=ENSRNOE00000557508;rank=1;version=1
1	ensembl	exon	44227767	44228243	.	+	.	Parent=ENSRNOT00000086762;Name=ENSRNOE00000545771;constitutive=1;ensembl_end_phase=-1;ensembl_phase=-1;exon_id=ENSRNOE00000545771;rank=2;version=1
1	ensembl	gene	45821855	45828543	.	-	.	ID=ENSRNOG00000053052;Name=AABR07001464.1;biotype=lincRNA;gene_id=ENSRNOG00000053052;logic_name=ensembl;version=1
1	ensembl	transcript	45821855	45828543	.	-	.	ID=ENSRNOT00000089275;Parent=ENSRNOG00000053052;Name=AABR07001464.1-201;biotype=lincRNA;transcript_id=ENSRNOT00000089275;version=1
1	ensembl	exon	45821855	45823388	.	-	.	Parent=ENSRNOT00000089275;Name=ENSRNOE00000564722;constitutive=1;ensembl_end_phase=-1;ensembl_phase=-1;exon_id=ENSRNOE00000564722;rank=5;version=1
1	ensembl	exon	45826134	45826219	.	-	.	Parent=ENSRNOT00000089275;Name=ENSRNOE00000545265;constitutive=1;ensembl_end_phase=-1;ensembl_phase=-1;exon_id=ENSRNOE00000545265;rank=4;version=1
1	ensembl	exon	45826633	45826716	.	-	.	Parent=ENSRNOT00000089275;Name=ENSRNOE00000540077;constitutive=1;ensembl_end_phase=-1;ensembl_phase=-1;exon_id=ENSRNOE00000540077;rank=3;version=1
1	ensembl	exon	45827730	45827829	.	-	.	Parent=ENSRNOT00000089275;Name=ENSRNOE00000559441;constitutive=1;ensembl_end_phase=-1;ensembl_phase=-1;exon_id=ENSRNOE00000559441;rank=2;version=1
1	ensembl	exon	45828369	45828543	.	-	.	Parent=ENSRNOT00000089275;Name=ENSRNOE00000564713;constitutive=1;ensembl_end_phase=-1;ensembl_phase=-1;exon_id=ENSRNOE00000564713;rank=1;version=1
1	ensembl	gene	47513066	47537519	.	+	.	ID=ENSRNOG00000058258;Name=AABR07001493.1;biotype=lincRNA;gene_id=ENSRNOG00000058258;logic_name=ensembl;version=1
1	ensembl	transcript	47513066	47513946	.	+	.	ID=ENSRNOT00000080468;Parent=ENSRNOG00000058258;Name=AABR07001493.1-202;biotype=lincRNA;transcript_id=ENSRNOT00000080468;version=1
1	ensembl	exon	47513066	47513328	.	+	.	Parent=ENSRNOT00000080468;Name=ENSRNOE00000567473;constitutive=0;ensembl_end_phase=-1;ensembl_phase=-1;exon_id=ENSRNOE00000567473;rank=1;version=1
1	ensembl	exon	47513695	47513946	.	+	.	Parent=ENSRNOT00000080468;Name=ENSRNOE00000564302;constitutive=0;ensembl_end_phase=-1;ensembl_phase=-1;exon_id=ENSRNOE00000564302;rank=2;version=1
1	ensembl	transcript	47513066	47534096	.	+	.	ID=ENSRNOT00000090336;Parent=ENSRNOG00000058258;Name=AABR07001493.1-201;biotype=lincRNA;transcript_id=ENSRNOT00000090336;version=1
1	ensembl	exon	47513066	47513328	.	+	.	Parent=ENSRNOT00000090336;Name=ENSRNOE00000517208;constitutive=0;ensembl_end_phase=-1;ensembl_phase=0;exon_id=ENSRNOE00000517208;rank=1;version=1
1	ensembl	exon	47513695	47513790	.	+	.	Parent=ENSRNOT00000090336;Name=ENSRNOE00000557920;constitutive=0;ensembl_end_phase=-1;ensembl_phase=-1;exon_id=ENSRNOE00000557920;rank=2;version=1
1	ensembl	exon	47534069	47534096	.	+	.	Parent=ENSRNOT00000090336;Name=ENSRNOE00000532696;constitutive=0;ensembl_end_phase=-1;ensembl_phase=-1;exon_id=ENSRNOE00000532696;rank=3;version=1
1	ensembl	transcript	47533976	47537519	.	+	.	ID=ENSRNOT00000086823;Parent=ENSRNOG00000058258;Name=AABR07001493.1-203;biotype=lincRNA;transcript_id=ENSRNOT00000086823;version=1
1	ensembl	exon	47533976	47534151	.	+	.	Parent=ENSRNOT00000086823;Name=ENSRNOE00000517785;constitutive=0;ensembl_end_phase=-1;ensembl_phase=0;exon_id=ENSRNOE00000517785;rank=1;version=1
1	ensembl	exon	47537453	47537519	.	+	.	Parent=ENSRNOT00000086823;Name=ENSRNOE00000565879;constitutive=0;ensembl_end_phase=-1;ensembl_phase=-1;exon_id=ENSRNOE00000565879;rank=2;version=1
1	ensembl	gene	53841653	53844518	.	+	.	ID=ENSRNOG00000051938;Name=AABR07001591.1;biotype=lincRNA;gene_id=ENSRNOG00000051938;logic_name=ensembl;version=1
1	ensembl	transcript	53841653	53844518	.	+	.	ID=ENSRNOT00000082276;Parent=ENSRNOG00000051938;Name=AABR07001591.1-201;biotype=lincRNA;transcript_id=ENSRNOT00000082276;version=1
1	ensembl	exon	53841653	53842135	.	+	.	Parent=ENSRNOT00000082276;Name=ENSRNOE00000528972;constitutive=1;ensembl_end_phase=-1;ensembl_phase=-1;exon_id=ENSRNOE00000528972;rank=1;version=1
1	ensembl	exon	53842301	53844518	.	+	.	Parent=ENSRNOT00000082276;Name=ENSRNOE00000540930;constitutive=1;ensembl_end_phase=-1;ensembl_phase=-1;exon_id=ENSRNOE00000540930;rank=2;version=1
1	ensembl	gene	54062186	54063901	.	+	.	ID=ENSRNOG00000051553;Name=AABR07001594.1;biotype=lincRNA;gene_id=ENSRNOG00000051553;logic_name=ensembl;version=1
1	ensembl	transcript	54062186	54063901	.	+	.	ID=ENSRNOT00000089898;Parent=ENSRNOG00000051553;Name=AABR07001594.1-201;biotype=lincRNA;transcript_id=ENSRNOT00000089898;version=1
1	ensembl	exon	54062186	54062472	.	+	.	Parent=ENSRNOT00000089898;Name=ENSRNOE00000530252;constitutive=1;ensembl_end_phase=-1;ensembl_phase=-1;exon_id=ENSRNOE00000530252;rank=1;version=1
1	ensembl	exon	54063353	54063901	.	+	.	Parent=ENSRNOT00000089898;Name=ENSRNOE00000561214;constitutive=1;ensembl_end_phase=-1;ensembl_phase=-1;exon_id=ENSRNOE00000561214;rank=2;version=1
1	ensembl	gene	54223577	54287747	.	-	.	ID=ENSRNOG00000055136;Name=AABR07001610.1;biotype=lincRNA;gene_id=ENSRNOG00000055136;logic_name=ensembl;version=1
1	ensembl	transcript	54223577	54287747	.	-	.	ID=ENSRNOT00000082026;Parent=ENSRNOG00000055136;Name=AABR07001610.1-201;biotype=lincRNA;transcript_id=ENSRNOT00000082026;version=1
1	ensembl	exon	54223577	54224089	.	-	.	Parent=ENSRNOT00000082026;Name=ENSRNOE00000530571;constitutive=1;ensembl_end_phase=-1;ensembl_phase=-1;exon_id=ENSRNOE00000530571;rank=2;version=1
1	ensembl	exon	54287664	54287747	.	-	.	Parent=ENSRNOT00000082026;Name=ENSRNOE00000565558;constitutive=1;ensembl_end_phase=-1;ensembl_phase=-1;exon_id=ENSRNOE00000565558;rank=1;version=1
1	ensembl	gene	54439977	54441579	.	-	.	ID=ENSRNOG00000060438;Name=AABR07001634.1;biotype=lincRNA;gene_id=ENSRNOG00000060438;logic_name=ensembl;version=1
1	ensembl	transcript	54439977	54441579	.	-	.	ID=ENSRNOT00000078019;Parent=ENSRNOG00000060438;Name=AABR07001634.1-201;biotype=lincRNA;transcript_id=ENSRNOT00000078019;version=1
1	ensembl	exon	54439977	54441167	.	-	.	Parent=ENSRNOT00000078019;Name=ENSRNOE00000561775;constitutive=1;ensembl_end_phase=0;ensembl_phase=-1;exon_id=ENSRNOE00000561775;rank=2;version=1
1	ensembl	exon	54441303	54441579	.	-	.	Parent=ENSRNOT00000078019;Name=ENSRNOE00000553618;constitutive=1;ensembl_end_phase=-1;ensembl_phase=-1;exon_id=ENSRNOE00000553618;rank=1;version=1
1	ensembl	gene	54879971	54883562	.	-	.	ID=ENSRNOG00000054056;Name=AABR07001662.1;biotype=lincRNA;gene_id=ENSRNOG00000054056;logic_name=ensembl;version=1
1	ensembl	transcript	54879971	54883562	.	-	.	ID=ENSRNOT00000092209;Parent=ENSRNOG00000054056;Name=AABR07001662.1-201;biotype=lincRNA;transcript_id=ENSRNOT00000092209;version=1
1	ensembl	exon	54879971	54882845	.	-	.	Parent=ENSRNOT00000092209;Name=ENSRNOE00000550994;constitutive=1;ensembl_end_phase=-1;ensembl_phase=-1;exon_id=ENSRNOE00000550994;rank=2;version=1
1	ensembl	exon	54883315	54883562	.	-	.	Parent=ENSRNOT00000092209;Name=ENSRNOE00000573917;constitutive=1;ensembl_end_phase=-1;ensembl_phase=-1;exon_id=ENSRNOE00000573917;rank=1;version=1
1	ensembl	gene	55707398	55754357	.	+	.	ID=ENSRNOG00000054834;Name=AABR07001734.1;biotype=lincRNA;gene_id=ENSRNOG00000054834;logic_name=ensembl;version=1
1	ensembl	transcript	55707398	55754357	.	+	.	ID=ENSRNOT00000089548;Parent=ENSRNOG00000054834;Name=AABR07001734.1-201;biotype=lincRNA;transcript_id=ENSRNOT00000089548;version=1
1	ensembl	exon	55707398	55708238	.	+	.	Parent=ENSRNOT00000089548;Name=ENSRNOE00000528649;constitutive=1;ensembl_end_phase=-1;ensembl_phase=-1;exon_id=ENSRNOE00000528649;rank=1;version=1
1	ensembl	exon	55730668	55730741	.	+	.	Parent=ENSRNOT00000089548;Name=ENSRNOE00000536519;constitutive=1;ensembl_end_phase=-1;ensembl_phase=-1;exon_id=ENSRNOE00000536519;rank=2;version=1
1	ensembl	exon	55731215	55731336	.	+	.	Parent=ENSRNOT00000089548;Name=ENSRNOE00000575146;constitutive=1;ensembl_end_phase=-1;ensembl_phase=-1;exon_id=ENSRNOE00000575146;rank=3;version=1
1	ensembl	exon	55753140	55754357	.	+	.	Parent=ENSRNOT00000089548;Name=ENSRNOE00000551222;constitutive=1;ensembl_end_phase=-1;ensembl_phase=-1;exon_id=ENSRNOE00000551222;rank=4;version=1
1	ensembl	gene	62207548	62223307	.	-	.	ID=ENSRNOG00000051875;Name=AABR07001926.2;biotype=lincRNA;gene_id=ENSRNOG00000051875;logic_name=ensembl;version=1
1	ensembl	transcript	62207548	62223307	.	-	.	ID=ENSRNOT00000090676;Parent=ENSRNOG00000051875;Name=AABR07001926.2-201;biotype=lincRNA;transcript_id=ENSRNOT00000090676;version=1
1	ensembl	exon	62207548	62208093	.	-	.	Parent=ENSRNOT00000090676;Name=ENSRNOE00000567730;constitutive=1;ensembl_end_phase=-1;ensembl_phase=-1;exon_id=ENSRNOE00000567730;rank=2;version=1
1	ensembl	exon	62223186	62223307	.	-	.	Parent=ENSRNOT00000090676;Name=ENSRNOE00000543859;constitutive=1;ensembl_end_phase=-1;ensembl_phase=-1;exon_id=ENSRNOE00000543859;rank=1;version=1
1	ensembl	gene	62333297	62362553	.	-	.	ID=ENSRNOG00000059824;Name=AABR07001929.1;biotype=lincRNA;gene_id=ENSRNOG00000059824;logic_name=ensembl;version=1
1	ensembl	transcript	62333297	62362553	.	-	.	ID=ENSRNOT00000089634;Parent=ENSRNOG00000059824;Name=AABR07001929.1-201;biotype=lincRNA;transcript_id=ENSRNOT00000089634;version=1
1	ensembl	exon	62333297	62333415	.	-	.	Parent=ENSRNOT00000089634;Name=ENSRNOE00000564807;constitutive=1;ensembl_end_phase=-1;ensembl_phase=-1;exon_id=ENSRNOE00000564807;rank=3;version=1
1	ensembl	exon	62359993	62360073	.	-	.	Parent=ENSRNOT00000089634;Name=ENSRNOE00000573447;constitutive=1;ensembl_end_phase=-1;ensembl_phase=-1;exon_id=ENSRNOE00000573447;rank=2;version=1
1	ensembl	exon	62361920	62362553	.	-	.	Parent=ENSRNOT00000089634;Name=ENSRNOE00000534000;constitutive=1;ensembl_end_phase=-1;ensembl_phase=-1;exon_id=ENSRNOE00000534000;rank=1;version=1
1	ensembl	gene	62507149	62538222	.	-	.	ID=ENSRNOG00000055124;Name=AABR07001942.1;biotype=lincRNA;gene_id=ENSRNOG00000055124;logic_name=ensembl;version=1
1	ensembl	transcript	62507149	62538222	.	-	.	ID=ENSRNOT00000082759;Parent=ENSRNOG00000055124;Name=AABR07001942.1-201;biotype=lincRNA;transcript_id=ENSRNOT00000082759;version=1
1	ensembl	exon	62507149	62507531	.	-	.	Parent=ENSRNOT00000082759;Name=ENSRNOE00000531857;constitutive=1;ensembl_end_phase=-1;ensembl_phase=-1;exon_id=ENSRNOE00000531857;rank=3;version=1
1	ensembl	exon	62532596	62532677	.	-	.	Parent=ENSRNOT00000082759;Name=ENSRNOE00000572511;constitutive=1;ensembl_end_phase=-1;ensembl_phase=-1;exon_id=ENSRNOE00000572511;rank=2;version=1
1	ensembl	exon	62538124	62538222	.	-	.	Parent=ENSRNOT00000082759;Name=ENSRNOE00000548111;constitutive=1;ensembl_end_phase=-1;ensembl_phase=-1;exon_id=ENSRNOE00000548111;rank=1;version=1
1	ensembl	gene	64235203	64237407	.	+	.	ID=ENSRNOG00000055796;Name=AC103574.2;biotype=lincRNA;gene_id=ENSRNOG00000055796;logic_name=ensembl;version=1
1	ensembl	transcript	64235203	64237407	.	+	.	ID=ENSRNOT00000079840;Parent=ENSRNOG00000055796;Name=AC103574.2-201;biotype=lincRNA;transcript_id=ENSRNOT00000079840;version=1
1	ensembl	exon	64235203	64235389	.	+	.	Parent=ENSRNOT00000079840;Name=ENSRNOE00000575253;constitutive=1;ensembl_end_phase=-1;ensembl_phase=-1;exon_id=ENSRNOE00000575253;rank=1;version=1
1	ensembl	exon	64236934	64237407	.	+	.	Parent=ENSRNOT00000079840;Name=ENSRNOE00000548088;constitutive=1;ensembl_end_phase=-1;ensembl_phase=-1;exon_id=ENSRNOE00000548088;rank=2;version=1
1	ensembl	gene	64816762	64830953	.	-	.	ID=ENSRNOG00000056327;Name=AABR07002010.1;biotype=lincRNA;gene_id=ENSRNOG00000056327;logic_name=ensembl;version=1
1	ensembl	transcript	64816762	64830953	.	-	.	ID=ENSRNOT00000087034;Parent=ENSRNOG00000056327;Name=AABR07002010.1-201;biotype=lincRNA;transcript_id=ENSRNOT00000087034;version=1
1	ensembl	exon	64816762	64818715	.	-	.	Parent=ENSRNOT00000087034;Name=ENSRNOE00000561936;constitutive=1;ensembl_end_phase=-1;ensembl_phase=-1;exon_id=ENSRNOE00000561936;rank=3;version=1
1	ensembl	exon	64829974	64830083	.	-	.	Parent=ENSRNOT00000087034;Name=ENSRNOE00000541380;constitutive=1;ensembl_end_phase=-1;ensembl_phase=-1;exon_id=ENSRNOE00000541380;rank=2;version=1
1	ensembl	exon	64830942	64830953	.	-	.	Parent=ENSRNOT00000087034;Name=ENSRNOE00000520771;constitutive=1;ensembl_end_phase=-1;ensembl_phase=-1;exon_id=ENSRNOE00000520771;rank=1;version=1
1	ensembl	gene	71206130	71223665	.	-	.	ID=ENSRNOG00000051384;Name=AABR07002337.1;biotype=lincRNA;gene_id=ENSRNOG00000051384;logic_name=ensembl;version=1
1	ensembl	transcript	71206130	71223665	.	-	.	ID=ENSRNOT00000080825;Parent=ENSRNOG00000051384;Name=AABR07002337.1-201;biotype=lincRNA;transcript_id=ENSRNOT00000080825;version=1
1	ensembl	exon	71206130	71207972	.	-	.	Parent=ENSRNOT00000080825;Name=ENSRNOE00000518492;constitutive=1;ensembl_end_phase=-1;ensembl_phase=-1;exon_id=ENSRNOE00000518492;rank=2;version=1
1	ensembl	exon	71223047	71223665	.	-	.	Parent=ENSRNOT00000080825;Name=ENSRNOE00000527894;constitutive=0;ensembl_end_phase=-1;ensembl_phase=-1;exon_id=ENSRNOE00000527894;rank=1;version=1
1	ensembl	transcript	71206130	71223665	.	-	.	ID=ENSRNOT00000086416;Parent=ENSRNOG00000051384;Name=AABR07002337.1-202;biotype=lincRNA;transcript_id=ENSRNOT00000086416;version=1
1	ensembl	exon	71206130	71207972	.	-	.	Parent=ENSRNOT00000086416;Name=ENSRNOE00000518492;constitutive=1;ensembl_end_phase=-1;ensembl_phase=-1;exon_id=ENSRNOE00000518492;rank=3;version=1
1	ensembl	exon	71223047	71223142	.	-	.	Parent=ENSRNOT00000086416;Name=ENSRNOE00000548349;constitutive=0;ensembl_end_phase=-1;ensembl_phase=-1;exon_id=ENSRNOE00000548349;rank=2;version=1
1	ensembl	exon	71223446	71223665	.	-	.	Parent=ENSRNOT00000086416;Name=ENSRNOE00000569572;constitutive=0;ensembl_end_phase=-1;ensembl_phase=-1;exon_id=ENSRNOE00000569572;rank=1;version=1
1	ensembl	gene	75636336	75645842	.	+	.	ID=ENSRNOG00000061661;Name=AABR07002493.1;biotype=lincRNA;gene_id=ENSRNOG00000061661;logic_name=ensembl;version=1
1	ensembl	transcript	75636336	75645842	.	+	.	ID=ENSRNOT00000082654;Parent=ENSRNOG00000061661;Name=AABR07002493.1-201;biotype=lincRNA;transcript_id=ENSRNOT00000082654;version=1
1	ensembl	exon	75636336	75636395	.	+	.	Parent=ENSRNOT00000082654;Name=ENSRNOE00000556663;constitutive=1;ensembl_end_phase=-1;ensembl_phase=-1;exon_id=ENSRNOE00000556663;rank=1;version=1
1	ensembl	exon	75645092	75645842	.	+	.	Parent=ENSRNOT00000082654;Name=ENSRNOE00000565375;constitutive=1;ensembl_end_phase=-1;ensembl_phase=-1;exon_id=ENSRNOE00000565375;rank=2;version=1
1	ensembl	gene	78112559	78149053	.	+	.	ID=ENSRNOG00000060587;Name=AABR07002627.1;biotype=lincRNA;gene_id=ENSRNOG00000060587;logic_name=ensembl;version=1
1	ensembl	transcript	78112559	78149053	.	+	.	ID=ENSRNOT00000080668;Parent=ENSRNOG00000060587;Name=AABR07002627.1-201;biotype=lincRNA;transcript_id=ENSRNOT00000080668;version=1
1	ensembl	exon	78112559	78112699	.	+	.	Parent=ENSRNOT00000080668;Name=ENSRNOE00000532355;constitutive=1;ensembl_end_phase=-1;ensembl_phase=-1;exon_id=ENSRNOE00000532355;rank=1;version=1
1	ensembl	exon	78147916	78149053	.	+	.	Parent=ENSRNOT00000080668;Name=ENSRNOE00000556064;constitutive=1;ensembl_end_phase=-1;ensembl_phase=-1;exon_id=ENSRNOE00000556064;rank=2;version=1
1	ensembl	gene	80190219	80191618	.	-	.	ID=ENSRNOG00000059266;Name=AABR07002674.1;biotype=lincRNA;gene_id=ENSRNOG00000059266;logic_name=ensembl;version=1
1	ensembl	transcript	80190219	80191618	.	-	.	ID=ENSRNOT00000090105;Parent=ENSRNOG00000059266;Name=AABR07002674.1-201;biotype=lincRNA;transcript_id=ENSRNOT00000090105;version=1
1	ensembl	exon	80190219	80190684	.	-	.	Parent=ENSRNOT00000090105;Name=ENSRNOE00000537795;constitutive=1;ensembl_end_phase=0;ensembl_phase=-1;exon_id=ENSRNOE00000537795;rank=2;version=1
1	ensembl	exon	80191538	80191618	.	-	.	Parent=ENSRNOT00000090105;Name=ENSRNOE00000528701;constitutive=1;ensembl_end_phase=-1;ensembl_phase=-1;exon_id=ENSRNOE00000528701;rank=1;version=1
1	ensembl	gene	80372505	80382703	.	+	.	ID=ENSRNOG00000060041;Name=AABR07002677.2;biotype=lincRNA;gene_id=ENSRNOG00000060041;logic_name=ensembl;version=1
1	ensembl	transcript	80372505	80382703	.	+	.	ID=ENSRNOT00000081418;Parent=ENSRNOG00000060041;Name=AABR07002677.2-201;biotype=lincRNA;transcript_id=ENSRNOT00000081418;version=1
1	ensembl	exon	80372505	80372701	.	+	.	Parent=ENSRNOT00000081418;Name=ENSRNOE00000538648;constitutive=1;ensembl_end_phase=-1;ensembl_phase=-1;exon_id=ENSRNOE00000538648;rank=1;version=1
1	ensembl	exon	80378141	80378677	.	+	.	Parent=ENSRNOT00000081418;Name=ENSRNOE00000537059;constitutive=1;ensembl_end_phase=-1;ensembl_phase=-1;exon_id=ENSRNOE00000537059;rank=2;version=1
1	ensembl	exon	80382562	80382703	.	+	.	Parent=ENSRNOT00000081418;Name=ENSRNOE00000527566;constitutive=1;ensembl_end_phase=-1;ensembl_phase=-1;exon_id=ENSRNOE00000527566;rank=3;version=1
1	ensembl	gene	80944126	80951319	.	+	.	ID=ENSRNOG00000056832;Name=AABR07002682.1;biotype=lincRNA;gene_id=ENSRNOG00000056832;logic_name=ensembl;version=1
1	ensembl	transcript	80944126	80951319	.	+	.	ID=ENSRNOT00000084874;Parent=ENSRNOG00000056832;Name=AABR07002682.1-201;biotype=lincRNA;transcript_id=ENSRNOT00000084874;version=1
1	ensembl	exon	80944126	80944331	.	+	.	Parent=ENSRNOT00000084874;Name=ENSRNOE00000547852;constitutive=1;ensembl_end_phase=-1;ensembl_phase=-1;exon_id=ENSRNOE00000547852;rank=1;version=1
1	ensembl	exon	80951092	80951319	.	+	.	Parent=ENSRNOT00000084874;Name=ENSRNOE00000547233;constitutive=1;ensembl_end_phase=-1;ensembl_phase=-1;exon_id=ENSRNOE00000547233;rank=2;version=1
1	ensembl	gene	82371389	82373255	.	+	.	ID=ENSRNOG00000057198;Name=AC134759.1;biotype=lincRNA;gene_id=ENSRNOG00000057198;logic_name=ensembl;version=1
1	ensembl	transcript	82371389	82373255	.	+	.	ID=ENSRNOT00000088115;Parent=ENSRNOG00000057198;Name=AC134759.1-201;biotype=lincRNA;transcript_id=ENSRNOT00000088115;version=1
1	ensembl	exon	82371389	82371683	.	+	.	Parent=ENSRNOT00000088115;Name=ENSRNOE00000543305;constitutive=1;ensembl_end_phase=-1;ensembl_phase=-1;exon_id=ENSRNOE00000543305;rank=1;version=1
1	ensembl	exon	82372823	82373255	.	+	.	Parent=ENSRNOT00000088115;Name=ENSRNOE00000552360;constitutive=1;ensembl_end_phase=-1;ensembl_phase=-1;exon_id=ENSRNOE00000552360;rank=2;version=1
1	ensembl	gene	87560077	87562987	.	+	.	ID=ENSRNOG00000057222;Name=AABR07002868.2;biotype=lincRNA;gene_id=ENSRNOG00000057222;logic_name=ensembl;version=1
1	ensembl	transcript	87560077	87562987	.	+	.	ID=ENSRNOT00000080831;Parent=ENSRNOG00000057222;Name=AABR07002868.2-201;biotype=lincRNA;transcript_id=ENSRNOT00000080831;version=1
1	ensembl	exon	87560077	87560538	.	+	.	Parent=ENSRNOT00000080831;Name=ENSRNOE00000524393;constitutive=1;ensembl_end_phase=-1;ensembl_phase=-1;exon_id=ENSRNOE00000524393;rank=1;version=1
1	ensembl	exon	87562800	87562987	.	+	.	Parent=ENSRNOT00000080831;Name=ENSRNOE00000566606;constitutive=1;ensembl_end_phase=-1;ensembl_phase=-1;exon_id=ENSRNOE00000566606;rank=2;version=1
1	ensembl	gene	88264315	88267181	.	+	.	ID=ENSRNOG00000055119;Name=AABR07002882.1;biotype=lincRNA;gene_id=ENSRNOG00000055119;logic_name=ensembl;version=1
1	ensembl	transcript	88264315	88267181	.	+	.	ID=ENSRNOT00000089810;Parent=ENSRNOG00000055119;Name=AABR07002882.1-201;biotype=lincRNA;transcript_id=ENSRNOT00000089810;version=1
1	ensembl	exon	88264315	88265256	.	+	.	Parent=ENSRNOT00000089810;Name=ENSRNOE00000547933;constitutive=0;ensembl_end_phase=0;ensembl_phase=-1;exon_id=ENSRNOE00000547933;rank=1;version=1
1	ensembl	exon	88266839	88267181	.	+	.	Parent=ENSRNOT00000089810;Name=ENSRNOE00000548123;constitutive=1;ensembl_end_phase=-1;ensembl_phase=0;exon_id=ENSRNOE00000548123;rank=2;version=1
1	ensembl	transcript	88264315	88267181	.	+	.	ID=ENSRNOT00000084953;Parent=ENSRNOG00000055119;Name=AABR07002882.1-202;biotype=lincRNA;transcript_id=ENSRNOT00000084953;version=1
1	ensembl	exon	88264315	88264512	.	+	.	Parent=ENSRNOT00000084953;Name=ENSRNOE00000540023;constitutive=0;ensembl_end_phase=-1;ensembl_phase=-1;exon_id=ENSRNOE00000540023;rank=1;version=1
1	ensembl	exon	88264743	88265256	.	+	.	Parent=ENSRNOT00000084953;Name=ENSRNOE00000551321;constitutive=0;ensembl_end_phase=0;ensembl_phase=-1;exon_id=ENSRNOE00000551321;rank=2;version=1
1	ensembl	exon	88266839	88267181	.	+	.	Parent=ENSRNOT00000084953;Name=ENSRNOE00000548123;constitutive=1;ensembl_end_phase=-1;ensembl_phase=0;exon_id=ENSRNOE00000548123;rank=3;version=1
1	ensembl	gene	88611956	88614236	.	+	.	ID=ENSRNOG00000054776;Name=AABR07002898.1;biotype=lincRNA;gene_id=ENSRNOG00000054776;logic_name=ensembl;version=1
1	ensembl	transcript	88611956	88614236	.	+	.	ID=ENSRNOT00000084059;Parent=ENSRNOG00000054776;Name=AABR07002898.1-201;biotype=lincRNA;transcript_id=ENSRNOT00000084059;version=1
1	ensembl	exon	88611956	88612348	.	+	.	Parent=ENSRNOT00000084059;Name=ENSRNOE00000550735;constitutive=1;ensembl_end_phase=-1;ensembl_phase=-1;exon_id=ENSRNOE00000550735;rank=1;version=1
1	ensembl	exon	88612992	88613120	.	+	.	Parent=ENSRNOT00000084059;Name=ENSRNOE00000547800;constitutive=1;ensembl_end_phase=-1;ensembl_phase=-1;exon_id=ENSRNOE00000547800;rank=2;version=1
1	ensembl	exon	88613256	88614236	.	+	.	Parent=ENSRNOT00000084059;Name=ENSRNOE00000567622;constitutive=1;ensembl_end_phase=-1;ensembl_phase=-1;exon_id=ENSRNOE00000567622;rank=3;version=1
1	ensembl	gene	88632188	88635003	.	+	.	ID=ENSRNOG00000056429;Name=AABR07002902.1;biotype=lincRNA;gene_id=ENSRNOG00000056429;logic_name=ensembl;version=1
1	ensembl	transcript	88632188	88635003	.	+	.	ID=ENSRNOT00000081905;Parent=ENSRNOG00000056429;Name=AABR07002902.1-201;biotype=lincRNA;transcript_id=ENSRNOT00000081905;version=1
1	ensembl	exon	88632188	88632235	.	+	.	Parent=ENSRNOT00000081905;Name=ENSRNOE00000551186;constitutive=1;ensembl_end_phase=0;ensembl_phase=-1;exon_id=ENSRNOE00000551186;rank=1;version=1
1	ensembl	exon	88634882	88635003	.	+	.	Parent=ENSRNOT00000081905;Name=ENSRNOE00000565106;constitutive=1;ensembl_end_phase=-1;ensembl_phase=0;exon_id=ENSRNOE00000565106;rank=2;version=1
1	ensembl	gene	88970768	88977882	.	+	.	ID=ENSRNOG00000061774;Name=AABR07002910.1;biotype=lincRNA;gene_id=ENSRNOG00000061774;logic_name=ensembl;version=1
1	ensembl	transcript	88970768	88977882	.	+	.	ID=ENSRNOT00000079616;Parent=ENSRNOG00000061774;Name=AABR07002910.1-201;biotype=lincRNA;transcript_id=ENSRNOT00000079616;version=1
1	ensembl	exon	88970768	88971349	.	+	.	Parent=ENSRNOT00000079616;Name=ENSRNOE00000532703;constitutive=1;ensembl_end_phase=-1;ensembl_phase=-1;exon_id=ENSRNOE00000532703;rank=1;version=1
1	ensembl	exon	88973712	88974484	.	+	.	Parent=ENSRNOT00000079616;Name=ENSRNOE00000553043;constitutive=1;ensembl_end_phase=-1;ensembl_phase=-1;exon_id=ENSRNOE00000553043;rank=2;version=1
1	ensembl	exon	88974566	88974626	.	+	.	Parent=ENSRNOT00000079616;Name=ENSRNOE00000573405;constitutive=1;ensembl_end_phase=-1;ensembl_phase=-1;exon_id=ENSRNOE00000573405;rank=3;version=1
1	ensembl	exon	88974702	88974826	.	+	.	Parent=ENSRNOT00000079616;Name=ENSRNOE00000564824;constitutive=1;ensembl_end_phase=-1;ensembl_phase=-1;exon_id=ENSRNOE00000564824;rank=4;version=1
1	ensembl	exon	88974923	88975015	.	+	.	Parent=ENSRNOT00000079616;Name=ENSRNOE00000526543;constitutive=1;ensembl_end_phase=-1;ensembl_phase=-1;exon_id=ENSRNOE00000526543;rank=5;version=1
1	ensembl	exon	88975399	88975734	.	+	.	Parent=ENSRNOT00000079616;Name=ENSRNOE00000539684;constitutive=1;ensembl_end_phase=-1;ensembl_phase=-1;exon_id=ENSRNOE00000539684;rank=6;version=1
1	ensembl	exon	88975811	88975968	.	+	.	Parent=ENSRNOT00000079616;Name=ENSRNOE00000574652;constitutive=1;ensembl_end_phase=-1;ensembl_phase=-1;exon_id=ENSRNOE00000574652;rank=7;version=1
1	ensembl	exon	88976049	88976242	.	+	.	Parent=ENSRNOT00000079616;Name=ENSRNOE00000528964;constitutive=1;ensembl_end_phase=-1;ensembl_phase=-1;exon_id=ENSRNOE00000528964;rank=8;version=1
1	ensembl	exon	88976329	88976401	.	+	.	Parent=ENSRNOT00000079616;Name=ENSRNOE00000549455;constitutive=1;ensembl_end_phase=-1;ensembl_phase=-1;exon_id=ENSRNOE00000549455;rank=9;version=1
1	ensembl	exon	88976477	88976559	.	+	.	Parent=ENSRNOT00000079616;Name=ENSRNOE00000549373;constitutive=1;ensembl_end_phase=-1;ensembl_phase=-1;exon_id=ENSRNOE00000549373;rank=10;version=1
1	ensembl	exon	88976643	88976673	.	+	.	Parent=ENSRNOT00000079616;Name=ENSRNOE00000573408;constitutive=1;ensembl_end_phase=-1;ensembl_phase=-1;exon_id=ENSRNOE00000573408;rank=11;version=1
1	ensembl	exon	88977117	88977175	.	+	.	Parent=ENSRNOT00000079616;Name=ENSRNOE00000533976;constitutive=1;ensembl_end_phase=-1;ensembl_phase=-1;exon_id=ENSRNOE00000533976;rank=12;version=1
1	ensembl	exon	88977266	88977882	.	+	.	Parent=ENSRNOT00000079616;Name=ENSRNOE00000530931;constitutive=1;ensembl_end_phase=-1;ensembl_phase=-1;exon_id=ENSRNOE00000530931;rank=13;version=1
1	ensembl	gene	89649636	89682737	.	+	.	ID=ENSRNOG00000061315;Name=AABR07002928.1;biotype=lincRNA;gene_id=ENSRNOG00000061315;logic_name=ensembl;version=1
1	ensembl	transcript	89649636	89676494	.	+	.	ID=ENSRNOT00000092226;Parent=ENSRNOG00000061315;Name=AABR07002928.1-202;biotype=lincRNA;transcript_id=ENSRNOT00000092226;version=1
1	ensembl	exon	89649636	89650136	.	+	.	Parent=ENSRNOT00000092226;Name=ENSRNOE00000529494;constitutive=0;ensembl_end_phase=-1;ensembl_phase=-1;exon_id=ENSRNOE00000529494;rank=1;version=1
1	ensembl	exon	89675241	89676494	.	+	.	Parent=ENSRNOT00000092226;Name=ENSRNOE00000524150;constitutive=0;ensembl_end_phase=-1;ensembl_phase=-1;exon_id=ENSRNOE00000524150;rank=2;version=1
1	ensembl	transcript	89649636	89682737	.	+	.	ID=ENSRNOT00000085953;Parent=ENSRNOG00000061315;Name=AABR07002928.1-201;biotype=lincRNA;transcript_id=ENSRNOT00000085953;version=1
1	ensembl	exon	89649636	89649874	.	+	.	Parent=ENSRNOT00000085953;Name=ENSRNOE00000568386;constitutive=0;ensembl_end_phase=-1;ensembl_phase=-1;exon_id=ENSRNOE00000568386;rank=1;version=1
1	ensembl	exon	89675241	89675360	.	+	.	Parent=ENSRNOT00000085953;Name=ENSRNOE00000548673;constitutive=0;ensembl_end_phase=-1;ensembl_phase=-1;exon_id=ENSRNOE00000548673;rank=2;version=1
1	ensembl	exon	89682466	89682737	.	+	.	Parent=ENSRNOT00000085953;Name=ENSRNOE00000551565;constitutive=0;ensembl_end_phase=-1;ensembl_phase=-1;exon_id=ENSRNOE00000551565;rank=3;version=1
1	ensembl	gene	90820595	90848674	.	+	.	ID=ENSRNOG00000052945;Name=AABR07002969.1;biotype=lincRNA;gene_id=ENSRNOG00000052945;logic_name=ensembl;version=1
1	ensembl	transcript	90820595	90848674	.	+	.	ID=ENSRNOT00000077404;Parent=ENSRNOG00000052945;Name=AABR07002969.1-201;biotype=lincRNA;transcript_id=ENSRNOT00000077404;version=1
1	ensembl	exon	90820595	90820698	.	+	.	Parent=ENSRNOT00000077404;Name=ENSRNOE00000546319;constitutive=1;ensembl_end_phase=-1;ensembl_phase=0;exon_id=ENSRNOE00000546319;rank=1;version=1
1	ensembl	exon	90829419	90829602	.	+	.	Parent=ENSRNOT00000077404;Name=ENSRNOE00000555147;constitutive=1;ensembl_end_phase=-1;ensembl_phase=-1;exon_id=ENSRNOE00000555147;rank=2;version=1
1	ensembl	exon	90831995	90832122	.	+	.	Parent=ENSRNOT00000077404;Name=ENSRNOE00000567456;constitutive=1;ensembl_end_phase=-1;ensembl_phase=-1;exon_id=ENSRNOE00000567456;rank=3;version=1
1	ensembl	exon	90848599	90848674	.	+	.	Parent=ENSRNOT00000077404;Name=ENSRNOE00000564528;constitutive=1;ensembl_end_phase=-1;ensembl_phase=-1;exon_id=ENSRNOE00000564528;rank=4;version=1
1	ensembl	gene	94451268	94454182	.	-	.	ID=ENSRNOG00000055333;Name=AABR07003040.1;biotype=lincRNA;gene_id=ENSRNOG00000055333;logic_name=ensembl;version=1
1	ensembl	transcript	94451268	94454182	.	-	.	ID=ENSRNOT00000079642;Parent=ENSRNOG00000055333;Name=AABR07003040.1-201;biotype=lincRNA;transcript_id=ENSRNOT00000079642;version=1
1	ensembl	exon	94451268	94451396	.	-	.	Parent=ENSRNOT00000079642;Name=ENSRNOE00000535413;constitutive=1;ensembl_end_phase=-1;ensembl_phase=-1;exon_id=ENSRNOE00000535413;rank=2;version=1
1	ensembl	exon	94454009	94454182	.	-	.	Parent=ENSRNOT00000079642;Name=ENSRNOE00000559390;constitutive=1;ensembl_end_phase=-1;ensembl_phase=-1;exon_id=ENSRNOE00000559390;rank=1;version=1
1	ensembl	gene	94834180	94836776	.	+	.	ID=ENSRNOG00000061879;Name=AABR07071904.2;biotype=lincRNA;gene_id=ENSRNOG00000061879;logic_name=ensembl;version=1
1	ensembl	transcript	94834180	94836776	.	+	.	ID=ENSRNOT00000089191;Parent=ENSRNOG00000061879;Name=AABR07071904.2-201;biotype=lincRNA;transcript_id=ENSRNOT00000089191;version=1
1	ensembl	exon	94834180	94834332	.	+	.	Parent=ENSRNOT00000089191;Name=ENSRNOE00000555150;constitutive=1;ensembl_end_phase=-1;ensembl_phase=0;exon_id=ENSRNOE00000555150;rank=1;version=1
1	ensembl	exon	94836508	94836776	.	+	.	Parent=ENSRNOT00000089191;Name=ENSRNOE00000575424;constitutive=1;ensembl_end_phase=-1;ensembl_phase=-1;exon_id=ENSRNOE00000575424;rank=2;version=1
1	ensembl	gene	94836296	94840706	.	+	.	ID=ENSRNOG00000052237;Name=AABR07071904.1;biotype=lincRNA;gene_id=ENSRNOG00000052237;logic_name=ensembl;version=1
1	ensembl	transcript	94836296	94840706	.	+	.	ID=ENSRNOT00000077787;Parent=ENSRNOG00000052237;Name=AABR07071904.1-201;biotype=lincRNA;transcript_id=ENSRNOT00000077787;version=1
1	ensembl	exon	94836296	94836467	.	+	.	Parent=ENSRNOT00000077787;Name=ENSRNOE00000536022;constitutive=1;ensembl_end_phase=-1;ensembl_phase=-1;exon_id=ENSRNOE00000536022;rank=1;version=1
1	ensembl	exon	94837398	94840706	.	+	.	Parent=ENSRNOT00000077787;Name=ENSRNOE00000545141;constitutive=1;ensembl_end_phase=-1;ensembl_phase=-1;exon_id=ENSRNOE00000545141;rank=2;version=1
1	ensembl	gene	95430087	95432875	.	+	.	ID=ENSRNOG00000055248;Name=AABR07003056.1;biotype=lincRNA;gene_id=ENSRNOG00000055248;logic_name=ensembl;version=1
1	ensembl	transcript	95430087	95432875	.	+	.	ID=ENSRNOT00000088377;Parent=ENSRNOG00000055248;Name=AABR07003056.1-201;biotype=lincRNA;transcript_id=ENSRNOT00000088377;version=1
1	ensembl	exon	95430087	95430532	.	+	.	Parent=ENSRNOT00000088377;Name=ENSRNOE00000551632;constitutive=1;ensembl_end_phase=-1;ensembl_phase=-1;exon_id=ENSRNOE00000551632;rank=1;version=1
1	ensembl	exon	95432558	95432875	.	+	.	Parent=ENSRNOT00000088377;Name=ENSRNOE00000546647;constitutive=1;ensembl_end_phase=-1;ensembl_phase=-1;exon_id=ENSRNOE00000546647;rank=2;version=1
1	ensembl	gene	104282029	104352990	.	+	.	ID=ENSRNOG00000058637;Name=AABR07003304.2;biotype=lincRNA;gene_id=ENSRNOG00000058637;logic_name=ensembl;version=1
1	ensembl	transcript	104282029	104286984	.	+	.	ID=ENSRNOT00000079890;Parent=ENSRNOG00000058637;Name=AABR07003304.2-201;biotype=lincRNA;transcript_id=ENSRNOT00000079890;version=1
1	ensembl	exon	104282029	104282273	.	+	.	Parent=ENSRNOT00000079890;Name=ENSRNOE00000531565;constitutive=0;ensembl_end_phase=1;ensembl_phase=-1;exon_id=ENSRNOE00000531565;rank=1;version=1
1	ensembl	exon	104286906	104286984	.	+	.	Parent=ENSRNOT00000079890;Name=ENSRNOE00000558013;constitutive=0;ensembl_end_phase=-1;ensembl_phase=1;exon_id=ENSRNOE00000558013;rank=2;version=1
1	ensembl	transcript	104286858	104352990	.	+	.	ID=ENSRNOT00000080210;Parent=ENSRNOG00000058637;Name=AABR07003304.2-202;biotype=lincRNA;transcript_id=ENSRNOT00000080210;version=1
1	ensembl	exon	104286858	104287548	.	+	.	Parent=ENSRNOT00000080210;Name=ENSRNOE00000519597;constitutive=0;ensembl_end_phase=-1;ensembl_phase=-1;exon_id=ENSRNOE00000519597;rank=1;version=1
1	ensembl	exon	104351995	104352990	.	+	.	Parent=ENSRNOT00000080210;Name=ENSRNOE00000539310;constitutive=0;ensembl_end_phase=-1;ensembl_phase=-1;exon_id=ENSRNOE00000539310;rank=2;version=1
1	ensembl	gene	118706333	118710586	.	-	.	ID=ENSRNOG00000055116;Name=AABR07003827.1;biotype=lincRNA;gene_id=ENSRNOG00000055116;logic_name=ensembl;version=1
1	ensembl	transcript	118706333	118710586	.	-	.	ID=ENSRNOT00000083824;Parent=ENSRNOG00000055116;Name=AABR07003827.1-201;biotype=lincRNA;transcript_id=ENSRNOT00000083824;version=1
1	ensembl	exon	118706333	118706830	.	-	.	Parent=ENSRNOT00000083824;Name=ENSRNOE00000563200;constitutive=1;ensembl_end_phase=-1;ensembl_phase=2;exon_id=ENSRNOE00000563200;rank=3;version=1
1	ensembl	exon	118708048	118708077	.	-	.	Parent=ENSRNOT00000083824;Name=ENSRNOE00000536805;constitutive=1;ensembl_end_phase=2;ensembl_phase=2;exon_id=ENSRNOE00000536805;rank=2;version=1
1	ensembl	exon	118709825	118710586	.	-	.	Parent=ENSRNOT00000083824;Name=ENSRNOE00000560784;constitutive=1;ensembl_end_phase=2;ensembl_phase=-1;exon_id=ENSRNOE00000560784;rank=1;version=1
1	ensembl	gene	124059034	124076367	.	-	.	ID=ENSRNOG00000061295;Name=AABR07004085.1;biotype=lincRNA;gene_id=ENSRNOG00000061295;logic_name=ensembl;version=1
1	ensembl	transcript	124059034	124076367	.	-	.	ID=ENSRNOT00000086546;Parent=ENSRNOG00000061295;Name=AABR07004085.1-201;biotype=lincRNA;transcript_id=ENSRNOT00000086546;version=1
1	ensembl	exon	124059034	124059681	.	-	.	Parent=ENSRNOT00000086546;Name=ENSRNOE00000523116;constitutive=1;ensembl_end_phase=-1;ensembl_phase=-1;exon_id=ENSRNOE00000523116;rank=2;version=1
1	ensembl	exon	124076266	124076367	.	-	.	Parent=ENSRNOT00000086546;Name=ENSRNOE00000518233;constitutive=1;ensembl_end_phase=-1;ensembl_phase=-1;exon_id=ENSRNOE00000518233;rank=1;version=1
1	ensembl	gene	128398115	128419758	.	+	.	ID=ENSRNOG00000057496;Name=AABR07071917.1;biotype=lincRNA;gene_id=ENSRNOG00000057496;logic_name=ensembl;version=1
1	ensembl	transcript	128398115	128419758	.	+	.	ID=ENSRNOT00000078442;Parent=ENSRNOG00000057496;Name=AABR07071917.1-201;biotype=lincRNA;transcript_id=ENSRNOT00000078442;version=1
1	ensembl	exon	128398115	128398464	.	+	.	Parent=ENSRNOT00000078442;Name=ENSRNOE00000557644;constitutive=1;ensembl_end_phase=-1;ensembl_phase=-1;exon_id=ENSRNOE00000557644;rank=1;version=1
1	ensembl	exon	128418757	128419758	.	+	.	Parent=ENSRNOT00000078442;Name=ENSRNOE00000568538;constitutive=1;ensembl_end_phase=-1;ensembl_phase=-1;exon_id=ENSRNOE00000568538;rank=2;version=1
1	ensembl	gene	131380879	131431948	.	-	.	ID=ENSRNOG00000059662;Name=AABR07004228.1;biotype=lincRNA;gene_id=ENSRNOG00000059662;logic_name=ensembl;version=1
1	ensembl	transcript	131380879	131431948	.	-	.	ID=ENSRNOT00000092225;Parent=ENSRNOG00000059662;Name=AABR07004228.1-201;biotype=lincRNA;transcript_id=ENSRNOT00000092225;version=1
1	ensembl	exon	131380879	131385513	.	-	.	Parent=ENSRNOT00000092225;Name=ENSRNOE00000560790;constitutive=1;ensembl_end_phase=-1;ensembl_phase=-1;exon_id=ENSRNOE00000560790;rank=3;version=1
1	ensembl	exon	131386615	131386740	.	-	.	Parent=ENSRNOT00000092225;Name=ENSRNOE00000572106;constitutive=1;ensembl_end_phase=-1;ensembl_phase=-1;exon_id=ENSRNOE00000572106;rank=2;version=1
1	ensembl	exon	131431805	131431948	.	-	.	Parent=ENSRNOT00000092225;Name=ENSRNOE00000541715;constitutive=1;ensembl_end_phase=-1;ensembl_phase=-1;exon_id=ENSRNOE00000541715;rank=1;version=1
1	ensembl	transcript	131380879	131431948	.	-	.	ID=ENSRNOT00000077086;Parent=ENSRNOG00000059662;Name=AABR07004228.1-202;biotype=lincRNA;transcript_id=ENSRNOT00000077086;version=1
1	ensembl	exon	131380879	131385513	.	-	.	Parent=ENSRNOT00000077086;Name=ENSRNOE00000560790;constitutive=1;ensembl_end_phase=-1;ensembl_phase=-1;exon_id=ENSRNOE00000560790;rank=4;version=1
1	ensembl	exon	131385751	131385864	.	-	.	Parent=ENSRNOT00000077086;Name=ENSRNOE00000568366;constitutive=0;ensembl_end_phase=-1;ensembl_phase=-1;exon_id=ENSRNOE00000568366;rank=3;version=1
1	ensembl	exon	131386615	131386740	.	-	.	Parent=ENSRNOT00000077086;Name=ENSRNOE00000572106;constitutive=1;ensembl_end_phase=-1;ensembl_phase=-1;exon_id=ENSRNOE00000572106;rank=2;version=1
1	ensembl	exon	131431805	131431948	.	-	.	Parent=ENSRNOT00000077086;Name=ENSRNOE00000541715;constitutive=1;ensembl_end_phase=-1;ensembl_phase=-1;exon_id=ENSRNOE00000541715;rank=1;version=1
1	ensembl	gene	131688104	131690120	.	+	.	ID=ENSRNOG00000054097;Name=AABR07004232.2;biotype=lincRNA;gene_id=ENSRNOG00000054097;logic_name=ensembl;version=1
1	ensembl	transcript	131688104	131690120	.	+	.	ID=ENSRNOT00000085407;Parent=ENSRNOG00000054097;Name=AABR07004232.2-201;biotype=lincRNA;transcript_id=ENSRNOT00000085407;version=1
1	ensembl	exon	131688104	131688324	.	+	.	Parent=ENSRNOT00000085407;Name=ENSRNOE00000549078;constitutive=1;ensembl_end_phase=-1;ensembl_phase=-1;exon_id=ENSRNOE00000549078;rank=1;version=1
1	ensembl	exon	131688653	131690120	.	+	.	Parent=ENSRNOT00000085407;Name=ENSRNOE00000568890;constitutive=1;ensembl_end_phase=-1;ensembl_phase=-1;exon_id=ENSRNOE00000568890;rank=2;version=1
1	ensembl	gene	132497813	132503537	.	+	.	ID=ENSRNOG00000055864;Name=AABR07004241.2;biotype=lincRNA;gene_id=ENSRNOG00000055864;logic_name=ensembl;version=1
1	ensembl	transcript	132497813	132503537	.	+	.	ID=ENSRNOT00000077906;Parent=ENSRNOG00000055864;Name=AABR07004241.2-201;biotype=lincRNA;transcript_id=ENSRNOT00000077906;version=1
1	ensembl	exon	132497813	132497880	.	+	.	Parent=ENSRNOT00000077906;Name=ENSRNOE00000556914;constitutive=1;ensembl_end_phase=-1;ensembl_phase=-1;exon_id=ENSRNOE00000556914;rank=1;version=1
1	ensembl	exon	132503416	132503537	.	+	.	Parent=ENSRNOT00000077906;Name=ENSRNOE00000530513;constitutive=1;ensembl_end_phase=-1;ensembl_phase=-1;exon_id=ENSRNOE00000530513;rank=2;version=1
1	havana	gene	134873400	134887841	.	-	.	ID=ENSRNOG00000051039;Name=Rn60_1_1359.1;biotype=lincRNA;gene_id=ENSRNOG00000051039;havana_gene=OTTRNOG00000000630;havana_version=1;logic_name=havana;version=2
1	havana	transcript	134873400	134887841	.	-	.	ID=ENSRNOT00000076147;Parent=ENSRNOG00000051039;Name=Rn60_1_1359.1-001;biotype=lincRNA;havana_transcript=OTTRNOT00000000889;havana_version=1;transcript_id=ENSRNOT00000076147;version=2
1	havana	exon	134873400	134873745	.	-	.	Parent=ENSRNOT00000076147;Name=ENSRNOE00000514244;constitutive=0;ensembl_end_phase=-1;ensembl_phase=-1;exon_id=ENSRNOE00000514244;rank=5;version=1
1	havana	exon	134878978	134879035	.	-	.	Parent=ENSRNOT00000076147;Name=ENSRNOE00000514304;constitutive=0;ensembl_end_phase=-1;ensembl_phase=-1;exon_id=ENSRNOE00000514304;rank=4;version=1
1	havana	exon	134884855	134884936	.	-	.	Parent=ENSRNOT00000076147;Name=ENSRNOE00000513039;constitutive=0;ensembl_end_phase=-1;ensembl_phase=-1;exon_id=ENSRNOE00000513039;rank=3;version=1
1	havana	exon	134885451	134885512	.	-	.	Parent=ENSRNOT00000076147;Name=ENSRNOE00000513493;constitutive=0;ensembl_end_phase=-1;ensembl_phase=-1;exon_id=ENSRNOE00000513493;rank=2;version=1
1	havana	exon	134887635	134887841	.	-	.	Parent=ENSRNOT00000076147;Name=ENSRNOE00000514578;constitutive=0;ensembl_end_phase=-1;ensembl_phase=-1;exon_id=ENSRNOE00000514578;rank=1;version=1
1	havana	transcript	134873408	134887403	.	-	.	ID=ENSRNOT00000076482;Parent=ENSRNOG00000051039;Name=Rn60_1_1359.1-003;biotype=lincRNA;havana_transcript=OTTRNOT00000000890;havana_version=1;transcript_id=ENSRNOT00000076482;version=2
1	havana	exon	134873408	134873745	.	-	.	Parent=ENSRNOT00000076482;Name=ENSRNOE00000516014;constitutive=0;ensembl_end_phase=-1;ensembl_phase=-1;exon_id=ENSRNOE00000516014;rank=5;version=1
1	havana	exon	134878978	134879035	.	-	.	Parent=ENSRNOT00000076482;Name=ENSRNOE00000514304;constitutive=0;ensembl_end_phase=-1;ensembl_phase=-1;exon_id=ENSRNOE00000514304;rank=4;version=1
1	havana	exon	134884855	134884936	.	-	.	Parent=ENSRNOT00000076482;Name=ENSRNOE00000513039;constitutive=0;ensembl_end_phase=-1;ensembl_phase=-1;exon_id=ENSRNOE00000513039;rank=3;version=1
1	havana	exon	134885451	134885512	.	-	.	Parent=ENSRNOT00000076482;Name=ENSRNOE00000513493;constitutive=0;ensembl_end_phase=-1;ensembl_phase=-1;exon_id=ENSRNOE00000513493;rank=2;version=1
1	havana	exon	134887380	134887403	.	-	.	Parent=ENSRNOT00000076482;Name=ENSRNOE00000516872;constitutive=0;ensembl_end_phase=-1;ensembl_phase=-1;exon_id=ENSRNOE00000516872;rank=1;version=1
1	havana	transcript	134873469	134885613	.	-	.	ID=ENSRNOT00000076561;Parent=ENSRNOG00000051039;Name=Rn60_1_1359.1-002;biotype=lincRNA;havana_transcript=OTTRNOT00000000891;havana_version=1;transcript_id=ENSRNOT00000076561;version=1
1	havana	exon	134873469	134873745	.	-	.	Parent=ENSRNOT00000076561;Name=ENSRNOE00000514898;constitutive=0;ensembl_end_phase=-1;ensembl_phase=-1;exon_id=ENSRNOE00000514898;rank=4;version=1
1	havana	exon	134878978	134879035	.	-	.	Parent=ENSRNOT00000076561;Name=ENSRNOE00000514304;constitutive=0;ensembl_end_phase=-1;ensembl_phase=-1;exon_id=ENSRNOE00000514304;rank=3;version=1
1	havana	exon	134884855	134884936	.	-	.	Parent=ENSRNOT00000076561;Name=ENSRNOE00000513039;constitutive=0;ensembl_end_phase=-1;ensembl_phase=-1;exon_id=ENSRNOE00000513039;rank=2;version=1
1	havana	exon	134885451	134885613	.	-	.	Parent=ENSRNOT00000076561;Name=ENSRNOE00000514840;constitutive=0;ensembl_end_phase=-1;ensembl_phase=-1;exon_id=ENSRNOE00000514840;rank=1;version=1
1	havana	transcript	134883619	134885774	.	-	.	ID=ENSRNOT00000076045;Parent=ENSRNOG00000051039;Name=Rn60_1_1359.1-004;biotype=lincRNA;havana_transcript=OTTRNOT00000000892;havana_version=1;transcript_id=ENSRNOT00000076045;version=1
1	havana	exon	134883619	134884936	.	-	.	Parent=ENSRNOT00000076045;Name=ENSRNOE00000516465;constitutive=0;ensembl_end_phase=-1;ensembl_phase=-1;exon_id=ENSRNOE00000516465;rank=2;version=1
1	havana	exon	134885451	134885774	.	-	.	Parent=ENSRNOT00000076045;Name=ENSRNOE00000514702;constitutive=0;ensembl_end_phase=-1;ensembl_phase=-1;exon_id=ENSRNOE00000514702;rank=1;version=1
1	havana	gene	134921673	134922407	.	+	.	ID=ENSRNOG00000051226;Name=Rn60_1_1360.1;biotype=lincRNA;gene_id=ENSRNOG00000051226;havana_gene=OTTRNOG00000000672;havana_version=1;logic_name=havana;version=1
1	havana	transcript	134921673	134922407	.	+	.	ID=ENSRNOT00000076150;Parent=ENSRNOG00000051226;Name=Rn60_1_1360.1-001;biotype=lincRNA;havana_transcript=OTTRNOT00000000968;havana_version=1;transcript_id=ENSRNOT00000076150;version=1
1	havana	exon	134921673	134922407	.	+	.	Parent=ENSRNOT00000076150;Name=ENSRNOE00000512987;constitutive=1;ensembl_end_phase=-1;ensembl_phase=-1;exon_id=ENSRNOE00000512987;rank=1;version=1
1	havana	gene	135135833	135162693	.	+	.	ID=ENSRNOG00000051304;Name=Rn60_1_1362.2;biotype=lincRNA;gene_id=ENSRNOG00000051304;havana_gene=OTTRNOG00000000676;havana_version=1;logic_name=havana;version=1
1	havana	transcript	135135833	135162693	.	+	.	ID=ENSRNOT00000076363;Parent=ENSRNOG00000051304;Name=Rn60_1_1362.2-001;biotype=lincRNA;havana_transcript=OTTRNOT00000000973;havana_version=1;transcript_id=ENSRNOT00000076363;version=1
1	havana	exon	135135833	135135922	.	+	.	Parent=ENSRNOT00000076363;Name=ENSRNOE00000513001;constitutive=1;ensembl_end_phase=-1;ensembl_phase=-1;exon_id=ENSRNOE00000513001;rank=1;version=1
1	havana	exon	135162472	135162693	.	+	.	Parent=ENSRNOT00000076363;Name=ENSRNOE00000513333;constitutive=1;ensembl_end_phase=-1;ensembl_phase=-1;exon_id=ENSRNOE00000513333;rank=2;version=1
1	ensembl	gene	141209402	141210059	.	-	.	ID=ENSRNOG00000054325;Name=AABR07004397.2;biotype=lincRNA;gene_id=ENSRNOG00000054325;logic_name=ensembl;version=1
1	ensembl	transcript	141209402	141210059	.	-	.	ID=ENSRNOT00000077093;Parent=ENSRNOG00000054325;Name=AABR07004397.2-201;biotype=lincRNA;transcript_id=ENSRNOT00000077093;version=1
1	ensembl	exon	141209402	141209726	.	-	.	Parent=ENSRNOT00000077093;Name=ENSRNOE00000542144;constitutive=1;ensembl_end_phase=-1;ensembl_phase=-1;exon_id=ENSRNOE00000542144;rank=2;version=1
1	ensembl	exon	141209912	141210059	.	-	.	Parent=ENSRNOT00000077093;Name=ENSRNOE00000518241;constitutive=1;ensembl_end_phase=-1;ensembl_phase=-1;exon_id=ENSRNOE00000518241;rank=1;version=1
1	ensembl	gene	141675044	141679522	.	+	.	ID=ENSRNOG00000060197;Name=AABR07004404.1;biotype=lincRNA;gene_id=ENSRNOG00000060197;logic_name=ensembl;version=1
1	ensembl	transcript	141675044	141679522	.	+	.	ID=ENSRNOT00000088103;Parent=ENSRNOG00000060197;Name=AABR07004404.1-201;biotype=lincRNA;transcript_id=ENSRNOT00000088103;version=1
1	ensembl	exon	141675044	141675244	.	+	.	Parent=ENSRNOT00000088103;Name=ENSRNOE00000538241;constitutive=1;ensembl_end_phase=-1;ensembl_phase=-1;exon_id=ENSRNOE00000538241;rank=1;version=1
1	ensembl	exon	141679355	141679522	.	+	.	Parent=ENSRNOT00000088103;Name=ENSRNOE00000368906;constitutive=1;ensembl_end_phase=-1;ensembl_phase=-1;exon_id=ENSRNOE00000368906;rank=2;version=3
1	ensembl	gene	141944081	141946193	.	+	.	ID=ENSRNOG00000056324;Name=LOC102548818;biotype=lincRNA;description=uncharacterized LOC102548818 [Source:RGD Symbol%3BAcc:7554600];gene_id=ENSRNOG00000056324;logic_name=ensembl;version=1
1	ensembl	transcript	141944081	141945140	.	+	.	ID=ENSRNOT00000079908;Parent=ENSRNOG00000056324;Name=LOC102548818-202;biotype=lincRNA;transcript_id=ENSRNOT00000079908;version=1
1	ensembl	exon	141944081	141944151	.	+	.	Parent=ENSRNOT00000079908;Name=ENSRNOE00000573348;constitutive=0;ensembl_end_phase=-1;ensembl_phase=-1;exon_id=ENSRNOE00000573348;rank=1;version=1
1	ensembl	exon	141944866	141945140	.	+	.	Parent=ENSRNOT00000079908;Name=ENSRNOE00000532470;constitutive=0;ensembl_end_phase=-1;ensembl_phase=-1;exon_id=ENSRNOE00000532470;rank=2;version=1
1	ensembl	transcript	141944712	141946193	.	+	.	ID=ENSRNOT00000078698;Parent=ENSRNOG00000056324;Name=LOC102548818-201;biotype=lincRNA;transcript_id=ENSRNOT00000078698;version=1
1	ensembl	exon	141944712	141945030	.	+	.	Parent=ENSRNOT00000078698;Name=ENSRNOE00000557668;constitutive=0;ensembl_end_phase=-1;ensembl_phase=-1;exon_id=ENSRNOE00000557668;rank=1;version=1
1	ensembl	exon	141945844	141946193	.	+	.	Parent=ENSRNOT00000078698;Name=ENSRNOE00000537246;constitutive=0;ensembl_end_phase=-1;ensembl_phase=-1;exon_id=ENSRNOE00000537246;rank=2;version=1
1	ensembl	gene	147156909	147158367	.	-	.	ID=ENSRNOG00000056445;Name=AABR07004530.1;biotype=lincRNA;gene_id=ENSRNOG00000056445;logic_name=ensembl;version=1
1	ensembl	transcript	147156909	147158367	.	-	.	ID=ENSRNOT00000084442;Parent=ENSRNOG00000056445;Name=AABR07004530.1-201;biotype=lincRNA;transcript_id=ENSRNOT00000084442;version=1
1	ensembl	exon	147156909	147157929	.	-	.	Parent=ENSRNOT00000084442;Name=ENSRNOE00000538046;constitutive=1;ensembl_end_phase=-1;ensembl_phase=-1;exon_id=ENSRNOE00000538046;rank=2;version=1
1	ensembl	exon	147158104	147158367	.	-	.	Parent=ENSRNOT00000084442;Name=ENSRNOE00000547042;constitutive=1;ensembl_end_phase=-1;ensembl_phase=-1;exon_id=ENSRNOE00000547042;rank=1;version=1
1	ensembl	gene	147422779	147435897	.	-	.	ID=ENSRNOG00000059330;Name=AABR07004549.1;biotype=lincRNA;gene_id=ENSRNOG00000059330;logic_name=ensembl;version=1
1	ensembl	transcript	147422779	147435897	.	-	.	ID=ENSRNOT00000086488;Parent=ENSRNOG00000059330;Name=AABR07004549.1-201;biotype=lincRNA;transcript_id=ENSRNOT00000086488;version=1
1	ensembl	exon	147422779	147423416	.	-	.	Parent=ENSRNOT00000086488;Name=ENSRNOE00000516913;constitutive=1;ensembl_end_phase=-1;ensembl_phase=-1;exon_id=ENSRNOE00000516913;rank=3;version=1
1	ensembl	exon	147424434	147424575	.	-	.	Parent=ENSRNOT00000086488;Name=ENSRNOE00000542699;constitutive=1;ensembl_end_phase=-1;ensembl_phase=1;exon_id=ENSRNOE00000542699;rank=2;version=1
1	ensembl	exon	147435592	147435897	.	-	.	Parent=ENSRNOT00000086488;Name=ENSRNOE00000533232;constitutive=1;ensembl_end_phase=1;ensembl_phase=-1;exon_id=ENSRNOE00000533232;rank=1;version=1
1	ensembl	gene	147696656	147700221	.	+	.	ID=ENSRNOG00000054930;Name=AABR07004572.1;biotype=lincRNA;gene_id=ENSRNOG00000054930;logic_name=ensembl;version=1
1	ensembl	transcript	147696656	147700221	.	+	.	ID=ENSRNOT00000084334;Parent=ENSRNOG00000054930;Name=AABR07004572.1-201;biotype=lincRNA;transcript_id=ENSRNOT00000084334;version=1
1	ensembl	exon	147696656	147697018	.	+	.	Parent=ENSRNOT00000084334;Name=ENSRNOE00000567483;constitutive=1;ensembl_end_phase=-1;ensembl_phase=-1;exon_id=ENSRNOE00000567483;rank=1;version=1
1	ensembl	exon	147697979	147700221	.	+	.	Parent=ENSRNOT00000084334;Name=ENSRNOE00000547963;constitutive=1;ensembl_end_phase=-1;ensembl_phase=-1;exon_id=ENSRNOE00000547963;rank=2;version=1
1	ensembl	gene	163459074	163461083	.	+	.	ID=ENSRNOG00000057308;Name=AABR07004868.2;biotype=lincRNA;gene_id=ENSRNOG00000057308;logic_name=ensembl;version=1
1	ensembl	transcript	163459074	163461083	.	+	.	ID=ENSRNOT00000082386;Parent=ENSRNOG00000057308;Name=AABR07004868.2-201;biotype=lincRNA;transcript_id=ENSRNOT00000082386;version=1
1	ensembl	exon	163459074	163459681	.	+	.	Parent=ENSRNOT00000082386;Name=ENSRNOE00000518468;constitutive=1;ensembl_end_phase=-1;ensembl_phase=-1;exon_id=ENSRNOE00000518468;rank=1;version=1
1	ensembl	exon	163460796	163461083	.	+	.	Parent=ENSRNOT00000082386;Name=ENSRNOE00000537261;constitutive=1;ensembl_end_phase=-1;ensembl_phase=-1;exon_id=ENSRNOE00000537261;rank=2;version=1
1	ensembl	gene	166119376	166120978	.	-	.	ID=ENSRNOG00000056725;Name=AABR07004888.1;biotype=lincRNA;gene_id=ENSRNOG00000056725;logic_name=ensembl;version=1
1	ensembl	transcript	166119376	166120978	.	-	.	ID=ENSRNOT00000082638;Parent=ENSRNOG00000056725;Name=AABR07004888.1-201;biotype=lincRNA;transcript_id=ENSRNOT00000082638;version=1
1	ensembl	exon	166119376	166119918	.	-	.	Parent=ENSRNOT00000082638;Name=ENSRNOE00000541925;constitutive=1;ensembl_end_phase=-1;ensembl_phase=-1;exon_id=ENSRNOE00000541925;rank=2;version=1
1	ensembl	exon	166120679	166120978	.	-	.	Parent=ENSRNOT00000082638;Name=ENSRNOE00000540992;constitutive=1;ensembl_end_phase=-1;ensembl_phase=-1;exon_id=ENSRNOE00000540992;rank=1;version=1
1	ensembl	gene	178595805	178608096	.	-	.	ID=ENSRNOG00000056322;Name=AABR07071969.1;biotype=lincRNA;gene_id=ENSRNOG00000056322;logic_name=ensembl;version=1
1	ensembl	transcript	178595805	178608096	.	-	.	ID=ENSRNOT00000089770;Parent=ENSRNOG00000056322;Name=AABR07071969.1-201;biotype=lincRNA;transcript_id=ENSRNOT00000089770;version=1
1	ensembl	exon	178595805	178596640	.	-	.	Parent=ENSRNOT00000089770;Name=ENSRNOE00000538236;constitutive=1;ensembl_end_phase=-1;ensembl_phase=-1;exon_id=ENSRNOE00000538236;rank=2;version=1
1	ensembl	exon	178607740	178608096	.	-	.	Parent=ENSRNOT00000089770;Name=ENSRNOE00000541516;constitutive=1;ensembl_end_phase=-1;ensembl_phase=-1;exon_id=ENSRNOE00000541516;rank=1;version=1
1	ensembl	gene	183884015	183892454	.	-	.	ID=ENSRNOG00000061369;Name=AABR07005508.1;biotype=lincRNA;gene_id=ENSRNOG00000061369;logic_name=ensembl;version=1
1	ensembl	transcript	183884015	183892454	.	-	.	ID=ENSRNOT00000088187;Parent=ENSRNOG00000061369;Name=AABR07005508.1-201;biotype=lincRNA;transcript_id=ENSRNOT00000088187;version=1
1	ensembl	exon	183884015	183885287	.	-	.	Parent=ENSRNOT00000088187;Name=ENSRNOE00000569876;constitutive=1;ensembl_end_phase=-1;ensembl_phase=-1;exon_id=ENSRNOE00000569876;rank=2;version=1
1	ensembl	exon	183892243	183892454	.	-	.	Parent=ENSRNOT00000088187;Name=ENSRNOE00000524641;constitutive=1;ensembl_end_phase=-1;ensembl_phase=-1;exon_id=ENSRNOE00000524641;rank=1;version=1
1	ensembl	gene	185353166	185356627	.	-	.	ID=ENSRNOG00000051825;Name=AABR07005535.1;biotype=lincRNA;gene_id=ENSRNOG00000051825;logic_name=ensembl;version=1
1	ensembl	transcript	185353166	185356627	.	-	.	ID=ENSRNOT00000088158;Parent=ENSRNOG00000051825;Name=AABR07005535.1-201;biotype=lincRNA;transcript_id=ENSRNOT00000088158;version=1
1	ensembl	exon	185353166	185354996	.	-	.	Parent=ENSRNOT00000088158;Name=ENSRNOE00000561122;constitutive=1;ensembl_end_phase=-1;ensembl_phase=-1;exon_id=ENSRNOE00000561122;rank=2;version=1
1	ensembl	exon	185356197	185356627	.	-	.	Parent=ENSRNOT00000088158;Name=ENSRNOE00000521251;constitutive=1;ensembl_end_phase=-1;ensembl_phase=-1;exon_id=ENSRNOE00000521251;rank=1;version=1
1	ensembl	gene	187973557	187975053	.	+	.	ID=ENSRNOG00000057326;Name=AABR07005569.1;biotype=lincRNA;gene_id=ENSRNOG00000057326;logic_name=ensembl;version=1
1	ensembl	transcript	187973557	187975053	.	+	.	ID=ENSRNOT00000077794;Parent=ENSRNOG00000057326;Name=AABR07005569.1-201;biotype=lincRNA;transcript_id=ENSRNOT00000077794;version=1
1	ensembl	exon	187973557	187973714	.	+	.	Parent=ENSRNOT00000077794;Name=ENSRNOE00000542246;constitutive=1;ensembl_end_phase=-1;ensembl_phase=-1;exon_id=ENSRNOE00000542246;rank=1;version=1
1	ensembl	exon	187974417	187975053	.	+	.	Parent=ENSRNOT00000077794;Name=ENSRNOE00000565680;constitutive=1;ensembl_end_phase=-1;ensembl_phase=-1;exon_id=ENSRNOE00000565680;rank=2;version=1
1	ensembl	gene	189688872	189703841	.	-	.	ID=ENSRNOG00000054843;Name=AABR07005593.1;biotype=lincRNA;gene_id=ENSRNOG00000054843;logic_name=ensembl;version=1
1	ensembl	transcript	189688872	189703841	.	-	.	ID=ENSRNOT00000080401;Parent=ENSRNOG00000054843;Name=AABR07005593.1-201;biotype=lincRNA;transcript_id=ENSRNOT00000080401;version=1
1	ensembl	exon	189688872	189689225	.	-	.	Parent=ENSRNOT00000080401;Name=ENSRNOE00000528128;constitutive=1;ensembl_end_phase=-1;ensembl_phase=-1;exon_id=ENSRNOE00000528128;rank=7;version=1
1	ensembl	exon	189691657	189691794	.	-	.	Parent=ENSRNOT00000080401;Name=ENSRNOE00000543782;constitutive=1;ensembl_end_phase=-1;ensembl_phase=-1;exon_id=ENSRNOE00000543782;rank=6;version=1
1	ensembl	exon	189693267	189693471	.	-	.	Parent=ENSRNOT00000080401;Name=ENSRNOE00000535354;constitutive=1;ensembl_end_phase=-1;ensembl_phase=-1;exon_id=ENSRNOE00000535354;rank=5;version=1
1	ensembl	exon	189695488	189695630	.	-	.	Parent=ENSRNOT00000080401;Name=ENSRNOE00000532260;constitutive=1;ensembl_end_phase=-1;ensembl_phase=-1;exon_id=ENSRNOE00000532260;rank=4;version=1
1	ensembl	exon	189697114	189697281	.	-	.	Parent=ENSRNOT00000080401;Name=ENSRNOE00000544337;constitutive=1;ensembl_end_phase=-1;ensembl_phase=-1;exon_id=ENSRNOE00000544337;rank=3;version=1
1	ensembl	exon	189698755	189698909	.	-	.	Parent=ENSRNOT00000080401;Name=ENSRNOE00000535433;constitutive=1;ensembl_end_phase=-1;ensembl_phase=-1;exon_id=ENSRNOE00000535433;rank=2;version=1
1	ensembl	exon	189703359	189703841	.	-	.	Parent=ENSRNOT00000080401;Name=ENSRNOE00000533376;constitutive=1;ensembl_end_phase=-1;ensembl_phase=-1;exon_id=ENSRNOE00000533376;rank=1;version=1
1	ensembl	gene	195864391	195867147	.	-	.	ID=ENSRNOG00000057137;Name=AABR07005752.1;biotype=lincRNA;gene_id=ENSRNOG00000057137;logic_name=ensembl;version=1
1	ensembl	transcript	195864391	195867147	.	-	.	ID=ENSRNOT00000080259;Parent=ENSRNOG00000057137;Name=AABR07005752.1-201;biotype=lincRNA;transcript_id=ENSRNOT00000080259;version=1
1	ensembl	exon	195864391	195865521	.	-	.	Parent=ENSRNOT00000080259;Name=ENSRNOE00000557018;constitutive=1;ensembl_end_phase=-1;ensembl_phase=-1;exon_id=ENSRNOE00000557018;rank=2;version=1
1	ensembl	exon	195866259	195867147	.	-	.	Parent=ENSRNOT00000080259;Name=ENSRNOE00000540913;constitutive=1;ensembl_end_phase=-1;ensembl_phase=-1;exon_id=ENSRNOE00000540913;rank=1;version=1
1	ensembl	gene	198162429	198168448	.	-	.	ID=ENSRNOG00000056571;Name=AABR07005779.4;biotype=lincRNA;gene_id=ENSRNOG00000056571;logic_name=ensembl;version=1
1	ensembl	transcript	198162429	198168448	.	-	.	ID=ENSRNOT00000085384;Parent=ENSRNOG00000056571;Name=AABR07005779.4-201;biotype=lincRNA;transcript_id=ENSRNOT00000085384;version=1
1	ensembl	exon	198162429	198164655	.	-	.	Parent=ENSRNOT00000085384;Name=ENSRNOE00000553314;constitutive=1;ensembl_end_phase=-1;ensembl_phase=-1;exon_id=ENSRNOE00000553314;rank=2;version=1
1	ensembl	exon	198168150	198168448	.	-	.	Parent=ENSRNOT00000085384;Name=ENSRNOE00000528918;constitutive=1;ensembl_end_phase=-1;ensembl_phase=-1;exon_id=ENSRNOE00000528918;rank=1;version=1
1	ensembl	gene	198241481	198243516	.	-	.	ID=ENSRNOG00000054961;Name=AABR07005779.3;biotype=lincRNA;gene_id=ENSRNOG00000054961;logic_name=ensembl;version=1
1	ensembl	transcript	198241481	198243516	.	-	.	ID=ENSRNOT00000086620;Parent=ENSRNOG00000054961;Name=AABR07005779.3-201;biotype=lincRNA;transcript_id=ENSRNOT00000086620;version=1
1	ensembl	exon	198241481	198242901	.	-	.	Parent=ENSRNOT00000086620;Name=ENSRNOE00000575240;constitutive=1;ensembl_end_phase=-1;ensembl_phase=-1;exon_id=ENSRNOE00000575240;rank=2;version=1
1	ensembl	exon	198243511	198243516	.	-	.	Parent=ENSRNOT00000086620;Name=ENSRNOE00000566436;constitutive=1;ensembl_end_phase=-1;ensembl_phase=-1;exon_id=ENSRNOE00000566436;rank=1;version=1
1	ensembl	gene	198405394	198408505	.	-	.	ID=ENSRNOG00000057003;Name=AABR07005779.5;biotype=lincRNA;gene_id=ENSRNOG00000057003;logic_name=ensembl;version=1
1	ensembl	transcript	198405394	198408505	.	-	.	ID=ENSRNOT00000084011;Parent=ENSRNOG00000057003;Name=AABR07005779.5-201;biotype=lincRNA;transcript_id=ENSRNOT00000084011;version=1
1	ensembl	exon	198405394	198405777	.	-	.	Parent=ENSRNOT00000084011;Name=ENSRNOE00000567343;constitutive=1;ensembl_end_phase=-1;ensembl_phase=-1;exon_id=ENSRNOE00000567343;rank=6;version=1
1	ensembl	exon	198407385	198407442	.	-	.	Parent=ENSRNOT00000084011;Name=ENSRNOE00000519021;constitutive=1;ensembl_end_phase=-1;ensembl_phase=-1;exon_id=ENSRNOE00000519021;rank=5;version=1
1	ensembl	exon	198407615	198407648	.	-	.	Parent=ENSRNOT00000084011;Name=ENSRNOE00000568412;constitutive=1;ensembl_end_phase=-1;ensembl_phase=-1;exon_id=ENSRNOE00000568412;rank=4;version=1
1	ensembl	exon	198407883	198408033	.	-	.	Parent=ENSRNOT00000084011;Name=ENSRNOE00000535064;constitutive=1;ensembl_end_phase=-1;ensembl_phase=-1;exon_id=ENSRNOE00000535064;rank=3;version=1
1	ensembl	exon	198408303	198408388	.	-	.	Parent=ENSRNOT00000084011;Name=ENSRNOE00000543959;constitutive=1;ensembl_end_phase=-1;ensembl_phase=0;exon_id=ENSRNOE00000543959;rank=2;version=1
1	ensembl	exon	198408469	198408505	.	-	.	Parent=ENSRNOT00000084011;Name=ENSRNOE00000549051;constitutive=1;ensembl_end_phase=0;ensembl_phase=-1;exon_id=ENSRNOE00000549051;rank=1;version=1
1	ensembl	gene	200364371	200373126	.	+	.	ID=ENSRNOG00000060009;Name=AABR07005794.1;biotype=lincRNA;gene_id=ENSRNOG00000060009;logic_name=ensembl;version=1
1	ensembl	transcript	200364371	200373126	.	+	.	ID=ENSRNOT00000085396;Parent=ENSRNOG00000060009;Name=AABR07005794.1-201;biotype=lincRNA;transcript_id=ENSRNOT00000085396;version=1
1	ensembl	exon	200364371	200364544	.	+	.	Parent=ENSRNOT00000085396;Name=ENSRNOE00000571868;constitutive=0;ensembl_end_phase=-1;ensembl_phase=-1;exon_id=ENSRNOE00000571868;rank=1;version=1
1	ensembl	exon	200369319	200369447	.	+	.	Parent=ENSRNOT00000085396;Name=ENSRNOE00000562587;constitutive=1;ensembl_end_phase=-1;ensembl_phase=-1;exon_id=ENSRNOE00000562587;rank=2;version=1
1	ensembl	exon	200369646	200373126	.	+	.	Parent=ENSRNOT00000085396;Name=ENSRNOE00000565475;constitutive=0;ensembl_end_phase=-1;ensembl_phase=-1;exon_id=ENSRNOE00000565475;rank=3;version=1
1	ensembl	transcript	200364408	200373126	.	+	.	ID=ENSRNOT00000079434;Parent=ENSRNOG00000060009;Name=AABR07005794.1-202;biotype=lincRNA;transcript_id=ENSRNOT00000079434;version=1
1	ensembl	exon	200364408	200364544	.	+	.	Parent=ENSRNOT00000079434;Name=ENSRNOE00000517524;constitutive=0;ensembl_end_phase=-1;ensembl_phase=-1;exon_id=ENSRNOE00000517524;rank=1;version=1
1	ensembl	exon	200369319	200369447	.	+	.	Parent=ENSRNOT00000079434;Name=ENSRNOE00000562587;constitutive=1;ensembl_end_phase=-1;ensembl_phase=-1;exon_id=ENSRNOE00000562587;rank=2;version=1
1	ensembl	exon	200369646	200369813	.	+	.	Parent=ENSRNOT00000079434;Name=ENSRNOE00000565904;constitutive=0;ensembl_end_phase=-1;ensembl_phase=-1;exon_id=ENSRNOE00000565904;rank=3;version=1
1	ensembl	exon	200369918	200373126	.	+	.	Parent=ENSRNOT00000079434;Name=ENSRNOE00000549941;constitutive=0;ensembl_end_phase=-1;ensembl_phase=-1;exon_id=ENSRNOE00000549941;rank=4;version=1
1	ensembl	gene	202704299	202707503	.	-	.	ID=ENSRNOG00000054067;Name=AABR07005837.1;biotype=lincRNA;gene_id=ENSRNOG00000054067;logic_name=ensembl;version=1
1	ensembl	transcript	202704299	202707503	.	-	.	ID=ENSRNOT00000080548;Parent=ENSRNOG00000054067;Name=AABR07005837.1-201;biotype=lincRNA;transcript_id=ENSRNOT00000080548;version=1
1	ensembl	exon	202704299	202704802	.	-	.	Parent=ENSRNOT00000080548;Name=ENSRNOE00000557539;constitutive=1;ensembl_end_phase=-1;ensembl_phase=-1;exon_id=ENSRNOE00000557539;rank=3;version=1
1	ensembl	exon	202704940	202705059	.	-	.	Parent=ENSRNOT00000080548;Name=ENSRNOE00000566981;constitutive=1;ensembl_end_phase=-1;ensembl_phase=-1;exon_id=ENSRNOE00000566981;rank=2;version=1
1	ensembl	exon	202707109	202707503	.	-	.	Parent=ENSRNOT00000080548;Name=ENSRNOE00000559620;constitutive=1;ensembl_end_phase=-1;ensembl_phase=-1;exon_id=ENSRNOE00000559620;rank=1;version=1
1	ensembl	gene	202707512	202714441	.	-	.	ID=ENSRNOG00000054093;Name=AABR07005837.2;biotype=lincRNA;gene_id=ENSRNOG00000054093;logic_name=ensembl;version=1
1	ensembl	transcript	202707512	202714441	.	-	.	ID=ENSRNOT00000091587;Parent=ENSRNOG00000054093;Name=AABR07005837.2-201;biotype=lincRNA;transcript_id=ENSRNOT00000091587;version=1
1	ensembl	exon	202707512	202707970	.	-	.	Parent=ENSRNOT00000091587;Name=ENSRNOE00000524015;constitutive=1;ensembl_end_phase=-1;ensembl_phase=-1;exon_id=ENSRNOE00000524015;rank=3;version=1
1	ensembl	exon	202712544	202712653	.	-	.	Parent=ENSRNOT00000091587;Name=ENSRNOE00000562380;constitutive=1;ensembl_end_phase=-1;ensembl_phase=-1;exon_id=ENSRNOE00000562380;rank=2;version=1
1	ensembl	exon	202714383	202714441	.	-	.	Parent=ENSRNOT00000091587;Name=ENSRNOE00000529258;constitutive=1;ensembl_end_phase=-1;ensembl_phase=-1;exon_id=ENSRNOE00000529258;rank=1;version=1
1	ensembl	gene	206527987	206573249	.	+	.	ID=ENSRNOG00000057633;Name=AABR07005921.1;biotype=lincRNA;gene_id=ENSRNOG00000057633;logic_name=ensembl;version=1
1	ensembl	transcript	206527987	206573249	.	+	.	ID=ENSRNOT00000078400;Parent=ENSRNOG00000057633;Name=AABR07005921.1-201;biotype=lincRNA;transcript_id=ENSRNOT00000078400;version=1
1	ensembl	exon	206527987	206528283	.	+	.	Parent=ENSRNOT00000078400;Name=ENSRNOE00000521943;constitutive=1;ensembl_end_phase=-1;ensembl_phase=-1;exon_id=ENSRNOE00000521943;rank=1;version=1
1	ensembl	exon	206532464	206532564	.	+	.	Parent=ENSRNOT00000078400;Name=ENSRNOE00000560798;constitutive=1;ensembl_end_phase=-1;ensembl_phase=-1;exon_id=ENSRNOE00000560798;rank=2;version=1
1	ensembl	exon	206541720	206541778	.	+	.	Parent=ENSRNOT00000078400;Name=ENSRNOE00000569341;constitutive=1;ensembl_end_phase=-1;ensembl_phase=-1;exon_id=ENSRNOE00000569341;rank=3;version=1
1	ensembl	exon	206550414	206550562	.	+	.	Parent=ENSRNOT00000078400;Name=ENSRNOE00000522713;constitutive=1;ensembl_end_phase=-1;ensembl_phase=-1;exon_id=ENSRNOE00000522713;rank=4;version=1
1	ensembl	exon	206559877	206559962	.	+	.	Parent=ENSRNOT00000078400;Name=ENSRNOE00000523390;constitutive=1;ensembl_end_phase=-1;ensembl_phase=-1;exon_id=ENSRNOE00000523390;rank=5;version=1
1	ensembl	exon	206560147	206560303	.	+	.	Parent=ENSRNOT00000078400;Name=ENSRNOE00000566439;constitutive=1;ensembl_end_phase=-1;ensembl_phase=-1;exon_id=ENSRNOE00000566439;rank=6;version=1
1	ensembl	exon	206565199	206565239	.	+	.	Parent=ENSRNOT00000078400;Name=ENSRNOE00000518866;constitutive=1;ensembl_end_phase=-1;ensembl_phase=-1;exon_id=ENSRNOE00000518866;rank=7;version=1
1	ensembl	exon	206566593	206566683	.	+	.	Parent=ENSRNOT00000078400;Name=ENSRNOE00000567244;constitutive=1;ensembl_end_phase=-1;ensembl_phase=-1;exon_id=ENSRNOE00000567244;rank=8;version=1
1	ensembl	exon	206569717	206573249	.	+	.	Parent=ENSRNOT00000078400;Name=ENSRNOE00000539209;constitutive=1;ensembl_end_phase=-1;ensembl_phase=-1;exon_id=ENSRNOE00000539209;rank=9;version=1
1	ensembl	gene	208684167	208694479	.	-	.	ID=ENSRNOG00000053950;Name=AABR07005955.1;biotype=lincRNA;gene_id=ENSRNOG00000053950;logic_name=ensembl;version=1
1	ensembl	transcript	208684167	208694479	.	-	.	ID=ENSRNOT00000081722;Parent=ENSRNOG00000053950;Name=AABR07005955.1-201;biotype=lincRNA;transcript_id=ENSRNOT00000081722;version=1
1	ensembl	exon	208684167	208684250	.	-	.	Parent=ENSRNOT00000081722;Name=ENSRNOE00000547159;constitutive=1;ensembl_end_phase=-1;ensembl_phase=-1;exon_id=ENSRNOE00000547159;rank=2;version=1
1	ensembl	exon	208694273	208694479	.	-	.	Parent=ENSRNOT00000081722;Name=ENSRNOE00000545101;constitutive=1;ensembl_end_phase=-1;ensembl_phase=-1;exon_id=ENSRNOE00000545101;rank=1;version=1
1	ensembl	gene	214973712	215005141	.	-	.	ID=ENSRNOG00000061253;Name=AABR07006038.2;biotype=lincRNA;gene_id=ENSRNOG00000061253;logic_name=ensembl;version=1
1	ensembl	transcript	214973712	215005141	.	-	.	ID=ENSRNOT00000088263;Parent=ENSRNOG00000061253;Name=AABR07006038.2-201;biotype=lincRNA;transcript_id=ENSRNOT00000088263;version=1
1	ensembl	exon	214973712	214974859	.	-	.	Parent=ENSRNOT00000088263;Name=ENSRNOE00000571493;constitutive=1;ensembl_end_phase=-1;ensembl_phase=-1;exon_id=ENSRNOE00000571493;rank=2;version=1
1	ensembl	exon	215004913	215005141	.	-	.	Parent=ENSRNOT00000088263;Name=ENSRNOE00000544314;constitutive=1;ensembl_end_phase=-1;ensembl_phase=-1;exon_id=ENSRNOE00000544314;rank=1;version=1
1	ensembl	gene	215908373	215986959	.	-	.	ID=ENSRNOG00000056268;Name=AC099449.1;biotype=lincRNA;gene_id=ENSRNOG00000056268;logic_name=ensembl;version=1
1	ensembl	transcript	215908373	215986959	.	-	.	ID=ENSRNOT00000079820;Parent=ENSRNOG00000056268;Name=AC099449.1-201;biotype=lincRNA;transcript_id=ENSRNOT00000079820;version=1
1	ensembl	exon	215908373	215908920	.	-	.	Parent=ENSRNOT00000079820;Name=ENSRNOE00000542445;constitutive=1;ensembl_end_phase=-1;ensembl_phase=-1;exon_id=ENSRNOE00000542445;rank=4;version=1
1	ensembl	exon	215969555	215969686	.	-	.	Parent=ENSRNOT00000079820;Name=ENSRNOE00000562530;constitutive=1;ensembl_end_phase=-1;ensembl_phase=-1;exon_id=ENSRNOE00000562530;rank=3;version=1
1	ensembl	exon	215972984	215973109	.	-	.	Parent=ENSRNOT00000079820;Name=ENSRNOE00000522776;constitutive=1;ensembl_end_phase=-1;ensembl_phase=-1;exon_id=ENSRNOE00000522776;rank=2;version=1
1	ensembl	exon	215986758	215986959	.	-	.	Parent=ENSRNOT00000079820;Name=ENSRNOE00000565355;constitutive=1;ensembl_end_phase=-1;ensembl_phase=-1;exon_id=ENSRNOE00000565355;rank=1;version=1
1	ensembl	gene	219752584	219758885	.	-	.	ID=ENSRNOG00000057099;Name=AABR07006097.1;biotype=lincRNA;gene_id=ENSRNOG00000057099;logic_name=ensembl;version=1
1	ensembl	transcript	219752584	219758885	.	-	.	ID=ENSRNOT00000086155;Parent=ENSRNOG00000057099;Name=AABR07006097.1-201;biotype=lincRNA;transcript_id=ENSRNOT00000086155;version=1
1	ensembl	exon	219752584	219755120	.	-	.	Parent=ENSRNOT00000086155;Name=ENSRNOE00000525694;constitutive=1;ensembl_end_phase=-1;ensembl_phase=-1;exon_id=ENSRNOE00000525694;rank=3;version=1
1	ensembl	exon	219755801	219755965	.	-	.	Parent=ENSRNOT00000086155;Name=ENSRNOE00000535237;constitutive=1;ensembl_end_phase=-1;ensembl_phase=-1;exon_id=ENSRNOE00000535237;rank=2;version=1
1	ensembl	exon	219758180	219758885	.	-	.	Parent=ENSRNOT00000086155;Name=ENSRNOE00000564862;constitutive=1;ensembl_end_phase=-1;ensembl_phase=-1;exon_id=ENSRNOE00000564862;rank=1;version=1
1	ensembl	gene	222969448	222975509	.	-	.	ID=ENSRNOG00000056396;Name=AABR07006120.1;biotype=lincRNA;gene_id=ENSRNOG00000056396;logic_name=ensembl;version=1
1	ensembl	transcript	222969448	222975509	.	-	.	ID=ENSRNOT00000091992;Parent=ENSRNOG00000056396;Name=AABR07006120.1-201;biotype=lincRNA;transcript_id=ENSRNOT00000091992;version=1
1	ensembl	exon	222969448	222970153	.	-	.	Parent=ENSRNOT00000091992;Name=ENSRNOE00000536990;constitutive=1;ensembl_end_phase=-1;ensembl_phase=-1;exon_id=ENSRNOE00000536990;rank=5;version=1
1	ensembl	exon	222971096	222971299	.	-	.	Parent=ENSRNOT00000091992;Name=ENSRNOE00000540479;constitutive=1;ensembl_end_phase=-1;ensembl_phase=-1;exon_id=ENSRNOE00000540479;rank=4;version=1
1	ensembl	exon	222972112	222972220	.	-	.	Parent=ENSRNOT00000091992;Name=ENSRNOE00000565433;constitutive=1;ensembl_end_phase=-1;ensembl_phase=-1;exon_id=ENSRNOE00000565433;rank=3;version=1
1	ensembl	exon	222973702	222973916	.	-	.	Parent=ENSRNOT00000091992;Name=ENSRNOE00000545418;constitutive=1;ensembl_end_phase=-1;ensembl_phase=-1;exon_id=ENSRNOE00000545418;rank=2;version=1
1	ensembl	exon	222975317	222975509	.	-	.	Parent=ENSRNOT00000091992;Name=ENSRNOE00000538533;constitutive=1;ensembl_end_phase=-1;ensembl_phase=-1;exon_id=ENSRNOE00000538533;rank=1;version=1
1	ensembl	gene	226794183	226812454	.	+	.	ID=ENSRNOG00000056436;Name=AABR07072028.1;biotype=lincRNA;gene_id=ENSRNOG00000056436;logic_name=ensembl;version=1
1	ensembl	transcript	226794183	226812454	.	+	.	ID=ENSRNOT00000091800;Parent=ENSRNOG00000056436;Name=AABR07072028.1-201;biotype=lincRNA;transcript_id=ENSRNOT00000091800;version=1
1	ensembl	exon	226794183	226794394	.	+	.	Parent=ENSRNOT00000091800;Name=ENSRNOE00000556550;constitutive=1;ensembl_end_phase=-1;ensembl_phase=-1;exon_id=ENSRNOE00000556550;rank=1;version=1
1	ensembl	exon	226811713	226812454	.	+	.	Parent=ENSRNOT00000091800;Name=ENSRNOE00000567929;constitutive=1;ensembl_end_phase=-1;ensembl_phase=-1;exon_id=ENSRNOE00000567929;rank=2;version=1
1	ensembl	gene	227287194	227290294	.	+	.	ID=ENSRNOG00000056620;Name=AABR07006263.1;biotype=lincRNA;gene_id=ENSRNOG00000056620;logic_name=ensembl;version=1
1	ensembl	transcript	227287194	227290294	.	+	.	ID=ENSRNOT00000089237;Parent=ENSRNOG00000056620;Name=AABR07006263.1-201;biotype=lincRNA;transcript_id=ENSRNOT00000089237;version=1
1	ensembl	exon	227287194	227287318	.	+	.	Parent=ENSRNOT00000089237;Name=ENSRNOE00000564115;constitutive=1;ensembl_end_phase=-1;ensembl_phase=-1;exon_id=ENSRNOE00000564115;rank=1;version=1
1	ensembl	exon	227288912	227289074	.	+	.	Parent=ENSRNOT00000089237;Name=ENSRNOE00000476072;constitutive=1;ensembl_end_phase=-1;ensembl_phase=-1;exon_id=ENSRNOE00000476072;rank=2;version=2
1	ensembl	exon	227290235	227290294	.	+	.	Parent=ENSRNOT00000089237;Name=ENSRNOE00000550058;constitutive=1;ensembl_end_phase=-1;ensembl_phase=-1;exon_id=ENSRNOE00000550058;rank=3;version=1
1	ensembl	gene	228785961	228815673	.	-	.	ID=ENSRNOG00000060420;Name=AABR07006311.1;biotype=lincRNA;gene_id=ENSRNOG00000060420;logic_name=ensembl;version=1
1	ensembl	transcript	228785961	228815673	.	-	.	ID=ENSRNOT00000079478;Parent=ENSRNOG00000060420;Name=AABR07006311.1-201;biotype=lincRNA;transcript_id=ENSRNOT00000079478;version=1
1	ensembl	exon	228785961	228790913	.	-	.	Parent=ENSRNOT00000079478;Name=ENSRNOE00000535428;constitutive=1;ensembl_end_phase=-1;ensembl_phase=-1;exon_id=ENSRNOE00000535428;rank=3;version=1
1	ensembl	exon	228793621	228793699	.	-	.	Parent=ENSRNOT00000079478;Name=ENSRNOE00000547592;constitutive=1;ensembl_end_phase=-1;ensembl_phase=-1;exon_id=ENSRNOE00000547592;rank=2;version=1
1	ensembl	exon	228815447	228815673	.	-	.	Parent=ENSRNOT00000079478;Name=ENSRNOE00000547643;constitutive=1;ensembl_end_phase=-1;ensembl_phase=-1;exon_id=ENSRNOE00000547643;rank=1;version=1
1	ensembl	gene	229097483	229100403	.	+	.	ID=ENSRNOG00000059146;Name=AABR07006328.1;biotype=lincRNA;gene_id=ENSRNOG00000059146;logic_name=ensembl;version=1
1	ensembl	transcript	229097483	229100403	.	+	.	ID=ENSRNOT00000087913;Parent=ENSRNOG00000059146;Name=AABR07006328.1-201;biotype=lincRNA;transcript_id=ENSRNOT00000087913;version=1
1	ensembl	exon	229097483	229097667	.	+	.	Parent=ENSRNOT00000087913;Name=ENSRNOE00000557357;constitutive=1;ensembl_end_phase=-1;ensembl_phase=-1;exon_id=ENSRNOE00000557357;rank=1;version=1
1	ensembl	exon	229100201	229100403	.	+	.	Parent=ENSRNOT00000087913;Name=ENSRNOE00000536937;constitutive=1;ensembl_end_phase=-1;ensembl_phase=-1;exon_id=ENSRNOE00000536937;rank=2;version=1
1	ensembl	gene	233668290	233670164	.	-	.	ID=ENSRNOG00000058581;Name=AABR07006436.1;biotype=lincRNA;gene_id=ENSRNOG00000058581;logic_name=ensembl;version=1
1	ensembl	transcript	233668290	233670164	.	-	.	ID=ENSRNOT00000085400;Parent=ENSRNOG00000058581;Name=AABR07006436.1-201;biotype=lincRNA;transcript_id=ENSRNOT00000085400;version=1
1	ensembl	exon	233668290	233668485	.	-	.	Parent=ENSRNOT00000085400;Name=ENSRNOE00000524191;constitutive=1;ensembl_end_phase=-1;ensembl_phase=-1;exon_id=ENSRNOE00000524191;rank=2;version=1
1	ensembl	exon	233669861	233670164	.	-	.	Parent=ENSRNOT00000085400;Name=ENSRNOE00000540727;constitutive=1;ensembl_end_phase=-1;ensembl_phase=-1;exon_id=ENSRNOE00000540727;rank=1;version=1
1	ensembl	gene	236547584	236579222	.	+	.	ID=ENSRNOG00000058389;Name=AABR07006475.1;biotype=lincRNA;gene_id=ENSRNOG00000058389;logic_name=ensembl;version=1
1	ensembl	transcript	236547584	236579222	.	+	.	ID=ENSRNOT00000088585;Parent=ENSRNOG00000058389;Name=AABR07006475.1-201;biotype=lincRNA;transcript_id=ENSRNOT00000088585;version=1
1	ensembl	exon	236547584	236547845	.	+	.	Parent=ENSRNOT00000088585;Name=ENSRNOE00000551300;constitutive=1;ensembl_end_phase=-1;ensembl_phase=-1;exon_id=ENSRNOE00000551300;rank=1;version=1
1	ensembl	exon	236577305	236579222	.	+	.	Parent=ENSRNOT00000088585;Name=ENSRNOE00000574800;constitutive=1;ensembl_end_phase=-1;ensembl_phase=-1;exon_id=ENSRNOE00000574800;rank=2;version=1
1	ensembl	gene	248405029	248412537	.	+	.	ID=ENSRNOG00000056566;Name=AABR07006689.1;biotype=lincRNA;gene_id=ENSRNOG00000056566;logic_name=ensembl;version=1
1	ensembl	transcript	248405029	248412537	.	+	.	ID=ENSRNOT00000079361;Parent=ENSRNOG00000056566;Name=AABR07006689.1-201;biotype=lincRNA;transcript_id=ENSRNOT00000079361;version=1
1	ensembl	exon	248405029	248405122	.	+	.	Parent=ENSRNOT00000079361;Name=ENSRNOE00000552842;constitutive=1;ensembl_end_phase=0;ensembl_phase=-1;exon_id=ENSRNOE00000552842;rank=1;version=1
1	ensembl	exon	248412502	248412537	.	+	.	Parent=ENSRNOT00000079361;Name=ENSRNOE00000517214;constitutive=1;ensembl_end_phase=-1;ensembl_phase=0;exon_id=ENSRNOE00000517214;rank=2;version=1
1	ensembl	gene	248987572	249005123	.	+	.	ID=ENSRNOG00000060655;Name=AABR07006713.1;biotype=lincRNA;gene_id=ENSRNOG00000060655;logic_name=ensembl;version=1
1	ensembl	transcript	248987572	249005123	.	+	.	ID=ENSRNOT00000084859;Parent=ENSRNOG00000060655;Name=AABR07006713.1-201;biotype=lincRNA;transcript_id=ENSRNOT00000084859;version=1
1	ensembl	exon	248987572	248987741	.	+	.	Parent=ENSRNOT00000084859;Name=ENSRNOE00000533452;constitutive=1;ensembl_end_phase=-1;ensembl_phase=-1;exon_id=ENSRNOE00000533452;rank=1;version=1
1	ensembl	exon	249002628	249005123	.	+	.	Parent=ENSRNOT00000084859;Name=ENSRNOE00000543647;constitutive=1;ensembl_end_phase=-1;ensembl_phase=-1;exon_id=ENSRNOE00000543647;rank=2;version=1
1	ensembl	gene	250105678	250200076	.	-	.	ID=ENSRNOG00000053728;Name=AABR07006724.1;biotype=lincRNA;gene_id=ENSRNOG00000053728;logic_name=ensembl;version=1
1	ensembl	transcript	250105678	250200076	.	-	.	ID=ENSRNOT00000091108;Parent=ENSRNOG00000053728;Name=AABR07006724.1-201;biotype=lincRNA;transcript_id=ENSRNOT00000091108;version=1
1	ensembl	exon	250105678	250105963	.	-	.	Parent=ENSRNOT00000091108;Name=ENSRNOE00000519213;constitutive=1;ensembl_end_phase=-1;ensembl_phase=-1;exon_id=ENSRNOE00000519213;rank=2;version=1
1	ensembl	exon	250199082	250200076	.	-	.	Parent=ENSRNOT00000091108;Name=ENSRNOE00000558833;constitutive=1;ensembl_end_phase=-1;ensembl_phase=-1;exon_id=ENSRNOE00000558833;rank=1;version=1
1	ensembl	gene	250660087	250662721	.	-	.	ID=ENSRNOG00000061760;Name=AABR07006736.1;biotype=lincRNA;gene_id=ENSRNOG00000061760;logic_name=ensembl;version=1
1	ensembl	transcript	250660087	250662721	.	-	.	ID=ENSRNOT00000083581;Parent=ENSRNOG00000061760;Name=AABR07006736.1-201;biotype=lincRNA;transcript_id=ENSRNOT00000083581;version=1
1	ensembl	exon	250660087	250660525	.	-	.	Parent=ENSRNOT00000083581;Name=ENSRNOE00000557215;constitutive=1;ensembl_end_phase=-1;ensembl_phase=-1;exon_id=ENSRNOE00000557215;rank=2;version=1
1	ensembl	exon	250662355	250662721	.	-	.	Parent=ENSRNOT00000083581;Name=ENSRNOE00000556536;constitutive=1;ensembl_end_phase=-1;ensembl_phase=-1;exon_id=ENSRNOE00000556536;rank=1;version=1
1	ensembl	gene	255418170	255419360	.	+	.	ID=ENSRNOG00000061638;Name=AC121740.1;biotype=lincRNA;gene_id=ENSRNOG00000061638;logic_name=ensembl;version=1
1	ensembl	transcript	255418170	255419360	.	+	.	ID=ENSRNOT00000087745;Parent=ENSRNOG00000061638;Name=AC121740.1-201;biotype=lincRNA;transcript_id=ENSRNOT00000087745;version=1
1	ensembl	exon	255418170	255418254	.	+	.	Parent=ENSRNOT00000087745;Name=ENSRNOE00000539205;constitutive=1;ensembl_end_phase=-1;ensembl_phase=-1;exon_id=ENSRNOE00000539205;rank=1;version=1
1	ensembl	exon	255418930	255419360	.	+	.	Parent=ENSRNOT00000087745;Name=ENSRNOE00000544491;constitutive=1;ensembl_end_phase=-1;ensembl_phase=-1;exon_id=ENSRNOE00000544491;rank=2;version=1
1	havana	gene	260645040	260679065	.	-	.	ID=ENSRNOG00000051306;Name=Rn60_1_2682.1;biotype=lincRNA;gene_id=ENSRNOG00000051306;havana_gene=OTTRNOG00000001162;havana_version=1;logic_name=havana;version=1
1	havana	transcript	260645040	260679065	.	-	.	ID=ENSRNOT00000076237;Parent=ENSRNOG00000051306;Name=Rn60_1_2682.1-001;biotype=lincRNA;havana_transcript=OTTRNOT00000001775;havana_version=1;transcript_id=ENSRNOT00000076237;version=1
1	havana	exon	260645040	260645486	.	-	.	Parent=ENSRNOT00000076237;Name=ENSRNOE00000516752;constitutive=1;ensembl_end_phase=-1;ensembl_phase=-1;exon_id=ENSRNOE00000516752;rank=2;version=1
1	havana	exon	260678846	260679065	.	-	.	Parent=ENSRNOT00000076237;Name=ENSRNOE00000516023;constitutive=1;ensembl_end_phase=-1;ensembl_phase=-1;exon_id=ENSRNOE00000516023;rank=1;version=1
1	havana	gene	261989467	261991896	.	+	.	ID=ENSRNOG00000061408;Name=Rn60_1_2620.3;biotype=antisense;gene_id=ENSRNOG00000061408;havana_gene=OTTRNOG00000001732;havana_version=1;logic_name=havana;version=1
1	havana	transcript	261989467	261991896	.	+	.	ID=ENSRNOT00000088605;Parent=ENSRNOG00000061408;Name=Rn60_1_2620.3-001;biotype=antisense;havana_transcript=OTTRNOT00000002799;havana_version=1;transcript_id=ENSRNOT00000088605;version=1
1	havana	exon	261989467	261989700	.	+	.	Parent=ENSRNOT00000088605;Name=ENSRNOE00000568583;constitutive=1;ensembl_end_phase=-1;ensembl_phase=-1;exon_id=ENSRNOE00000568583;rank=1;version=1
1	havana	exon	261991529	261991896	.	+	.	Parent=ENSRNOT00000088605;Name=ENSRNOE00000526173;constitutive=1;ensembl_end_phase=-1;ensembl_phase=-1;exon_id=ENSRNOE00000526173;rank=2;version=1
1	havana	gene	261992430	261993135	.	-	.	ID=ENSRNOG00000054910;Name=Rn60_1_2620.2;biotype=sense_intronic;gene_id=ENSRNOG00000054910;havana_gene=OTTRNOG00000001733;havana_version=1;logic_name=havana;version=1
1	havana	transcript	261992430	261993135	.	-	.	ID=ENSRNOT00000079974;Parent=ENSRNOG00000054910;Name=Rn60_1_2620.2-001;biotype=sense_intronic;havana_transcript=OTTRNOT00000002800;havana_version=1;transcript_id=ENSRNOT00000079974;version=1
1	havana	exon	261992430	261993135	.	-	.	Parent=ENSRNOT00000079974;Name=ENSRNOE00000533050;constitutive=1;ensembl_end_phase=-1;ensembl_phase=-1;exon_id=ENSRNOE00000533050;rank=1;version=1
1	ensembl	gene	262923269	262932424	.	+	.	ID=ENSRNOG00000053185;Name=AABR07006889.1;biotype=lincRNA;gene_id=ENSRNOG00000053185;logic_name=ensembl;version=1
1	ensembl	transcript	262923269	262932424	.	+	.	ID=ENSRNOT00000084817;Parent=ENSRNOG00000053185;Name=AABR07006889.1-201;biotype=lincRNA;transcript_id=ENSRNOT00000084817;version=1
1	ensembl	exon	262923269	262923891	.	+	.	Parent=ENSRNOT00000084817;Name=ENSRNOE00000571412;constitutive=1;ensembl_end_phase=-1;ensembl_phase=-1;exon_id=ENSRNOE00000571412;rank=1;version=1
1	ensembl	exon	262924593	262924853	.	+	.	Parent=ENSRNOT00000084817;Name=ENSRNOE00000547470;constitutive=1;ensembl_end_phase=-1;ensembl_phase=-1;exon_id=ENSRNOE00000547470;rank=2;version=1
1	ensembl	exon	262928984	262929035	.	+	.	Parent=ENSRNOT00000084817;Name=ENSRNOE00000570657;constitutive=1;ensembl_end_phase=-1;ensembl_phase=-1;exon_id=ENSRNOE00000570657;rank=3;version=1
1	ensembl	exon	262929375	262929472	.	+	.	Parent=ENSRNOT00000084817;Name=ENSRNOE00000546642;constitutive=1;ensembl_end_phase=-1;ensembl_phase=-1;exon_id=ENSRNOE00000546642;rank=4;version=1
1	ensembl	exon	262931403	262932424	.	+	.	Parent=ENSRNOT00000084817;Name=ENSRNOE00000540824;constitutive=1;ensembl_end_phase=-1;ensembl_phase=-1;exon_id=ENSRNOE00000540824;rank=5;version=1
1	ensembl	gene	263002286	263013858	.	-	.	ID=ENSRNOG00000051771;Name=AABR07006894.1;biotype=lincRNA;gene_id=ENSRNOG00000051771;logic_name=ensembl;version=1
1	ensembl	transcript	263002286	263013858	.	-	.	ID=ENSRNOT00000091124;Parent=ENSRNOG00000051771;Name=AABR07006894.1-201;biotype=lincRNA;transcript_id=ENSRNOT00000091124;version=1
1	ensembl	exon	263002286	263007183	.	-	.	Parent=ENSRNOT00000091124;Name=ENSRNOE00000565201;constitutive=1;ensembl_end_phase=-1;ensembl_phase=-1;exon_id=ENSRNOE00000565201;rank=5;version=1
1	ensembl	exon	263009136	263009249	.	-	.	Parent=ENSRNOT00000091124;Name=ENSRNOE00000549403;constitutive=1;ensembl_end_phase=-1;ensembl_phase=-1;exon_id=ENSRNOE00000549403;rank=4;version=1
1	ensembl	exon	263010685	263010839	.	-	.	Parent=ENSRNOT00000091124;Name=ENSRNOE00000525793;constitutive=1;ensembl_end_phase=-1;ensembl_phase=-1;exon_id=ENSRNOE00000525793;rank=3;version=1
1	ensembl	exon	263012392	263012473	.	-	.	Parent=ENSRNOT00000091124;Name=ENSRNOE00000556946;constitutive=1;ensembl_end_phase=-1;ensembl_phase=-1;exon_id=ENSRNOE00000556946;rank=2;version=1
1	ensembl	exon	263013709	263013858	.	-	.	Parent=ENSRNOT00000091124;Name=ENSRNOE00000550260;constitutive=1;ensembl_end_phase=-1;ensembl_phase=-1;exon_id=ENSRNOE00000550260;rank=1;version=1
1	ensembl	gene	265420798	265429799	.	+	.	ID=ENSRNOG00000060966;Name=AC096326.1;biotype=lincRNA;gene_id=ENSRNOG00000060966;logic_name=ensembl;version=1
1	ensembl	transcript	265420798	265429799	.	+	.	ID=ENSRNOT00000086048;Parent=ENSRNOG00000060966;Name=AC096326.1-201;biotype=lincRNA;transcript_id=ENSRNOT00000086048;version=1
1	ensembl	exon	265420798	265421258	.	+	.	Parent=ENSRNOT00000086048;Name=ENSRNOE00000560202;constitutive=1;ensembl_end_phase=-1;ensembl_phase=-1;exon_id=ENSRNOE00000560202;rank=1;version=1
1	ensembl	exon	265429532	265429799	.	+	.	Parent=ENSRNOT00000086048;Name=ENSRNOE00000529718;constitutive=1;ensembl_end_phase=-1;ensembl_phase=-1;exon_id=ENSRNOE00000529718;rank=2;version=1
1	ensembl	gene	274132437	274135405	.	-	.	ID=ENSRNOG00000052176;Name=AC115255.1;biotype=lincRNA;gene_id=ENSRNOG00000052176;logic_name=ensembl;version=1
1	ensembl	transcript	274132437	274135405	.	-	.	ID=ENSRNOT00000084663;Parent=ENSRNOG00000052176;Name=AC115255.1-201;biotype=lincRNA;transcript_id=ENSRNOT00000084663;version=1
1	ensembl	exon	274132437	274133653	.	-	.	Parent=ENSRNOT00000084663;Name=ENSRNOE00000575442;constitutive=1;ensembl_end_phase=-1;ensembl_phase=-1;exon_id=ENSRNOE00000575442;rank=2;version=1
1	ensembl	exon	274135104	274135405	.	-	.	Parent=ENSRNOT00000084663;Name=ENSRNOE00000555217;constitutive=1;ensembl_end_phase=-1;ensembl_phase=-1;exon_id=ENSRNOE00000555217;rank=1;version=1
1	ensembl	gene	274172361	274175095	.	-	.	ID=ENSRNOG00000058203;Name=AC115255.2;biotype=lincRNA;gene_id=ENSRNOG00000058203;logic_name=ensembl;version=1
1	ensembl	transcript	274172361	274175095	.	-	.	ID=ENSRNOT00000090374;Parent=ENSRNOG00000058203;Name=AC115255.2-201;biotype=lincRNA;transcript_id=ENSRNOT00000090374;version=1
1	ensembl	exon	274172361	274172669	.	-	.	Parent=ENSRNOT00000090374;Name=ENSRNOE00000522284;constitutive=1;ensembl_end_phase=-1;ensembl_phase=-1;exon_id=ENSRNOE00000522284;rank=2;version=1
1	ensembl	exon	274175032	274175095	.	-	.	Parent=ENSRNOT00000090374;Name=ENSRNOE00000535214;constitutive=1;ensembl_end_phase=-1;ensembl_phase=-1;exon_id=ENSRNOE00000535214;rank=1;version=1
1	ensembl	gene	274376536	274381457	.	+	.	ID=ENSRNOG00000056269;Name=AC110709.2;biotype=lincRNA;gene_id=ENSRNOG00000056269;logic_name=ensembl;version=1
1	ensembl	transcript	274376536	274381457	.	+	.	ID=ENSRNOT00000081549;Parent=ENSRNOG00000056269;Name=AC110709.2-201;biotype=lincRNA;transcript_id=ENSRNOT00000081549;version=1
1	ensembl	exon	274376536	274377434	.	+	.	Parent=ENSRNOT00000081549;Name=ENSRNOE00000531049;constitutive=1;ensembl_end_phase=-1;ensembl_phase=-1;exon_id=ENSRNOE00000531049;rank=1;version=1
1	ensembl	exon	274381303	274381457	.	+	.	Parent=ENSRNOT00000081549;Name=ENSRNOE00000524570;constitutive=1;ensembl_end_phase=-1;ensembl_phase=-1;exon_id=ENSRNOE00000524570;rank=2;version=1
1	ensembl	gene	277540445	277574901	.	+	.	ID=ENSRNOG00000052188;Name=AABR07007026.1;biotype=lincRNA;gene_id=ENSRNOG00000052188;logic_name=ensembl;version=1
1	ensembl	transcript	277540445	277574901	.	+	.	ID=ENSRNOT00000083048;Parent=ENSRNOG00000052188;Name=AABR07007026.1-201;biotype=lincRNA;transcript_id=ENSRNOT00000083048;version=1
1	ensembl	exon	277540445	277540739	.	+	.	Parent=ENSRNOT00000083048;Name=ENSRNOE00000531354;constitutive=1;ensembl_end_phase=-1;ensembl_phase=-1;exon_id=ENSRNOE00000531354;rank=1;version=1
1	ensembl	exon	277563066	277563248	.	+	.	Parent=ENSRNOT00000083048;Name=ENSRNOE00000552311;constitutive=1;ensembl_end_phase=-1;ensembl_phase=-1;exon_id=ENSRNOE00000552311;rank=2;version=1
1	ensembl	exon	277572269	277574901	.	+	.	Parent=ENSRNOT00000083048;Name=ENSRNOE00000572147;constitutive=1;ensembl_end_phase=-1;ensembl_phase=-1;exon_id=ENSRNOE00000572147;rank=3;version=1
1	ensembl	gene	278476630	278480271	.	-	.	ID=ENSRNOG00000061365;Name=AABR07007055.1;biotype=lincRNA;gene_id=ENSRNOG00000061365;logic_name=ensembl;version=1
1	ensembl	transcript	278476630	278480271	.	-	.	ID=ENSRNOT00000077804;Parent=ENSRNOG00000061365;Name=AABR07007055.1-201;biotype=lincRNA;transcript_id=ENSRNOT00000077804;version=1
1	ensembl	exon	278476630	278477578	.	-	.	Parent=ENSRNOT00000077804;Name=ENSRNOE00000520560;constitutive=1;ensembl_end_phase=-1;ensembl_phase=-1;exon_id=ENSRNOE00000520560;rank=3;version=1
1	ensembl	exon	278478745	278479038	.	-	.	Parent=ENSRNOT00000077804;Name=ENSRNOE00000167438;constitutive=1;ensembl_end_phase=-1;ensembl_phase=-1;exon_id=ENSRNOE00000167438;rank=2;version=1
1	ensembl	exon	278479912	278480271	.	-	.	Parent=ENSRNOT00000077804;Name=ENSRNOE00000329124;constitutive=1;ensembl_end_phase=-1;ensembl_phase=-1;exon_id=ENSRNOE00000329124;rank=1;version=2
1	ensembl	gene	281314160	281315353	.	-	.	ID=ENSRNOG00000056674;Name=AABR07007095.1;biotype=lincRNA;gene_id=ENSRNOG00000056674;logic_name=ensembl;version=1
1	ensembl	transcript	281314160	281315353	.	-	.	ID=ENSRNOT00000077806;Parent=ENSRNOG00000056674;Name=AABR07007095.1-201;biotype=lincRNA;transcript_id=ENSRNOT00000077806;version=1
1	ensembl	exon	281314160	281314293	.	-	.	Parent=ENSRNOT00000077806;Name=ENSRNOE00000570030;constitutive=1;ensembl_end_phase=-1;ensembl_phase=-1;exon_id=ENSRNOE00000570030;rank=2;version=1
1	ensembl	exon	281314664	281315353	.	-	.	Parent=ENSRNOT00000077806;Name=ENSRNOE00000534924;constitutive=1;ensembl_end_phase=-1;ensembl_phase=-1;exon_id=ENSRNOE00000534924;rank=1;version=1
1	ensembl	gene	282723111	282724300	.	+	.	ID=ENSRNOG00000055064;Name=AABR07007146.1;biotype=lincRNA;gene_id=ENSRNOG00000055064;logic_name=ensembl;version=1
1	ensembl	transcript	282723111	282724300	.	+	.	ID=ENSRNOT00000088930;Parent=ENSRNOG00000055064;Name=AABR07007146.1-201;biotype=lincRNA;transcript_id=ENSRNOT00000088930;version=1
1	ensembl	exon	282723111	282723309	.	+	.	Parent=ENSRNOT00000088930;Name=ENSRNOE00000552948;constitutive=1;ensembl_end_phase=-1;ensembl_phase=-1;exon_id=ENSRNOE00000552948;rank=1;version=1
1	ensembl	exon	282723994	282724300	.	+	.	Parent=ENSRNOT00000088930;Name=ENSRNOE00000544018;constitutive=1;ensembl_end_phase=-1;ensembl_phase=-1;exon_id=ENSRNOE00000544018;rank=2;version=1
10	ensembl	gene	21	5228	.	-	.	ID=ENSRNOG00000061539;Name=AABR07028906.1;biotype=lincRNA;gene_id=ENSRNOG00000061539;logic_name=ensembl;version=1
10	ensembl	transcript	21	5228	.	-	.	ID=ENSRNOT00000081812;Parent=ENSRNOG00000061539;Name=AABR07028906.1-201;biotype=lincRNA;transcript_id=ENSRNOT00000081812;version=1
10	ensembl	exon	21	1137	.	-	.	Parent=ENSRNOT00000081812;Name=ENSRNOE00000545235;constitutive=1;ensembl_end_phase=-1;ensembl_phase=-1;exon_id=ENSRNOE00000545235;rank=3;version=1
10	ensembl	exon	2879	3046	.	-	.	Parent=ENSRNOT00000081812;Name=ENSRNOE00000549650;constitutive=1;ensembl_end_phase=-1;ensembl_phase=1;exon_id=ENSRNOE00000549650;rank=2;version=1
10	ensembl	exon	5058	5228	.	-	.	Parent=ENSRNOT00000081812;Name=ENSRNOE00000546951;constitutive=1;ensembl_end_phase=1;ensembl_phase=-1;exon_id=ENSRNOE00000546951;rank=1;version=1
10	ensembl	gene	12180	24144	.	-	.	ID=ENSRNOG00000057054;Name=AABR07028907.1;biotype=lincRNA;gene_id=ENSRNOG00000057054;logic_name=ensembl;version=1
10	ensembl	transcript	12180	24144	.	-	.	ID=ENSRNOT00000081159;Parent=ENSRNOG00000057054;Name=AABR07028907.1-201;biotype=lincRNA;transcript_id=ENSRNOT00000081159;version=1
10	ensembl	exon	12180	12361	.	-	.	Parent=ENSRNOT00000081159;Name=ENSRNOE00000546221;constitutive=0;ensembl_end_phase=0;ensembl_phase=-1;exon_id=ENSRNOE00000546221;rank=5;version=1
10	ensembl	exon	13034	13182	.	-	.	Parent=ENSRNOT00000081159;Name=ENSRNOE00000572907;constitutive=0;ensembl_end_phase=-1;ensembl_phase=-1;exon_id=ENSRNOE00000572907;rank=4;version=1
10	ensembl	exon	15208	15361	.	-	.	Parent=ENSRNOT00000081159;Name=ENSRNOE00000519385;constitutive=0;ensembl_end_phase=-1;ensembl_phase=-1;exon_id=ENSRNOE00000519385;rank=3;version=1
10	ensembl	exon	16164	16287	.	-	.	Parent=ENSRNOT00000081159;Name=ENSRNOE00000571367;constitutive=0;ensembl_end_phase=-1;ensembl_phase=-1;exon_id=ENSRNOE00000571367;rank=2;version=1
10	ensembl	exon	23957	24144	.	-	.	Parent=ENSRNOT00000081159;Name=ENSRNOE00000538953;constitutive=0;ensembl_end_phase=-1;ensembl_phase=-1;exon_id=ENSRNOE00000538953;rank=1;version=1
10	ensembl	transcript	12840	24144	.	-	.	ID=ENSRNOT00000088397;Parent=ENSRNOG00000057054;Name=AABR07028907.1-202;biotype=lincRNA;transcript_id=ENSRNOT00000088397;version=1
10	ensembl	exon	12840	13182	.	-	.	Parent=ENSRNOT00000088397;Name=ENSRNOE00000543105;constitutive=0;ensembl_end_phase=-1;ensembl_phase=-1;exon_id=ENSRNOE00000543105;rank=4;version=1
10	ensembl	exon	15208	15361	.	-	.	Parent=ENSRNOT00000088397;Name=ENSRNOE00000519385;constitutive=0;ensembl_end_phase=-1;ensembl_phase=-1;exon_id=ENSRNOE00000519385;rank=3;version=1
10	ensembl	exon	16164	16287	.	-	.	Parent=ENSRNOT00000088397;Name=ENSRNOE00000571367;constitutive=0;ensembl_end_phase=-1;ensembl_phase=-1;exon_id=ENSRNOE00000571367;rank=2;version=1
10	ensembl	exon	23957	24144	.	-	.	Parent=ENSRNOT00000088397;Name=ENSRNOE00000538953;constitutive=0;ensembl_end_phase=-1;ensembl_phase=-1;exon_id=ENSRNOE00000538953;rank=1;version=1
10	ensembl	transcript	16265	23699	.	-	.	ID=ENSRNOT00000085269;Parent=ENSRNOG00000057054;Name=AABR07028907.1-203;biotype=lincRNA;transcript_id=ENSRNOT00000085269;version=1
10	ensembl	exon	16265	16287	.	-	.	Parent=ENSRNOT00000085269;Name=ENSRNOE00000525734;constitutive=0;ensembl_end_phase=-1;ensembl_phase=-1;exon_id=ENSRNOE00000525734;rank=2;version=1
10	ensembl	exon	23436	23699	.	-	.	Parent=ENSRNOT00000085269;Name=ENSRNOE00000542655;constitutive=0;ensembl_end_phase=-1;ensembl_phase=0;exon_id=ENSRNOE00000542655;rank=1;version=1
10	ensembl	gene	96409	120050	.	+	.	ID=ENSRNOG00000055317;Name=AABR07028908.2;biotype=lincRNA;gene_id=ENSRNOG00000055317;logic_name=ensembl;version=1
10	ensembl	transcript	96409	120050	.	+	.	ID=ENSRNOT00000078959;Parent=ENSRNOG00000055317;Name=AABR07028908.2-201;biotype=lincRNA;transcript_id=ENSRNOT00000078959;version=1
10	ensembl	exon	96409	96634	.	+	.	Parent=ENSRNOT00000078959;Name=ENSRNOE00000562064;constitutive=0;ensembl_end_phase=-1;ensembl_phase=-1;exon_id=ENSRNOE00000562064;rank=1;version=1
10	ensembl	exon	106437	106632	.	+	.	Parent=ENSRNOT00000078959;Name=ENSRNOE00000521156;constitutive=0;ensembl_end_phase=-1;ensembl_phase=-1;exon_id=ENSRNOE00000521156;rank=2;version=1
10	ensembl	exon	107429	107636	.	+	.	Parent=ENSRNOT00000078959;Name=ENSRNOE00000524246;constitutive=1;ensembl_end_phase=-1;ensembl_phase=-1;exon_id=ENSRNOE00000524246;rank=3;version=1
10	ensembl	exon	109340	109520	.	+	.	Parent=ENSRNOT00000078959;Name=ENSRNOE00000563066;constitutive=1;ensembl_end_phase=-1;ensembl_phase=-1;exon_id=ENSRNOE00000563066;rank=4;version=1
10	ensembl	exon	110526	110654	.	+	.	Parent=ENSRNOT00000078959;Name=ENSRNOE00000534528;constitutive=1;ensembl_end_phase=-1;ensembl_phase=-1;exon_id=ENSRNOE00000534528;rank=5;version=1
10	ensembl	exon	114808	120050	.	+	.	Parent=ENSRNOT00000078959;Name=ENSRNOE00000557049;constitutive=1;ensembl_end_phase=-1;ensembl_phase=-1;exon_id=ENSRNOE00000557049;rank=6;version=1
10	ensembl	transcript	106078	120050	.	+	.	ID=ENSRNOT00000081689;Parent=ENSRNOG00000055317;Name=AABR07028908.2-202;biotype=lincRNA;transcript_id=ENSRNOT00000081689;version=1
10	ensembl	exon	106078	106632	.	+	.	Parent=ENSRNOT00000081689;Name=ENSRNOE00000537478;constitutive=0;ensembl_end_phase=-1;ensembl_phase=-1;exon_id=ENSRNOE00000537478;rank=1;version=1
10	ensembl	exon	107429	107636	.	+	.	Parent=ENSRNOT00000081689;Name=ENSRNOE00000524246;constitutive=1;ensembl_end_phase=-1;ensembl_phase=-1;exon_id=ENSRNOE00000524246;rank=2;version=1
10	ensembl	exon	109340	109520	.	+	.	Parent=ENSRNOT00000081689;Name=ENSRNOE00000563066;constitutive=1;ensembl_end_phase=-1;ensembl_phase=-1;exon_id=ENSRNOE00000563066;rank=3;version=1
10	ensembl	exon	110526	110654	.	+	.	Parent=ENSRNOT00000081689;Name=ENSRNOE00000534528;constitutive=1;ensembl_end_phase=-1;ensembl_phase=-1;exon_id=ENSRNOE00000534528;rank=4;version=1
10	ensembl	exon	114808	120050	.	+	.	Parent=ENSRNOT00000081689;Name=ENSRNOE00000557049;constitutive=1;ensembl_end_phase=-1;ensembl_phase=-1;exon_id=ENSRNOE00000557049;rank=5;version=1
10	ensembl	gene	1563390	1567731	.	+	.	ID=ENSRNOG00000053206;Name=AABR07028981.1;biotype=lincRNA;gene_id=ENSRNOG00000053206;logic_name=ensembl;version=1
10	ensembl	transcript	1563390	1567731	.	+	.	ID=ENSRNOT00000090214;Parent=ENSRNOG00000053206;Name=AABR07028981.1-201;biotype=lincRNA;transcript_id=ENSRNOT00000090214;version=1
10	ensembl	exon	1563390	1564162	.	+	.	Parent=ENSRNOT00000090214;Name=ENSRNOE00000535003;constitutive=1;ensembl_end_phase=-1;ensembl_phase=-1;exon_id=ENSRNOE00000535003;rank=1;version=1
10	ensembl	exon	1565443	1565503	.	+	.	Parent=ENSRNOT00000090214;Name=ENSRNOE00000566246;constitutive=1;ensembl_end_phase=-1;ensembl_phase=-1;exon_id=ENSRNOE00000566246;rank=2;version=1
10	ensembl	exon	1565588	1565704	.	+	.	Parent=ENSRNOT00000090214;Name=ENSRNOE00000546795;constitutive=1;ensembl_end_phase=-1;ensembl_phase=-1;exon_id=ENSRNOE00000546795;rank=3;version=1
10	ensembl	exon	1566472	1566642	.	+	.	Parent=ENSRNOT00000090214;Name=ENSRNOE00000534241;constitutive=1;ensembl_end_phase=-1;ensembl_phase=-1;exon_id=ENSRNOE00000534241;rank=4;version=1
10	ensembl	exon	1567461	1567731	.	+	.	Parent=ENSRNOT00000090214;Name=ENSRNOE00000565336;constitutive=1;ensembl_end_phase=-1;ensembl_phase=-1;exon_id=ENSRNOE00000565336;rank=5;version=1
10	ensembl	gene	1580719	1582669	.	+	.	ID=ENSRNOG00000060803;Name=AABR07028984.1;biotype=lincRNA;gene_id=ENSRNOG00000060803;logic_name=ensembl;version=1
10	ensembl	transcript	1580719	1582669	.	+	.	ID=ENSRNOT00000090929;Parent=ENSRNOG00000060803;Name=AABR07028984.1-201;biotype=lincRNA;transcript_id=ENSRNOT00000090929;version=1
10	ensembl	exon	1580719	1581207	.	+	.	Parent=ENSRNOT00000090929;Name=ENSRNOE00000521068;constitutive=1;ensembl_end_phase=-1;ensembl_phase=-1;exon_id=ENSRNOE00000521068;rank=1;version=1
10	ensembl	exon	1582476	1582669	.	+	.	Parent=ENSRNOT00000090929;Name=ENSRNOE00000566960;constitutive=1;ensembl_end_phase=-1;ensembl_phase=-1;exon_id=ENSRNOE00000566960;rank=2;version=1
10	ensembl	gene	1701449	1702704	.	-	.	ID=ENSRNOG00000057886;Name=AABR07028995.2;biotype=lincRNA;gene_id=ENSRNOG00000057886;logic_name=ensembl;version=1
10	ensembl	transcript	1701449	1702704	.	-	.	ID=ENSRNOT00000083856;Parent=ENSRNOG00000057886;Name=AABR07028995.2-201;biotype=lincRNA;transcript_id=ENSRNOT00000083856;version=1
10	ensembl	exon	1701449	1701743	.	-	.	Parent=ENSRNOT00000083856;Name=ENSRNOE00000566322;constitutive=1;ensembl_end_phase=-1;ensembl_phase=-1;exon_id=ENSRNOE00000566322;rank=2;version=1
10	ensembl	exon	1702560	1702704	.	-	.	Parent=ENSRNOT00000083856;Name=ENSRNOE00000539182;constitutive=1;ensembl_end_phase=-1;ensembl_phase=-1;exon_id=ENSRNOE00000539182;rank=1;version=1
10	ensembl	gene	1771460	1783495	.	+	.	ID=ENSRNOG00000057152;Name=AABR07028998.1;biotype=lincRNA;gene_id=ENSRNOG00000057152;logic_name=ensembl;version=1
10	ensembl	transcript	1771460	1783495	.	+	.	ID=ENSRNOT00000086268;Parent=ENSRNOG00000057152;Name=AABR07028998.1-201;biotype=lincRNA;transcript_id=ENSRNOT00000086268;version=1
10	ensembl	exon	1771460	1771656	.	+	.	Parent=ENSRNOT00000086268;Name=ENSRNOE00000527062;constitutive=1;ensembl_end_phase=-1;ensembl_phase=-1;exon_id=ENSRNOE00000527062;rank=1;version=1
10	ensembl	exon	1772623	1772754	.	+	.	Parent=ENSRNOT00000086268;Name=ENSRNOE00000522398;constitutive=1;ensembl_end_phase=-1;ensembl_phase=-1;exon_id=ENSRNOE00000522398;rank=2;version=1
10	ensembl	exon	1780037	1780270	.	+	.	Parent=ENSRNOT00000086268;Name=ENSRNOE00000546743;constitutive=1;ensembl_end_phase=-1;ensembl_phase=-1;exon_id=ENSRNOE00000546743;rank=3;version=1
10	ensembl	exon	1780778	1780955	.	+	.	Parent=ENSRNOT00000086268;Name=ENSRNOE00000571749;constitutive=1;ensembl_end_phase=-1;ensembl_phase=-1;exon_id=ENSRNOE00000571749;rank=4;version=1
10	ensembl	exon	1782756	1783495	.	+	.	Parent=ENSRNOT00000086268;Name=ENSRNOE00000551925;constitutive=1;ensembl_end_phase=-1;ensembl_phase=-1;exon_id=ENSRNOE00000551925;rank=5;version=1
10	ensembl	gene	6888790	6889982	.	+	.	ID=ENSRNOG00000057329;Name=AC129395.2;biotype=lincRNA;gene_id=ENSRNOG00000057329;logic_name=ensembl;version=1
10	ensembl	transcript	6888790	6889982	.	+	.	ID=ENSRNOT00000085015;Parent=ENSRNOG00000057329;Name=AC129395.2-201;biotype=lincRNA;transcript_id=ENSRNOT00000085015;version=1
10	ensembl	exon	6888790	6889450	.	+	.	Parent=ENSRNOT00000085015;Name=ENSRNOE00000530347;constitutive=1;ensembl_end_phase=-1;ensembl_phase=-1;exon_id=ENSRNOE00000530347;rank=1;version=1
10	ensembl	exon	6889960	6889982	.	+	.	Parent=ENSRNOT00000085015;Name=ENSRNOE00000533079;constitutive=1;ensembl_end_phase=-1;ensembl_phase=-1;exon_id=ENSRNOE00000533079;rank=2;version=1
10	ensembl	gene	11306555	11308155	.	+	.	ID=ENSRNOG00000055362;Name=AABR07029172.2;biotype=lincRNA;gene_id=ENSRNOG00000055362;logic_name=ensembl;version=1
10	ensembl	transcript	11306555	11308155	.	+	.	ID=ENSRNOT00000079369;Parent=ENSRNOG00000055362;Name=AABR07029172.2-201;biotype=lincRNA;transcript_id=ENSRNOT00000079369;version=1
10	ensembl	exon	11306555	11306731	.	+	.	Parent=ENSRNOT00000079369;Name=ENSRNOE00000555756;constitutive=1;ensembl_end_phase=-1;ensembl_phase=-1;exon_id=ENSRNOE00000555756;rank=1;version=1
10	ensembl	exon	11308025	11308155	.	+	.	Parent=ENSRNOT00000079369;Name=ENSRNOE00000551742;constitutive=1;ensembl_end_phase=-1;ensembl_phase=-1;exon_id=ENSRNOE00000551742;rank=2;version=1
10	ensembl	gene	11358253	11362764	.	+	.	ID=ENSRNOG00000054141;Name=AABR07029175.1;biotype=lincRNA;gene_id=ENSRNOG00000054141;logic_name=ensembl;version=1
10	ensembl	transcript	11358253	11362764	.	+	.	ID=ENSRNOT00000089720;Parent=ENSRNOG00000054141;Name=AABR07029175.1-201;biotype=lincRNA;transcript_id=ENSRNOT00000089720;version=1
10	ensembl	exon	11358253	11358580	.	+	.	Parent=ENSRNOT00000089720;Name=ENSRNOE00000548955;constitutive=1;ensembl_end_phase=-1;ensembl_phase=-1;exon_id=ENSRNOE00000548955;rank=1;version=1
10	ensembl	exon	11362025	11362764	.	+	.	Parent=ENSRNOT00000089720;Name=ENSRNOE00000516985;constitutive=1;ensembl_end_phase=-1;ensembl_phase=-1;exon_id=ENSRNOE00000516985;rank=2;version=1
10	ensembl	gene	16948660	16951292	.	-	.	ID=ENSRNOG00000053789;Name=AC111369.1;biotype=lincRNA;gene_id=ENSRNOG00000053789;logic_name=ensembl;version=1
10	ensembl	transcript	16948660	16951292	.	-	.	ID=ENSRNOT00000086750;Parent=ENSRNOG00000053789;Name=AC111369.1-201;biotype=lincRNA;transcript_id=ENSRNOT00000086750;version=1
10	ensembl	exon	16948660	16948894	.	-	.	Parent=ENSRNOT00000086750;Name=ENSRNOE00000518239;constitutive=1;ensembl_end_phase=-1;ensembl_phase=-1;exon_id=ENSRNOE00000518239;rank=3;version=1
10	ensembl	exon	16949120	16949188	.	-	.	Parent=ENSRNOT00000086750;Name=ENSRNOE00000527836;constitutive=1;ensembl_end_phase=-1;ensembl_phase=1;exon_id=ENSRNOE00000527836;rank=2;version=1
10	ensembl	exon	16951227	16951292	.	-	.	Parent=ENSRNOT00000086750;Name=ENSRNOE00000557819;constitutive=1;ensembl_end_phase=1;ensembl_phase=-1;exon_id=ENSRNOE00000557819;rank=1;version=1
10	ensembl	gene	30546563	30555649	.	-	.	ID=ENSRNOG00000051759;Name=AABR07029489.1;biotype=lincRNA;gene_id=ENSRNOG00000051759;logic_name=ensembl;version=1
10	ensembl	transcript	30546563	30555649	.	-	.	ID=ENSRNOT00000085947;Parent=ENSRNOG00000051759;Name=AABR07029489.1-201;biotype=lincRNA;transcript_id=ENSRNOT00000085947;version=1
10	ensembl	exon	30546563	30546879	.	-	.	Parent=ENSRNOT00000085947;Name=ENSRNOE00000543990;constitutive=1;ensembl_end_phase=-1;ensembl_phase=-1;exon_id=ENSRNOE00000543990;rank=2;version=1
10	ensembl	exon	30555462	30555649	.	-	.	Parent=ENSRNOT00000085947;Name=ENSRNOE00000539303;constitutive=1;ensembl_end_phase=-1;ensembl_phase=-1;exon_id=ENSRNOE00000539303;rank=1;version=1
10	ensembl	gene	30625986	30627709	.	-	.	ID=ENSRNOG00000052198;Name=AABR07029490.1;biotype=lincRNA;gene_id=ENSRNOG00000052198;logic_name=ensembl;version=1
10	ensembl	transcript	30625986	30627709	.	-	.	ID=ENSRNOT00000089508;Parent=ENSRNOG00000052198;Name=AABR07029490.1-201;biotype=lincRNA;transcript_id=ENSRNOT00000089508;version=1
10	ensembl	exon	30625986	30626171	.	-	.	Parent=ENSRNOT00000089508;Name=ENSRNOE00000554998;constitutive=1;ensembl_end_phase=-1;ensembl_phase=-1;exon_id=ENSRNOE00000554998;rank=2;version=1
10	ensembl	exon	30627586	30627709	.	-	.	Parent=ENSRNOT00000089508;Name=ENSRNOE00000517354;constitutive=1;ensembl_end_phase=-1;ensembl_phase=-1;exon_id=ENSRNOE00000517354;rank=1;version=1
10	ensembl	gene	32636577	32695357	.	-	.	ID=ENSRNOG00000053102;Name=AABR07029526.1;biotype=lincRNA;gene_id=ENSRNOG00000053102;logic_name=ensembl;version=1
10	ensembl	transcript	32636577	32695357	.	-	.	ID=ENSRNOT00000081031;Parent=ENSRNOG00000053102;Name=AABR07029526.1-201;biotype=lincRNA;transcript_id=ENSRNOT00000081031;version=1
10	ensembl	exon	32636577	32637288	.	-	.	Parent=ENSRNOT00000081031;Name=ENSRNOE00000552641;constitutive=1;ensembl_end_phase=-1;ensembl_phase=-1;exon_id=ENSRNOE00000552641;rank=2;version=1
10	ensembl	exon	32695131	32695357	.	-	.	Parent=ENSRNOT00000081031;Name=ENSRNOE00000525647;constitutive=1;ensembl_end_phase=-1;ensembl_phase=-1;exon_id=ENSRNOE00000525647;rank=1;version=1
10	ensembl	gene	35044234	35054225	.	-	.	ID=ENSRNOG00000056265;Name=AC105470.1;biotype=lincRNA;gene_id=ENSRNOG00000056265;logic_name=ensembl;version=1
10	ensembl	transcript	35044234	35054225	.	-	.	ID=ENSRNOT00000084136;Parent=ENSRNOG00000056265;Name=AC105470.1-201;biotype=lincRNA;transcript_id=ENSRNOT00000084136;version=1
10	ensembl	exon	35044234	35047831	.	-	.	Parent=ENSRNOT00000084136;Name=ENSRNOE00000561048;constitutive=1;ensembl_end_phase=-1;ensembl_phase=-1;exon_id=ENSRNOE00000561048;rank=3;version=1
10	ensembl	exon	35049236	35049339	.	-	.	Parent=ENSRNOT00000084136;Name=ENSRNOE00000541212;constitutive=1;ensembl_end_phase=-1;ensembl_phase=-1;exon_id=ENSRNOE00000541212;rank=2;version=1
10	ensembl	exon	35053139	35054225	.	-	.	Parent=ENSRNOT00000084136;Name=ENSRNOE00000557965;constitutive=0;ensembl_end_phase=-1;ensembl_phase=-1;exon_id=ENSRNOE00000557965;rank=1;version=1
10	ensembl	transcript	35044234	35054225	.	-	.	ID=ENSRNOT00000090459;Parent=ENSRNOG00000056265;Name=AC105470.1-202;biotype=lincRNA;transcript_id=ENSRNOT00000090459;version=1
10	ensembl	exon	35044234	35047831	.	-	.	Parent=ENSRNOT00000090459;Name=ENSRNOE00000561048;constitutive=1;ensembl_end_phase=-1;ensembl_phase=-1;exon_id=ENSRNOE00000561048;rank=4;version=1
10	ensembl	exon	35049236	35049339	.	-	.	Parent=ENSRNOT00000090459;Name=ENSRNOE00000541212;constitutive=1;ensembl_end_phase=-1;ensembl_phase=-1;exon_id=ENSRNOE00000541212;rank=3;version=1
10	ensembl	exon	35053139	35053231	.	-	.	Parent=ENSRNOT00000090459;Name=ENSRNOE00000570854;constitutive=0;ensembl_end_phase=-1;ensembl_phase=-1;exon_id=ENSRNOE00000570854;rank=2;version=1
10	ensembl	exon	35053481	35054225	.	-	.	Parent=ENSRNOT00000090459;Name=ENSRNOE00000532439;constitutive=0;ensembl_end_phase=-1;ensembl_phase=-1;exon_id=ENSRNOE00000532439;rank=1;version=1
10	ensembl	gene	35962205	35965789	.	-	.	ID=ENSRNOG00000059416;Name=AC115159.2;biotype=lincRNA;gene_id=ENSRNOG00000059416;logic_name=ensembl;version=1
10	ensembl	transcript	35962205	35965789	.	-	.	ID=ENSRNOT00000084731;Parent=ENSRNOG00000059416;Name=AC115159.2-201;biotype=lincRNA;transcript_id=ENSRNOT00000084731;version=1
10	ensembl	exon	35962205	35962377	.	-	.	Parent=ENSRNOT00000084731;Name=ENSRNOE00000533473;constitutive=1;ensembl_end_phase=-1;ensembl_phase=-1;exon_id=ENSRNOE00000533473;rank=2;version=1
10	ensembl	exon	35965542	35965789	.	-	.	Parent=ENSRNOT00000084731;Name=ENSRNOE00000554215;constitutive=1;ensembl_end_phase=-1;ensembl_phase=-1;exon_id=ENSRNOE00000554215;rank=1;version=1
10	ensembl	gene	36612705	36628795	.	-	.	ID=ENSRNOG00000057687;Name=AC141334.3;biotype=lincRNA;gene_id=ENSRNOG00000057687;logic_name=ensembl;version=1
10	ensembl	transcript	36612705	36628795	.	-	.	ID=ENSRNOT00000083724;Parent=ENSRNOG00000057687;Name=AC141334.3-201;biotype=lincRNA;transcript_id=ENSRNOT00000083724;version=1
10	ensembl	exon	36612705	36612806	.	-	.	Parent=ENSRNOT00000083724;Name=ENSRNOE00000531197;constitutive=1;ensembl_end_phase=-1;ensembl_phase=-1;exon_id=ENSRNOE00000531197;rank=2;version=1
10	ensembl	exon	36628613	36628795	.	-	.	Parent=ENSRNOT00000083724;Name=ENSRNOE00000559370;constitutive=1;ensembl_end_phase=-1;ensembl_phase=-1;exon_id=ENSRNOE00000559370;rank=1;version=1
10	havana	gene	64590147	64593887	.	-	.	ID=ENSRNOG00000051188;Name=Rn60_10_0635.1;biotype=sense_intronic;gene_id=ENSRNOG00000051188;havana_gene=OTTRNOG00000001205;havana_version=1;logic_name=havana;version=1
10	havana	transcript	64590147	64593887	.	-	.	ID=ENSRNOT00000075897;Parent=ENSRNOG00000051188;Name=Rn60_10_0635.1-001;biotype=sense_intronic;havana_transcript=OTTRNOT00000001845;havana_version=1;transcript_id=ENSRNOT00000075897;version=1
10	havana	exon	64590147	64593887	.	-	.	Parent=ENSRNOT00000075897;Name=ENSRNOE00000513625;constitutive=1;ensembl_end_phase=-1;ensembl_phase=-1;exon_id=ENSRNOE00000513625;rank=1;version=1
10	ensembl	gene	66631473	66674166	.	+	.	ID=ENSRNOG00000055755;Name=AABR07030086.1;biotype=lincRNA;gene_id=ENSRNOG00000055755;logic_name=ensembl;version=1
10	ensembl	transcript	66631473	66674166	.	+	.	ID=ENSRNOT00000079968;Parent=ENSRNOG00000055755;Name=AABR07030086.1-201;biotype=lincRNA;transcript_id=ENSRNOT00000079968;version=1
10	ensembl	exon	66631473	66631612	.	+	.	Parent=ENSRNOT00000079968;Name=ENSRNOE00000535304;constitutive=1;ensembl_end_phase=-1;ensembl_phase=-1;exon_id=ENSRNOE00000535304;rank=1;version=1
10	ensembl	exon	66674093	66674166	.	+	.	Parent=ENSRNOT00000079968;Name=ENSRNOE00000541471;constitutive=1;ensembl_end_phase=-1;ensembl_phase=-1;exon_id=ENSRNOE00000541471;rank=2;version=1
10	ensembl	gene	66650178	66654742	.	-	.	ID=ENSRNOG00000056575;Name=AABR07030086.2;biotype=lincRNA;gene_id=ENSRNOG00000056575;logic_name=ensembl;version=1
10	ensembl	transcript	66650178	66654742	.	-	.	ID=ENSRNOT00000083338;Parent=ENSRNOG00000056575;Name=AABR07030086.2-201;biotype=lincRNA;transcript_id=ENSRNOT00000083338;version=1
10	ensembl	exon	66650178	66652862	.	-	.	Parent=ENSRNOT00000083338;Name=ENSRNOE00000553986;constitutive=1;ensembl_end_phase=-1;ensembl_phase=-1;exon_id=ENSRNOE00000553986;rank=2;version=1
10	ensembl	exon	66654423	66654742	.	-	.	Parent=ENSRNOT00000083338;Name=ENSRNOE00000530732;constitutive=1;ensembl_end_phase=-1;ensembl_phase=-1;exon_id=ENSRNOE00000530732;rank=1;version=1
10	ensembl	gene	67107927	67128049	.	-	.	ID=ENSRNOG00000054016;Name=AABR07030091.1;biotype=lincRNA;gene_id=ENSRNOG00000054016;logic_name=ensembl;version=1
10	ensembl	transcript	67107927	67128049	.	-	.	ID=ENSRNOT00000088428;Parent=ENSRNOG00000054016;Name=AABR07030091.1-201;biotype=lincRNA;transcript_id=ENSRNOT00000088428;version=1
10	ensembl	exon	67107927	67111286	.	-	.	Parent=ENSRNOT00000088428;Name=ENSRNOE00000575150;constitutive=0;ensembl_end_phase=-1;ensembl_phase=-1;exon_id=ENSRNOE00000575150;rank=2;version=1
10	ensembl	exon	67127710	67128049	.	-	.	Parent=ENSRNOT00000088428;Name=ENSRNOE00000554953;constitutive=1;ensembl_end_phase=-1;ensembl_phase=-1;exon_id=ENSRNOE00000554953;rank=1;version=1
10	ensembl	transcript	67107927	67128049	.	-	.	ID=ENSRNOT00000079528;Parent=ENSRNOG00000054016;Name=AABR07030091.1-202;biotype=lincRNA;transcript_id=ENSRNOT00000079528;version=1
10	ensembl	exon	67107927	67110317	.	-	.	Parent=ENSRNOT00000079528;Name=ENSRNOE00000530970;constitutive=0;ensembl_end_phase=-1;ensembl_phase=-1;exon_id=ENSRNOE00000530970;rank=3;version=1
10	ensembl	exon	67111115	67111286	.	-	.	Parent=ENSRNOT00000079528;Name=ENSRNOE00000527611;constitutive=0;ensembl_end_phase=-1;ensembl_phase=-1;exon_id=ENSRNOE00000527611;rank=2;version=1
10	ensembl	exon	67127710	67128049	.	-	.	Parent=ENSRNOT00000079528;Name=ENSRNOE00000554953;constitutive=1;ensembl_end_phase=-1;ensembl_phase=-1;exon_id=ENSRNOE00000554953;rank=1;version=1
10	havana	gene	70133510	70134565	.	-	.	ID=ENSRNOG00000051364;Name=LOC102547954;biotype=lincRNA;description=uncharacterized LOC102547954 [Source:RGD Symbol%3BAcc:7607868];gene_id=ENSRNOG00000051364;havana_gene=OTTRNOG00000000453;havana_version=1;logic_name=havana;version=1
10	havana	transcript	70133510	70134565	.	-	.	ID=ENSRNOT00000076931;Parent=ENSRNOG00000051364;Name=LOC102547954-001;biotype=lincRNA;havana_transcript=OTTRNOT00000000633;havana_version=1;transcript_id=ENSRNOT00000076931;version=1
10	havana	exon	70133510	70133722	.	-	.	Parent=ENSRNOT00000076931;Name=ENSRNOE00000513305;constitutive=1;ensembl_end_phase=-1;ensembl_phase=-1;exon_id=ENSRNOE00000513305;rank=2;version=1
10	havana	exon	70134319	70134565	.	-	.	Parent=ENSRNOT00000076931;Name=ENSRNOE00000514265;constitutive=1;ensembl_end_phase=-1;ensembl_phase=-1;exon_id=ENSRNOE00000514265;rank=1;version=1
10	havana	gene	70222690	70223220	.	-	.	ID=ENSRNOG00000051079;Name=Rn60_10_0699.2;biotype=lincRNA;gene_id=ENSRNOG00000051079;havana_gene=OTTRNOG00000000457;havana_version=1;logic_name=havana;version=1
10	havana	transcript	70222690	70223220	.	-	.	ID=ENSRNOT00000076509;Parent=ENSRNOG00000051079;Name=Rn60_10_0699.2-001;biotype=lincRNA;havana_transcript=OTTRNOT00000000639;havana_version=1;transcript_id=ENSRNOT00000076509;version=1
10	havana	exon	70222690	70223220	.	-	.	Parent=ENSRNOT00000076509;Name=ENSRNOE00000514543;constitutive=1;ensembl_end_phase=-1;ensembl_phase=-1;exon_id=ENSRNOE00000514543;rank=1;version=1
10	havana	gene	70509758	70512820	.	+	.	ID=ENSRNOG00000051251;Name=Rn60_10_0702.4;biotype=lincRNA;gene_id=ENSRNOG00000051251;havana_gene=OTTRNOG00000000476;havana_version=1;logic_name=havana;version=1
10	havana	transcript	70509758	70512488	.	+	.	ID=ENSRNOT00000076492;Parent=ENSRNOG00000051251;Name=Rn60_10_0702.4-001;biotype=lincRNA;havana_transcript=OTTRNOT00000000667;havana_version=1;transcript_id=ENSRNOT00000076492;version=1
10	havana	exon	70509758	70510109	.	+	.	Parent=ENSRNOT00000076492;Name=ENSRNOE00000514782;constitutive=0;ensembl_end_phase=-1;ensembl_phase=-1;exon_id=ENSRNOE00000514782;rank=1;version=1
10	havana	exon	70512238	70512488	.	+	.	Parent=ENSRNOT00000076492;Name=ENSRNOE00000515397;constitutive=0;ensembl_end_phase=-1;ensembl_phase=-1;exon_id=ENSRNOE00000515397;rank=2;version=1
10	havana	transcript	70509772	70512820	.	+	.	ID=ENSRNOT00000076064;Parent=ENSRNOG00000051251;Name=Rn60_10_0702.4-002;biotype=lincRNA;havana_transcript=OTTRNOT00000000668;havana_version=1;transcript_id=ENSRNOT00000076064;version=1
10	havana	exon	70509772	70510109	.	+	.	Parent=ENSRNOT00000076064;Name=ENSRNOE00000515583;constitutive=0;ensembl_end_phase=-1;ensembl_phase=-1;exon_id=ENSRNOE00000515583;rank=1;version=1
10	havana	exon	70510205	70510244	.	+	.	Parent=ENSRNOT00000076064;Name=ENSRNOE00000513966;constitutive=0;ensembl_end_phase=-1;ensembl_phase=-1;exon_id=ENSRNOE00000513966;rank=2;version=1
10	havana	exon	70512238	70512820	.	+	.	Parent=ENSRNOT00000076064;Name=ENSRNOE00000515417;constitutive=0;ensembl_end_phase=-1;ensembl_phase=-1;exon_id=ENSRNOE00000515417;rank=3;version=1
10	havana	gene	70870239	70871017	.	+	.	ID=ENSRNOG00000051046;Name=Rn60_10_0706.2;biotype=antisense;gene_id=ENSRNOG00000051046;havana_gene=OTTRNOG00000000487;havana_version=1;logic_name=havana;version=1
10	havana	transcript	70870239	70871017	.	+	.	ID=ENSRNOT00000076677;Parent=ENSRNOG00000051046;Name=Rn60_10_0706.2-001;biotype=antisense;havana_transcript=OTTRNOT00000000681;havana_version=1;transcript_id=ENSRNOT00000076677;version=1
10	havana	exon	70870239	70870710	.	+	.	Parent=ENSRNOT00000076677;Name=ENSRNOE00000513532;constitutive=1;ensembl_end_phase=-1;ensembl_phase=-1;exon_id=ENSRNOE00000513532;rank=1;version=1
10	havana	exon	70870851	70871017	.	+	.	Parent=ENSRNOT00000076677;Name=ENSRNOE00000513299;constitutive=1;ensembl_end_phase=-1;ensembl_phase=-1;exon_id=ENSRNOE00000513299;rank=2;version=1
10	havana	gene	71158140	71159498	.	-	.	ID=ENSRNOG00000051234;Name=Rn60_10_0708.2;biotype=lincRNA;gene_id=ENSRNOG00000051234;havana_gene=OTTRNOG00000000495;havana_version=1;logic_name=havana;version=1
10	havana	transcript	71158140	71159498	.	-	.	ID=ENSRNOT00000076263;Parent=ENSRNOG00000051234;Name=Rn60_10_0708.2-001;biotype=lincRNA;havana_transcript=OTTRNOT00000000691;havana_version=1;transcript_id=ENSRNOT00000076263;version=1
10	havana	exon	71158140	71158767	.	-	.	Parent=ENSRNOT00000076263;Name=ENSRNOE00000514140;constitutive=1;ensembl_end_phase=-1;ensembl_phase=-1;exon_id=ENSRNOE00000514140;rank=2;version=1
10	havana	exon	71159474	71159498	.	-	.	Parent=ENSRNOT00000076263;Name=ENSRNOE00000513910;constitutive=1;ensembl_end_phase=-1;ensembl_phase=-1;exon_id=ENSRNOE00000513910;rank=1;version=1
10	ensembl	gene	78220549	78223777	.	+	.	ID=ENSRNOG00000052162;Name=AABR07030257.1;biotype=lincRNA;gene_id=ENSRNOG00000052162;logic_name=ensembl;version=1
10	ensembl	transcript	78220549	78223777	.	+	.	ID=ENSRNOT00000077728;Parent=ENSRNOG00000052162;Name=AABR07030257.1-201;biotype=lincRNA;transcript_id=ENSRNOT00000077728;version=1
10	ensembl	exon	78220549	78220615	.	+	.	Parent=ENSRNOT00000077728;Name=ENSRNOE00000525317;constitutive=1;ensembl_end_phase=2;ensembl_phase=-1;exon_id=ENSRNOE00000525317;rank=1;version=1
10	ensembl	exon	78223568	78223777	.	+	.	Parent=ENSRNOT00000077728;Name=ENSRNOE00000563632;constitutive=1;ensembl_end_phase=-1;ensembl_phase=2;exon_id=ENSRNOE00000563632;rank=2;version=1
10	ensembl	gene	82338449	82341368	.	+	.	ID=ENSRNOG00000054174;Name=AABR07030351.1;biotype=lincRNA;gene_id=ENSRNOG00000054174;logic_name=ensembl;version=1
10	ensembl	transcript	82338449	82341368	.	+	.	ID=ENSRNOT00000085242;Parent=ENSRNOG00000054174;Name=AABR07030351.1-201;biotype=lincRNA;transcript_id=ENSRNOT00000085242;version=1
10	ensembl	exon	82338449	82338521	.	+	.	Parent=ENSRNOT00000085242;Name=ENSRNOE00000531800;constitutive=1;ensembl_end_phase=2;ensembl_phase=-1;exon_id=ENSRNOE00000531800;rank=1;version=1
10	ensembl	exon	82341070	82341368	.	+	.	Parent=ENSRNOT00000085242;Name=ENSRNOE00000535329;constitutive=1;ensembl_end_phase=-1;ensembl_phase=2;exon_id=ENSRNOE00000535329;rank=2;version=1
10	ensembl	gene	82738276	82743304	.	-	.	ID=ENSRNOG00000060524;Name=AABR07030366.1;biotype=lincRNA;gene_id=ENSRNOG00000060524;logic_name=ensembl;version=1
10	ensembl	transcript	82738276	82743304	.	-	.	ID=ENSRNOT00000088573;Parent=ENSRNOG00000060524;Name=AABR07030366.1-201;biotype=lincRNA;transcript_id=ENSRNOT00000088573;version=1
10	ensembl	exon	82738276	82739598	.	-	.	Parent=ENSRNOT00000088573;Name=ENSRNOE00000542013;constitutive=1;ensembl_end_phase=-1;ensembl_phase=-1;exon_id=ENSRNOE00000542013;rank=2;version=1
10	ensembl	exon	82742954	82743304	.	-	.	Parent=ENSRNOT00000088573;Name=ENSRNOE00000574935;constitutive=1;ensembl_end_phase=-1;ensembl_phase=-1;exon_id=ENSRNOE00000574935;rank=1;version=1
10	ensembl	gene	84714699	84718730	.	-	.	ID=ENSRNOG00000060787;Name=AABR07072169.1;biotype=lincRNA;gene_id=ENSRNOG00000060787;logic_name=ensembl;version=1
10	ensembl	transcript	84714699	84718730	.	-	.	ID=ENSRNOT00000081040;Parent=ENSRNOG00000060787;Name=AABR07072169.1-201;biotype=lincRNA;transcript_id=ENSRNOT00000081040;version=1
10	ensembl	exon	84714699	84714958	.	-	.	Parent=ENSRNOT00000081040;Name=ENSRNOE00000521760;constitutive=1;ensembl_end_phase=-1;ensembl_phase=1;exon_id=ENSRNOE00000521760;rank=2;version=1
10	ensembl	exon	84718627	84718730	.	-	.	Parent=ENSRNOT00000081040;Name=ENSRNOE00000520081;constitutive=1;ensembl_end_phase=1;ensembl_phase=-1;exon_id=ENSRNOE00000520081;rank=1;version=1
10	ensembl	gene	87041641	87046119	.	+	.	ID=ENSRNOG00000055695;Name=AABR07030450.1;biotype=lincRNA;gene_id=ENSRNOG00000055695;logic_name=ensembl;version=1
10	ensembl	transcript	87041641	87046119	.	+	.	ID=ENSRNOT00000077366;Parent=ENSRNOG00000055695;Name=AABR07030450.1-201;biotype=lincRNA;transcript_id=ENSRNOT00000077366;version=1
10	ensembl	exon	87041641	87041808	.	+	.	Parent=ENSRNOT00000077366;Name=ENSRNOE00000569757;constitutive=1;ensembl_end_phase=-1;ensembl_phase=-1;exon_id=ENSRNOE00000569757;rank=1;version=1
10	ensembl	exon	87045805	87046119	.	+	.	Parent=ENSRNOT00000077366;Name=ENSRNOE00000517327;constitutive=1;ensembl_end_phase=-1;ensembl_phase=-1;exon_id=ENSRNOE00000517327;rank=2;version=1
10	havana	gene	88065542	88066246	.	+	.	ID=ENSRNOG00000051089;Name=Rn60_10_0879.7;biotype=lincRNA;gene_id=ENSRNOG00000051089;havana_gene=OTTRNOG00000000222;havana_version=1;logic_name=havana;version=1
10	havana	transcript	88065542	88066246	.	+	.	ID=ENSRNOT00000075903;Parent=ENSRNOG00000051089;Name=Rn60_10_0879.7-001;biotype=lincRNA;havana_transcript=OTTRNOT00000000317;havana_version=1;transcript_id=ENSRNOT00000075903;version=1
10	havana	exon	88065542	88065700	.	+	.	Parent=ENSRNOT00000075903;Name=ENSRNOE00000515217;constitutive=1;ensembl_end_phase=-1;ensembl_phase=-1;exon_id=ENSRNOE00000515217;rank=1;version=1
10	havana	exon	88066070	88066246	.	+	.	Parent=ENSRNOT00000075903;Name=ENSRNOE00000515977;constitutive=1;ensembl_end_phase=-1;ensembl_phase=-1;exon_id=ENSRNOE00000515977;rank=2;version=1
10	havana	gene	88076056	88077563	.	-	.	ID=ENSRNOG00000051194;Name=Rn60_10_0879.6;biotype=lincRNA;gene_id=ENSRNOG00000051194;havana_gene=OTTRNOG00000000223;havana_version=1;logic_name=havana;version=1
10	havana	transcript	88076056	88077563	.	-	.	ID=ENSRNOT00000076682;Parent=ENSRNOG00000051194;Name=Rn60_10_0879.6-001;biotype=lincRNA;havana_transcript=OTTRNOT00000000318;havana_version=1;transcript_id=ENSRNOT00000076682;version=1
10	havana	exon	88076056	88076344	.	-	.	Parent=ENSRNOT00000076682;Name=ENSRNOE00000516019;constitutive=1;ensembl_end_phase=-1;ensembl_phase=-1;exon_id=ENSRNOE00000516019;rank=2;version=1
10	havana	exon	88077207	88077563	.	-	.	Parent=ENSRNOT00000076682;Name=ENSRNOE00000514021;constitutive=1;ensembl_end_phase=-1;ensembl_phase=-1;exon_id=ENSRNOE00000514021;rank=1;version=1
10	ensembl	gene	90700111	90709932	.	-	.	ID=ENSRNOG00000059149;Name=AABR07030498.1;biotype=lincRNA;gene_id=ENSRNOG00000059149;logic_name=ensembl;version=1
10	ensembl	transcript	90700111	90709932	.	-	.	ID=ENSRNOT00000086815;Parent=ENSRNOG00000059149;Name=AABR07030498.1-201;biotype=lincRNA;transcript_id=ENSRNOT00000086815;version=1
10	ensembl	exon	90700111	90701368	.	-	.	Parent=ENSRNOT00000086815;Name=ENSRNOE00000528590;constitutive=1;ensembl_end_phase=-1;ensembl_phase=-1;exon_id=ENSRNOE00000528590;rank=2;version=1
10	ensembl	exon	90709238	90709932	.	-	.	Parent=ENSRNOT00000086815;Name=ENSRNOE00000563711;constitutive=1;ensembl_end_phase=-1;ensembl_phase=-1;exon_id=ENSRNOE00000563711;rank=1;version=1
10	ensembl	gene	90769555	90772638	.	-	.	ID=ENSRNOG00000055811;Name=AABR07030501.1;biotype=lincRNA;gene_id=ENSRNOG00000055811;logic_name=ensembl;version=1
10	ensembl	transcript	90769555	90772638	.	-	.	ID=ENSRNOT00000078597;Parent=ENSRNOG00000055811;Name=AABR07030501.1-201;biotype=lincRNA;transcript_id=ENSRNOT00000078597;version=1
10	ensembl	exon	90769555	90771273	.	-	.	Parent=ENSRNOT00000078597;Name=ENSRNOE00000535390;constitutive=1;ensembl_end_phase=-1;ensembl_phase=-1;exon_id=ENSRNOE00000535390;rank=2;version=1
10	ensembl	exon	90771978	90772638	.	-	.	Parent=ENSRNOT00000078597;Name=ENSRNOE00000559498;constitutive=1;ensembl_end_phase=-1;ensembl_phase=-1;exon_id=ENSRNOE00000559498;rank=1;version=1
10	ensembl	gene	93137598	93138165	.	+	.	ID=ENSRNOG00000057017;Name=AABR07030563.1;biotype=lincRNA;gene_id=ENSRNOG00000057017;logic_name=ensembl;version=1
10	ensembl	transcript	93137598	93138165	.	+	.	ID=ENSRNOT00000080531;Parent=ENSRNOG00000057017;Name=AABR07030563.1-201;biotype=lincRNA;transcript_id=ENSRNOT00000080531;version=1
10	ensembl	exon	93137598	93137729	.	+	.	Parent=ENSRNOT00000080531;Name=ENSRNOE00000534197;constitutive=1;ensembl_end_phase=2;ensembl_phase=-1;exon_id=ENSRNOE00000534197;rank=1;version=1
10	ensembl	exon	93137812	93138165	.	+	.	Parent=ENSRNOT00000080531;Name=ENSRNOE00000554395;constitutive=1;ensembl_end_phase=-1;ensembl_phase=2;exon_id=ENSRNOE00000554395;rank=2;version=1
10	ensembl	gene	93147201	93179488	.	+	.	ID=ENSRNOG00000051740;Name=AABR07030566.1;biotype=lincRNA;gene_id=ENSRNOG00000051740;logic_name=ensembl;version=1
10	ensembl	transcript	93147201	93179488	.	+	.	ID=ENSRNOT00000081453;Parent=ENSRNOG00000051740;Name=AABR07030566.1-201;biotype=lincRNA;transcript_id=ENSRNOT00000081453;version=1
10	ensembl	exon	93147201	93147360	.	+	.	Parent=ENSRNOT00000081453;Name=ENSRNOE00000517271;constitutive=0;ensembl_end_phase=-1;ensembl_phase=-1;exon_id=ENSRNOE00000517271;rank=1;version=1
10	ensembl	exon	93148031	93148084	.	+	.	Parent=ENSRNOT00000081453;Name=ENSRNOE00000566660;constitutive=0;ensembl_end_phase=-1;ensembl_phase=-1;exon_id=ENSRNOE00000566660;rank=2;version=1
10	ensembl	exon	93148970	93149074	.	+	.	Parent=ENSRNOT00000081453;Name=ENSRNOE00000519800;constitutive=0;ensembl_end_phase=-1;ensembl_phase=-1;exon_id=ENSRNOE00000519800;rank=3;version=1
10	ensembl	exon	93149833	93149883	.	+	.	Parent=ENSRNOT00000081453;Name=ENSRNOE00000548231;constitutive=0;ensembl_end_phase=-1;ensembl_phase=-1;exon_id=ENSRNOE00000548231;rank=4;version=1
10	ensembl	exon	93150580	93150684	.	+	.	Parent=ENSRNOT00000081453;Name=ENSRNOE00000573103;constitutive=0;ensembl_end_phase=-1;ensembl_phase=-1;exon_id=ENSRNOE00000573103;rank=5;version=1
10	ensembl	exon	93151452	93151505	.	+	.	Parent=ENSRNOT00000081453;Name=ENSRNOE00000542660;constitutive=0;ensembl_end_phase=-1;ensembl_phase=-1;exon_id=ENSRNOE00000542660;rank=6;version=1
10	ensembl	exon	93152992	93153096	.	+	.	Parent=ENSRNOT00000081453;Name=ENSRNOE00000555997;constitutive=0;ensembl_end_phase=-1;ensembl_phase=-1;exon_id=ENSRNOE00000555997;rank=7;version=1
10	ensembl	exon	93156832	93156885	.	+	.	Parent=ENSRNOT00000081453;Name=ENSRNOE00000531827;constitutive=0;ensembl_end_phase=-1;ensembl_phase=-1;exon_id=ENSRNOE00000531827;rank=8;version=1
10	ensembl	exon	93158292	93158396	.	+	.	Parent=ENSRNOT00000081453;Name=ENSRNOE00000566526;constitutive=0;ensembl_end_phase=-1;ensembl_phase=-1;exon_id=ENSRNOE00000566526;rank=9;version=1
10	ensembl	exon	93159138	93159191	.	+	.	Parent=ENSRNOT00000081453;Name=ENSRNOE00000536008;constitutive=0;ensembl_end_phase=-1;ensembl_phase=-1;exon_id=ENSRNOE00000536008;rank=10;version=1
10	ensembl	exon	93159753	93159857	.	+	.	Parent=ENSRNOT00000081453;Name=ENSRNOE00000569155;constitutive=0;ensembl_end_phase=-1;ensembl_phase=-1;exon_id=ENSRNOE00000569155;rank=11;version=1
10	ensembl	exon	93162694	93162747	.	+	.	Parent=ENSRNOT00000081453;Name=ENSRNOE00000559524;constitutive=0;ensembl_end_phase=2;ensembl_phase=-1;exon_id=ENSRNOE00000559524;rank=12;version=1
10	ensembl	exon	93163772	93163876	.	+	.	Parent=ENSRNOT00000081453;Name=ENSRNOE00000557110;constitutive=0;ensembl_end_phase=-1;ensembl_phase=2;exon_id=ENSRNOE00000557110;rank=13;version=1
10	ensembl	exon	93179020	93179488	.	+	.	Parent=ENSRNOT00000081453;Name=ENSRNOE00000533497;constitutive=0;ensembl_end_phase=-1;ensembl_phase=-1;exon_id=ENSRNOE00000533497;rank=14;version=1
10	ensembl	transcript	93159080	93164188	.	+	.	ID=ENSRNOT00000089480;Parent=ENSRNOG00000051740;Name=AABR07030566.1-202;biotype=lincRNA;transcript_id=ENSRNOT00000089480;version=1
10	ensembl	exon	93159080	93159191	.	+	.	Parent=ENSRNOT00000089480;Name=ENSRNOE00000522049;constitutive=0;ensembl_end_phase=-1;ensembl_phase=-1;exon_id=ENSRNOE00000522049;rank=1;version=1
10	ensembl	exon	93159753	93159857	.	+	.	Parent=ENSRNOT00000089480;Name=ENSRNOE00000556748;constitutive=0;ensembl_end_phase=2;ensembl_phase=-1;exon_id=ENSRNOE00000556748;rank=2;version=1
10	ensembl	exon	93163772	93164188	.	+	.	Parent=ENSRNOT00000089480;Name=ENSRNOE00000563826;constitutive=0;ensembl_end_phase=-1;ensembl_phase=2;exon_id=ENSRNOE00000563826;rank=3;version=1
10	ensembl	gene	93170835	93183050	.	+	.	ID=ENSRNOG00000053962;Name=AABR07030566.2;biotype=lincRNA;gene_id=ENSRNOG00000053962;logic_name=ensembl;version=1
10	ensembl	transcript	93170835	93183050	.	+	.	ID=ENSRNOT00000081928;Parent=ENSRNOG00000053962;Name=AABR07030566.2-201;biotype=lincRNA;transcript_id=ENSRNOT00000081928;version=1
10	ensembl	exon	93170835	93170985	.	+	.	Parent=ENSRNOT00000081928;Name=ENSRNOE00000570996;constitutive=1;ensembl_end_phase=0;ensembl_phase=-1;exon_id=ENSRNOE00000570996;rank=1;version=1
10	ensembl	exon	93171585	93171689	.	+	.	Parent=ENSRNOT00000081928;Name=ENSRNOE00000548783;constitutive=1;ensembl_end_phase=-1;ensembl_phase=0;exon_id=ENSRNOE00000548783;rank=2;version=1
10	ensembl	exon	93172796	93172849	.	+	.	Parent=ENSRNOT00000081928;Name=ENSRNOE00000517353;constitutive=1;ensembl_end_phase=-1;ensembl_phase=-1;exon_id=ENSRNOE00000517353;rank=3;version=1
10	ensembl	exon	93181084	93181185	.	+	.	Parent=ENSRNOT00000081928;Name=ENSRNOE00000522708;constitutive=1;ensembl_end_phase=-1;ensembl_phase=-1;exon_id=ENSRNOE00000522708;rank=4;version=1
10	ensembl	exon	93182193	93182246	.	+	.	Parent=ENSRNOT00000081928;Name=ENSRNOE00000537113;constitutive=1;ensembl_end_phase=-1;ensembl_phase=-1;exon_id=ENSRNOE00000537113;rank=5;version=1
10	ensembl	exon	93182894	93183050	.	+	.	Parent=ENSRNOT00000081928;Name=ENSRNOE00000555704;constitutive=1;ensembl_end_phase=-1;ensembl_phase=-1;exon_id=ENSRNOE00000555704;rank=6;version=1
10	ensembl	gene	93184889	93188190	.	+	.	ID=ENSRNOG00000061458;Name=AABR07030568.8;biotype=lincRNA;gene_id=ENSRNOG00000061458;logic_name=ensembl;version=1
10	ensembl	transcript	93184889	93188190	.	+	.	ID=ENSRNOT00000090210;Parent=ENSRNOG00000061458;Name=AABR07030568.8-201;biotype=lincRNA;transcript_id=ENSRNOT00000090210;version=1
10	ensembl	exon	93184889	93185099	.	+	.	Parent=ENSRNOT00000090210;Name=ENSRNOE00000537151;constitutive=1;ensembl_end_phase=-1;ensembl_phase=-1;exon_id=ENSRNOE00000537151;rank=1;version=1
10	ensembl	exon	93188019	93188190	.	+	.	Parent=ENSRNOT00000090210;Name=ENSRNOE00000531867;constitutive=1;ensembl_end_phase=-1;ensembl_phase=-1;exon_id=ENSRNOE00000531867;rank=2;version=1
10	ensembl	gene	93195826	93218443	.	+	.	ID=ENSRNOG00000059036;Name=AABR07030568.7;biotype=lincRNA;gene_id=ENSRNOG00000059036;logic_name=ensembl;version=1
10	ensembl	transcript	93195826	93204681	.	+	.	ID=ENSRNOT00000082506;Parent=ENSRNOG00000059036;Name=AABR07030568.7-201;biotype=lincRNA;transcript_id=ENSRNOT00000082506;version=1
10	ensembl	exon	93195826	93196115	.	+	.	Parent=ENSRNOT00000082506;Name=ENSRNOE00000550670;constitutive=0;ensembl_end_phase=-1;ensembl_phase=-1;exon_id=ENSRNOE00000550670;rank=1;version=1
10	ensembl	exon	93203329	93203382	.	+	.	Parent=ENSRNOT00000082506;Name=ENSRNOE00000540415;constitutive=0;ensembl_end_phase=-1;ensembl_phase=-1;exon_id=ENSRNOE00000540415;rank=2;version=1
10	ensembl	exon	93204398	93204681	.	+	.	Parent=ENSRNOT00000082506;Name=ENSRNOE00000530977;constitutive=0;ensembl_end_phase=-1;ensembl_phase=-1;exon_id=ENSRNOE00000530977;rank=3;version=1
10	ensembl	transcript	93204243	93218443	.	+	.	ID=ENSRNOT00000079852;Parent=ENSRNOG00000059036;Name=AABR07030568.7-202;biotype=lincRNA;transcript_id=ENSRNOT00000079852;version=1
10	ensembl	exon	93204243	93204502	.	+	.	Parent=ENSRNOT00000079852;Name=ENSRNOE00000565618;constitutive=0;ensembl_end_phase=-1;ensembl_phase=-1;exon_id=ENSRNOE00000565618;rank=1;version=1
10	ensembl	exon	93205777	93205830	.	+	.	Parent=ENSRNOT00000079852;Name=ENSRNOE00000534394;constitutive=0;ensembl_end_phase=-1;ensembl_phase=-1;exon_id=ENSRNOE00000534394;rank=2;version=1
10	ensembl	exon	93206376	93206480	.	+	.	Parent=ENSRNOT00000079852;Name=ENSRNOE00000554459;constitutive=0;ensembl_end_phase=-1;ensembl_phase=-1;exon_id=ENSRNOE00000554459;rank=3;version=1
10	ensembl	exon	93210618	93210671	.	+	.	Parent=ENSRNOT00000079852;Name=ENSRNOE00000557548;constitutive=0;ensembl_end_phase=-1;ensembl_phase=-1;exon_id=ENSRNOE00000557548;rank=4;version=1
10	ensembl	exon	93214686	93214790	.	+	.	Parent=ENSRNOT00000079852;Name=ENSRNOE00000547720;constitutive=0;ensembl_end_phase=-1;ensembl_phase=-1;exon_id=ENSRNOE00000547720;rank=5;version=1
10	ensembl	exon	93215614	93215667	.	+	.	Parent=ENSRNOT00000079852;Name=ENSRNOE00000574431;constitutive=0;ensembl_end_phase=-1;ensembl_phase=-1;exon_id=ENSRNOE00000574431;rank=6;version=1
10	ensembl	exon	93216064	93216168	.	+	.	Parent=ENSRNOT00000079852;Name=ENSRNOE00000567644;constitutive=0;ensembl_end_phase=-1;ensembl_phase=-1;exon_id=ENSRNOE00000567644;rank=7;version=1
10	ensembl	exon	93217259	93217312	.	+	.	Parent=ENSRNOT00000079852;Name=ENSRNOE00000570166;constitutive=0;ensembl_end_phase=-1;ensembl_phase=-1;exon_id=ENSRNOE00000570166;rank=8;version=1
10	ensembl	exon	93218293	93218443	.	+	.	Parent=ENSRNOT00000079852;Name=ENSRNOE00000526356;constitutive=0;ensembl_end_phase=-1;ensembl_phase=-1;exon_id=ENSRNOE00000526356;rank=9;version=1
10	ensembl	gene	93229480	93235586	.	+	.	ID=ENSRNOG00000052490;Name=AABR07030568.2;biotype=lincRNA;gene_id=ENSRNOG00000052490;logic_name=ensembl;version=1
10	ensembl	transcript	93229480	93232311	.	+	.	ID=ENSRNOT00000080878;Parent=ENSRNOG00000052490;Name=AABR07030568.2-201;biotype=lincRNA;transcript_id=ENSRNOT00000080878;version=1
10	ensembl	exon	93229480	93229731	.	+	.	Parent=ENSRNOT00000080878;Name=ENSRNOE00000562424;constitutive=0;ensembl_end_phase=-1;ensembl_phase=-1;exon_id=ENSRNOE00000562424;rank=1;version=1
10	ensembl	exon	93232198	93232311	.	+	.	Parent=ENSRNOT00000080878;Name=ENSRNOE00000518792;constitutive=0;ensembl_end_phase=-1;ensembl_phase=-1;exon_id=ENSRNOE00000518792;rank=2;version=1
10	ensembl	transcript	93232150	93235586	.	+	.	ID=ENSRNOT00000081578;Parent=ENSRNOG00000052490;Name=AABR07030568.2-202;biotype=lincRNA;transcript_id=ENSRNOT00000081578;version=1
10	ensembl	exon	93232150	93232251	.	+	.	Parent=ENSRNOT00000081578;Name=ENSRNOE00000539890;constitutive=0;ensembl_end_phase=2;ensembl_phase=-1;exon_id=ENSRNOE00000539890;rank=1;version=1
10	ensembl	exon	93233595	93233699	.	+	.	Parent=ENSRNOT00000081578;Name=ENSRNOE00000523413;constitutive=0;ensembl_end_phase=-1;ensembl_phase=2;exon_id=ENSRNOE00000523413;rank=2;version=1
10	ensembl	exon	93234835	93234888	.	+	.	Parent=ENSRNOT00000081578;Name=ENSRNOE00000537073;constitutive=0;ensembl_end_phase=-1;ensembl_phase=-1;exon_id=ENSRNOE00000537073;rank=3;version=1
10	ensembl	exon	93235420	93235586	.	+	.	Parent=ENSRNOT00000081578;Name=ENSRNOE00000573415;constitutive=0;ensembl_end_phase=-1;ensembl_phase=-1;exon_id=ENSRNOE00000573415;rank=4;version=1
10	ensembl	gene	93238131	93241461	.	+	.	ID=ENSRNOG00000055804;Name=AABR07030568.4;biotype=lincRNA;gene_id=ENSRNOG00000055804;logic_name=ensembl;version=1
10	ensembl	transcript	93238131	93241461	.	+	.	ID=ENSRNOT00000085485;Parent=ENSRNOG00000055804;Name=AABR07030568.4-201;biotype=lincRNA;transcript_id=ENSRNOT00000085485;version=1
10	ensembl	exon	93238131	93238231	.	+	.	Parent=ENSRNOT00000085485;Name=ENSRNOE00000533620;constitutive=1;ensembl_end_phase=-1;ensembl_phase=-1;exon_id=ENSRNOE00000533620;rank=1;version=1
10	ensembl	exon	93239914	93241461	.	+	.	Parent=ENSRNOT00000085485;Name=ENSRNOE00000564787;constitutive=1;ensembl_end_phase=-1;ensembl_phase=-1;exon_id=ENSRNOE00000564787;rank=2;version=1
10	ensembl	gene	93260075	93264701	.	+	.	ID=ENSRNOG00000056079;Name=AABR07030568.5;biotype=lincRNA;gene_id=ENSRNOG00000056079;logic_name=ensembl;version=1
10	ensembl	transcript	93260075	93264701	.	+	.	ID=ENSRNOT00000080627;Parent=ENSRNOG00000056079;Name=AABR07030568.5-201;biotype=lincRNA;transcript_id=ENSRNOT00000080627;version=1
10	ensembl	exon	93260075	93260411	.	+	.	Parent=ENSRNOT00000080627;Name=ENSRNOE00000544669;constitutive=1;ensembl_end_phase=-1;ensembl_phase=-1;exon_id=ENSRNOE00000544669;rank=1;version=1
10	ensembl	exon	93262701	93262754	.	+	.	Parent=ENSRNOT00000080627;Name=ENSRNOE00000536130;constitutive=1;ensembl_end_phase=0;ensembl_phase=-1;exon_id=ENSRNOE00000536130;rank=2;version=1
10	ensembl	exon	93264522	93264701	.	+	.	Parent=ENSRNOT00000080627;Name=ENSRNOE00000556148;constitutive=1;ensembl_end_phase=-1;ensembl_phase=0;exon_id=ENSRNOE00000556148;rank=3;version=1
10	ensembl	gene	93266214	93282734	.	+	.	ID=ENSRNOG00000056632;Name=AABR07030568.6;biotype=lincRNA;gene_id=ENSRNOG00000056632;logic_name=ensembl;version=1
10	ensembl	transcript	93266214	93282734	.	+	.	ID=ENSRNOT00000085367;Parent=ENSRNOG00000056632;Name=AABR07030568.6-201;biotype=lincRNA;transcript_id=ENSRNOT00000085367;version=1
10	ensembl	exon	93266214	93266388	.	+	.	Parent=ENSRNOT00000085367;Name=ENSRNOE00000533009;constitutive=1;ensembl_end_phase=-1;ensembl_phase=0;exon_id=ENSRNOE00000533009;rank=1;version=1
10	ensembl	exon	93267909	93267962	.	+	.	Parent=ENSRNOT00000085367;Name=ENSRNOE00000561035;constitutive=1;ensembl_end_phase=-1;ensembl_phase=-1;exon_id=ENSRNOE00000561035;rank=2;version=1
10	ensembl	exon	93271570	93271674	.	+	.	Parent=ENSRNOT00000085367;Name=ENSRNOE00000528472;constitutive=1;ensembl_end_phase=-1;ensembl_phase=-1;exon_id=ENSRNOE00000528472;rank=3;version=1
10	ensembl	exon	93273036	93273089	.	+	.	Parent=ENSRNOT00000085367;Name=ENSRNOE00000527617;constitutive=1;ensembl_end_phase=-1;ensembl_phase=-1;exon_id=ENSRNOE00000527617;rank=4;version=1
10	ensembl	exon	93274761	93274865	.	+	.	Parent=ENSRNOT00000085367;Name=ENSRNOE00000555110;constitutive=1;ensembl_end_phase=-1;ensembl_phase=-1;exon_id=ENSRNOE00000555110;rank=5;version=1
10	ensembl	exon	93277187	93277240	.	+	.	Parent=ENSRNOT00000085367;Name=ENSRNOE00000566699;constitutive=1;ensembl_end_phase=-1;ensembl_phase=-1;exon_id=ENSRNOE00000566699;rank=6;version=1
10	ensembl	exon	93278238	93278342	.	+	.	Parent=ENSRNOT00000085367;Name=ENSRNOE00000549850;constitutive=1;ensembl_end_phase=-1;ensembl_phase=-1;exon_id=ENSRNOE00000549850;rank=7;version=1
10	ensembl	exon	93280770	93280823	.	+	.	Parent=ENSRNOT00000085367;Name=ENSRNOE00000548768;constitutive=1;ensembl_end_phase=-1;ensembl_phase=-1;exon_id=ENSRNOE00000548768;rank=8;version=1
10	ensembl	exon	93281482	93281586	.	+	.	Parent=ENSRNOT00000085367;Name=ENSRNOE00000517193;constitutive=1;ensembl_end_phase=-1;ensembl_phase=-1;exon_id=ENSRNOE00000517193;rank=9;version=1
10	ensembl	exon	93282601	93282734	.	+	.	Parent=ENSRNOT00000085367;Name=ENSRNOE00000558427;constitutive=1;ensembl_end_phase=-1;ensembl_phase=-1;exon_id=ENSRNOE00000558427;rank=10;version=1
10	ensembl	gene	95135641	95145693	.	-	.	ID=ENSRNOG00000058343;Name=AABR07030593.1;biotype=lincRNA;gene_id=ENSRNOG00000058343;logic_name=ensembl;version=1
10	ensembl	transcript	95135641	95145693	.	-	.	ID=ENSRNOT00000082824;Parent=ENSRNOG00000058343;Name=AABR07030593.1-201;biotype=lincRNA;transcript_id=ENSRNOT00000082824;version=1
10	ensembl	exon	95135641	95136099	.	-	.	Parent=ENSRNOT00000082824;Name=ENSRNOE00000534594;constitutive=1;ensembl_end_phase=-1;ensembl_phase=-1;exon_id=ENSRNOE00000534594;rank=2;version=1
10	ensembl	exon	95145606	95145693	.	-	.	Parent=ENSRNOT00000082824;Name=ENSRNOE00000554934;constitutive=1;ensembl_end_phase=-1;ensembl_phase=-1;exon_id=ENSRNOE00000554934;rank=1;version=1
10	ensembl	gene	97937915	97939620	.	-	.	ID=ENSRNOG00000057482;Name=AABR07030657.1;biotype=lincRNA;gene_id=ENSRNOG00000057482;logic_name=ensembl;version=1
10	ensembl	transcript	97937915	97939620	.	-	.	ID=ENSRNOT00000078974;Parent=ENSRNOG00000057482;Name=AABR07030657.1-201;biotype=lincRNA;transcript_id=ENSRNOT00000078974;version=1
10	ensembl	exon	97937915	97938027	.	-	.	Parent=ENSRNOT00000078974;Name=ENSRNOE00000548472;constitutive=1;ensembl_end_phase=-1;ensembl_phase=-1;exon_id=ENSRNOE00000548472;rank=2;version=1
10	ensembl	exon	97939302	97939620	.	-	.	Parent=ENSRNOT00000078974;Name=ENSRNOE00000557170;constitutive=1;ensembl_end_phase=-1;ensembl_phase=-1;exon_id=ENSRNOE00000557170;rank=1;version=1
10	ensembl	gene	104817972	104820399	.	-	.	ID=ENSRNOG00000052940;Name=AABR07030791.1;biotype=lincRNA;gene_id=ENSRNOG00000052940;logic_name=ensembl;version=1
10	ensembl	transcript	104817972	104820399	.	-	.	ID=ENSRNOT00000090488;Parent=ENSRNOG00000052940;Name=AABR07030791.1-201;biotype=lincRNA;transcript_id=ENSRNOT00000090488;version=1
10	ensembl	exon	104817972	104818656	.	-	.	Parent=ENSRNOT00000090488;Name=ENSRNOE00000541872;constitutive=1;ensembl_end_phase=-1;ensembl_phase=-1;exon_id=ENSRNOE00000541872;rank=2;version=1
10	ensembl	exon	104820037	104820399	.	-	.	Parent=ENSRNOT00000090488;Name=ENSRNOE00000518429;constitutive=1;ensembl_end_phase=-1;ensembl_phase=-1;exon_id=ENSRNOE00000518429;rank=1;version=1
10	ensembl	gene	104901535	104902818	.	-	.	ID=ENSRNOG00000059563;Name=AABR07030796.1;biotype=lincRNA;gene_id=ENSRNOG00000059563;logic_name=ensembl;version=1
10	ensembl	transcript	104901535	104902818	.	-	.	ID=ENSRNOT00000085850;Parent=ENSRNOG00000059563;Name=AABR07030796.1-201;biotype=lincRNA;transcript_id=ENSRNOT00000085850;version=1
10	ensembl	exon	104901535	104901850	.	-	.	Parent=ENSRNOT00000085850;Name=ENSRNOE00000560935;constitutive=1;ensembl_end_phase=-1;ensembl_phase=0;exon_id=ENSRNOE00000560935;rank=2;version=1
10	ensembl	exon	104902292	104902818	.	-	.	Parent=ENSRNOT00000085850;Name=ENSRNOE00000548522;constitutive=1;ensembl_end_phase=0;ensembl_phase=-1;exon_id=ENSRNOE00000548522;rank=1;version=1
10	ensembl	gene	105426051	105427097	.	-	.	ID=ENSRNOG00000055043;Name=AABR07030832.1;biotype=lincRNA;gene_id=ENSRNOG00000055043;logic_name=ensembl;version=1
10	ensembl	transcript	105426051	105427097	.	-	.	ID=ENSRNOT00000077850;Parent=ENSRNOG00000055043;Name=AABR07030832.1-201;biotype=lincRNA;transcript_id=ENSRNOT00000077850;version=1
10	ensembl	exon	105426051	105426185	.	-	.	Parent=ENSRNOT00000077850;Name=ENSRNOE00000520543;constitutive=1;ensembl_end_phase=-1;ensembl_phase=-1;exon_id=ENSRNOE00000520543;rank=2;version=1
10	ensembl	exon	105426304	105427097	.	-	.	Parent=ENSRNOT00000077850;Name=ENSRNOE00000544404;constitutive=1;ensembl_end_phase=-1;ensembl_phase=-1;exon_id=ENSRNOE00000544404;rank=1;version=1
10	ensembl	gene	105452303	105456414	.	-	.	ID=ENSRNOG00000052569;Name=AABR07030834.1;biotype=lincRNA;gene_id=ENSRNOG00000052569;logic_name=ensembl;version=1
10	ensembl	transcript	105452303	105456414	.	-	.	ID=ENSRNOT00000080833;Parent=ENSRNOG00000052569;Name=AABR07030834.1-201;biotype=lincRNA;transcript_id=ENSRNOT00000080833;version=1
10	ensembl	exon	105452303	105452813	.	-	.	Parent=ENSRNOT00000080833;Name=ENSRNOE00000558660;constitutive=1;ensembl_end_phase=-1;ensembl_phase=-1;exon_id=ENSRNOE00000558660;rank=2;version=1
10	ensembl	exon	105456177	105456414	.	-	.	Parent=ENSRNOT00000080833;Name=ENSRNOE00000534106;constitutive=1;ensembl_end_phase=-1;ensembl_phase=-1;exon_id=ENSRNOE00000534106;rank=1;version=1
10	ensembl	gene	107998908	108000257	.	+	.	ID=ENSRNOG00000053005;Name=AABR07030890.1;biotype=lincRNA;gene_id=ENSRNOG00000053005;logic_name=ensembl;version=1
10	ensembl	transcript	107998908	108000257	.	+	.	ID=ENSRNOT00000078183;Parent=ENSRNOG00000053005;Name=AABR07030890.1-201;biotype=lincRNA;transcript_id=ENSRNOT00000078183;version=1
10	ensembl	exon	107998908	107999846	.	+	.	Parent=ENSRNOT00000078183;Name=ENSRNOE00000535248;constitutive=1;ensembl_end_phase=-1;ensembl_phase=-1;exon_id=ENSRNOE00000535248;rank=1;version=1
10	ensembl	exon	108000068	108000257	.	+	.	Parent=ENSRNOT00000078183;Name=ENSRNOE00000546914;constitutive=1;ensembl_end_phase=-1;ensembl_phase=-1;exon_id=ENSRNOE00000546914;rank=2;version=1
10	ensembl	gene	108051871	108053368	.	-	.	ID=ENSRNOG00000054934;Name=AABR07030894.1;biotype=lincRNA;gene_id=ENSRNOG00000054934;logic_name=ensembl;version=1
10	ensembl	transcript	108051871	108053368	.	-	.	ID=ENSRNOT00000088954;Parent=ENSRNOG00000054934;Name=AABR07030894.1-201;biotype=lincRNA;transcript_id=ENSRNOT00000088954;version=1
10	ensembl	exon	108051871	108051951	.	-	.	Parent=ENSRNOT00000088954;Name=ENSRNOE00000570549;constitutive=1;ensembl_end_phase=-1;ensembl_phase=-1;exon_id=ENSRNOE00000570549;rank=2;version=1
10	ensembl	exon	108053053	108053368	.	-	.	Parent=ENSRNOT00000088954;Name=ENSRNOE00000529512;constitutive=1;ensembl_end_phase=-1;ensembl_phase=-1;exon_id=ENSRNOE00000529512;rank=1;version=1
10	ensembl	gene	109097346	109098945	.	-	.	ID=ENSRNOG00000061432;Name=AABR07030914.1;biotype=lincRNA;gene_id=ENSRNOG00000061432;logic_name=ensembl;version=1
10	ensembl	transcript	109097346	109098945	.	-	.	ID=ENSRNOT00000091969;Parent=ENSRNOG00000061432;Name=AABR07030914.1-201;biotype=lincRNA;transcript_id=ENSRNOT00000091969;version=1
10	ensembl	exon	109097346	109097712	.	-	.	Parent=ENSRNOT00000091969;Name=ENSRNOE00000546971;constitutive=1;ensembl_end_phase=-1;ensembl_phase=-1;exon_id=ENSRNOE00000546971;rank=2;version=1
10	ensembl	exon	109098702	109098945	.	-	.	Parent=ENSRNOT00000091969;Name=ENSRNOE00000542221;constitutive=1;ensembl_end_phase=-1;ensembl_phase=-1;exon_id=ENSRNOE00000542221;rank=1;version=1
10	ensembl	gene	109420186	109424346	.	+	.	ID=ENSRNOG00000058777;Name=AABR07030919.1;biotype=lincRNA;gene_id=ENSRNOG00000058777;logic_name=ensembl;version=1
10	ensembl	transcript	109420186	109424346	.	+	.	ID=ENSRNOT00000089388;Parent=ENSRNOG00000058777;Name=AABR07030919.1-201;biotype=lincRNA;transcript_id=ENSRNOT00000089388;version=1
10	ensembl	exon	109420186	109420360	.	+	.	Parent=ENSRNOT00000089388;Name=ENSRNOE00000545369;constitutive=1;ensembl_end_phase=-1;ensembl_phase=-1;exon_id=ENSRNOE00000545369;rank=1;version=1
10	ensembl	exon	109424115	109424346	.	+	.	Parent=ENSRNOT00000089388;Name=ENSRNOE00000573893;constitutive=1;ensembl_end_phase=0;ensembl_phase=-1;exon_id=ENSRNOE00000573893;rank=2;version=1
10	ensembl	gene	110125109	110128329	.	+	.	ID=ENSRNOG00000061691;Name=AABR07030939.1;biotype=lincRNA;gene_id=ENSRNOG00000061691;logic_name=ensembl;version=1
10	ensembl	transcript	110125109	110128329	.	+	.	ID=ENSRNOT00000086613;Parent=ENSRNOG00000061691;Name=AABR07030939.1-201;biotype=lincRNA;transcript_id=ENSRNOT00000086613;version=1
10	ensembl	exon	110125109	110125644	.	+	.	Parent=ENSRNOT00000086613;Name=ENSRNOE00000518487;constitutive=1;ensembl_end_phase=-1;ensembl_phase=-1;exon_id=ENSRNOE00000518487;rank=1;version=1
10	ensembl	exon	110126705	110126842	.	+	.	Parent=ENSRNOT00000086613;Name=ENSRNOE00000538622;constitutive=1;ensembl_end_phase=-1;ensembl_phase=-1;exon_id=ENSRNOE00000538622;rank=2;version=1
10	ensembl	exon	110127220	110128329	.	+	.	Parent=ENSRNOT00000086613;Name=ENSRNOE00000537363;constitutive=1;ensembl_end_phase=-1;ensembl_phase=-1;exon_id=ENSRNOE00000537363;rank=3;version=1
11	ensembl	gene	11641371	11653835	.	-	.	ID=ENSRNOG00000058526;Name=AABR07033234.1;biotype=lincRNA;gene_id=ENSRNOG00000058526;logic_name=ensembl;version=1
11	ensembl	transcript	11641371	11653835	.	-	.	ID=ENSRNOT00000081228;Parent=ENSRNOG00000058526;Name=AABR07033234.1-201;biotype=lincRNA;transcript_id=ENSRNOT00000081228;version=1
11	ensembl	exon	11641371	11641747	.	-	.	Parent=ENSRNOT00000081228;Name=ENSRNOE00000523775;constitutive=1;ensembl_end_phase=-1;ensembl_phase=-1;exon_id=ENSRNOE00000523775;rank=2;version=1
11	ensembl	exon	11653052	11653835	.	-	.	Parent=ENSRNOT00000081228;Name=ENSRNOE00000540758;constitutive=1;ensembl_end_phase=-1;ensembl_phase=-1;exon_id=ENSRNOE00000540758;rank=1;version=1
11	ensembl	gene	13072565	13109578	.	+	.	ID=ENSRNOG00000055160;Name=AABR07033249.1;biotype=lincRNA;gene_id=ENSRNOG00000055160;logic_name=ensembl;version=1
11	ensembl	transcript	13072565	13109578	.	+	.	ID=ENSRNOT00000089916;Parent=ENSRNOG00000055160;Name=AABR07033249.1-201;biotype=lincRNA;transcript_id=ENSRNOT00000089916;version=1
11	ensembl	exon	13072565	13072762	.	+	.	Parent=ENSRNOT00000089916;Name=ENSRNOE00000544066;constitutive=1;ensembl_end_phase=-1;ensembl_phase=-1;exon_id=ENSRNOE00000544066;rank=1;version=1
11	ensembl	exon	13108229	13109578	.	+	.	Parent=ENSRNOT00000089916;Name=ENSRNOE00000538178;constitutive=1;ensembl_end_phase=-1;ensembl_phase=-1;exon_id=ENSRNOE00000538178;rank=2;version=1
11	ensembl	gene	14306257	14346849	.	+	.	ID=ENSRNOG00000051555;Name=AABR07033270.1;biotype=lincRNA;gene_id=ENSRNOG00000051555;logic_name=ensembl;version=1
11	ensembl	transcript	14306257	14346849	.	+	.	ID=ENSRNOT00000087049;Parent=ENSRNOG00000051555;Name=AABR07033270.1-201;biotype=lincRNA;transcript_id=ENSRNOT00000087049;version=1
11	ensembl	exon	14306257	14307025	.	+	.	Parent=ENSRNOT00000087049;Name=ENSRNOE00000533256;constitutive=1;ensembl_end_phase=-1;ensembl_phase=-1;exon_id=ENSRNOE00000533256;rank=1;version=1
11	ensembl	exon	14307426	14307502	.	+	.	Parent=ENSRNOT00000087049;Name=ENSRNOE00000527941;constitutive=1;ensembl_end_phase=-1;ensembl_phase=-1;exon_id=ENSRNOE00000527941;rank=2;version=1
11	ensembl	exon	14346450	14346849	.	+	.	Parent=ENSRNOT00000087049;Name=ENSRNOE00000536126;constitutive=1;ensembl_end_phase=-1;ensembl_phase=-1;exon_id=ENSRNOE00000536126;rank=3;version=1
11	ensembl	gene	27566879	27577691	.	+	.	ID=ENSRNOG00000061155;Name=LOC100911851;biotype=lincRNA;description=intersectin-1-like [Source:RGD Symbol%3BAcc:6490732];gene_id=ENSRNOG00000061155;logic_name=ensembl;version=1
11	ensembl	transcript	27566879	27577691	.	+	.	ID=ENSRNOT00000087733;Parent=ENSRNOG00000061155;Name=LOC100911851-202;biotype=lincRNA;transcript_id=ENSRNOT00000087733;version=1
11	ensembl	exon	27566879	27567466	.	+	.	Parent=ENSRNOT00000087733;Name=ENSRNOE00000524871;constitutive=0;ensembl_end_phase=-1;ensembl_phase=-1;exon_id=ENSRNOE00000524871;rank=1;version=1
11	ensembl	exon	27569533	27569654	.	+	.	Parent=ENSRNOT00000087733;Name=ENSRNOE00000538412;constitutive=0;ensembl_end_phase=-1;ensembl_phase=-1;exon_id=ENSRNOE00000538412;rank=2;version=1
11	ensembl	exon	27574161	27574278	.	+	.	Parent=ENSRNOT00000087733;Name=ENSRNOE00000572955;constitutive=1;ensembl_end_phase=-1;ensembl_phase=-1;exon_id=ENSRNOE00000572955;rank=3;version=1
11	ensembl	exon	27575718	27575909	.	+	.	Parent=ENSRNOT00000087733;Name=ENSRNOE00000519229;constitutive=0;ensembl_end_phase=-1;ensembl_phase=-1;exon_id=ENSRNOE00000519229;rank=4;version=1
11	ensembl	exon	27576275	27577691	.	+	.	Parent=ENSRNOT00000087733;Name=ENSRNOE00000551318;constitutive=0;ensembl_end_phase=-1;ensembl_phase=-1;exon_id=ENSRNOE00000551318;rank=5;version=1
11	ensembl	transcript	27568537	27577691	.	+	.	ID=ENSRNOT00000085965;Parent=ENSRNOG00000061155;Name=LOC100911851-201;biotype=lincRNA;transcript_id=ENSRNOT00000085965;version=1
11	ensembl	exon	27568537	27569654	.	+	.	Parent=ENSRNOT00000085965;Name=ENSRNOE00000527621;constitutive=0;ensembl_end_phase=-1;ensembl_phase=-1;exon_id=ENSRNOE00000527621;rank=1;version=1
11	ensembl	exon	27574161	27574278	.	+	.	Parent=ENSRNOT00000085965;Name=ENSRNOE00000572955;constitutive=1;ensembl_end_phase=-1;ensembl_phase=-1;exon_id=ENSRNOE00000572955;rank=2;version=1
11	ensembl	exon	27575718	27575909	.	+	.	Parent=ENSRNOT00000085965;Name=ENSRNOE00000519229;constitutive=0;ensembl_end_phase=-1;ensembl_phase=-1;exon_id=ENSRNOE00000519229;rank=3;version=1
11	ensembl	exon	27576275	27577691	.	+	.	Parent=ENSRNOT00000085965;Name=ENSRNOE00000551318;constitutive=0;ensembl_end_phase=-1;ensembl_phase=-1;exon_id=ENSRNOE00000551318;rank=4;version=1
11	ensembl	transcript	27571533	27577691	.	+	.	ID=ENSRNOT00000089993;Parent=ENSRNOG00000061155;Name=LOC100911851-203;biotype=lincRNA;transcript_id=ENSRNOT00000089993;version=1
11	ensembl	exon	27571533	27571808	.	+	.	Parent=ENSRNOT00000089993;Name=ENSRNOE00000541664;constitutive=0;ensembl_end_phase=-1;ensembl_phase=-1;exon_id=ENSRNOE00000541664;rank=1;version=1
11	ensembl	exon	27574161	27574278	.	+	.	Parent=ENSRNOT00000089993;Name=ENSRNOE00000572955;constitutive=1;ensembl_end_phase=-1;ensembl_phase=-1;exon_id=ENSRNOE00000572955;rank=2;version=1
11	ensembl	exon	27575718	27577691	.	+	.	Parent=ENSRNOT00000089993;Name=ENSRNOE00000529129;constitutive=0;ensembl_end_phase=-1;ensembl_phase=-1;exon_id=ENSRNOE00000529129;rank=3;version=1
11	ensembl	gene	27598719	27611811	.	+	.	ID=ENSRNOG00000059467;Name=AABR07033564.1;biotype=lincRNA;gene_id=ENSRNOG00000059467;logic_name=ensembl;version=1
11	ensembl	transcript	27598719	27611811	.	+	.	ID=ENSRNOT00000087021;Parent=ENSRNOG00000059467;Name=AABR07033564.1-201;biotype=lincRNA;transcript_id=ENSRNOT00000087021;version=1
11	ensembl	exon	27598719	27599642	.	+	.	Parent=ENSRNOT00000087021;Name=ENSRNOE00000526297;constitutive=1;ensembl_end_phase=-1;ensembl_phase=-1;exon_id=ENSRNOE00000526297;rank=1;version=1
11	ensembl	exon	27607277	27611811	.	+	.	Parent=ENSRNOT00000087021;Name=ENSRNOE00000547694;constitutive=1;ensembl_end_phase=-1;ensembl_phase=-1;exon_id=ENSRNOE00000547694;rank=2;version=1
11	ensembl	gene	39709503	39756415	.	+	.	ID=ENSRNOG00000060455;Name=AABR07033836.1;biotype=lincRNA;gene_id=ENSRNOG00000060455;logic_name=ensembl;version=1
11	ensembl	transcript	39709503	39756415	.	+	.	ID=ENSRNOT00000086172;Parent=ENSRNOG00000060455;Name=AABR07033836.1-201;biotype=lincRNA;transcript_id=ENSRNOT00000086172;version=1
11	ensembl	exon	39709503	39710281	.	+	.	Parent=ENSRNOT00000086172;Name=ENSRNOE00000535790;constitutive=1;ensembl_end_phase=-1;ensembl_phase=-1;exon_id=ENSRNOE00000535790;rank=1;version=1
11	ensembl	exon	39756275	39756415	.	+	.	Parent=ENSRNOT00000086172;Name=ENSRNOE00000553735;constitutive=1;ensembl_end_phase=-1;ensembl_phase=-1;exon_id=ENSRNOE00000553735;rank=2;version=1
11	ensembl	gene	43028587	43043248	.	+	.	ID=ENSRNOG00000052394;Name=AC141136.1;biotype=lincRNA;gene_id=ENSRNOG00000052394;logic_name=ensembl;version=1
11	ensembl	transcript	43028587	43043248	.	+	.	ID=ENSRNOT00000083923;Parent=ENSRNOG00000052394;Name=AC141136.1-201;biotype=lincRNA;transcript_id=ENSRNOT00000083923;version=1
11	ensembl	exon	43028587	43028707	.	+	.	Parent=ENSRNOT00000083923;Name=ENSRNOE00000563939;constitutive=1;ensembl_end_phase=-1;ensembl_phase=-1;exon_id=ENSRNOE00000563939;rank=1;version=1
11	ensembl	exon	43029952	43030672	.	+	.	Parent=ENSRNOT00000083923;Name=ENSRNOE00000552157;constitutive=1;ensembl_end_phase=-1;ensembl_phase=-1;exon_id=ENSRNOE00000552157;rank=2;version=1
11	ensembl	exon	43042830	43043248	.	+	.	Parent=ENSRNOT00000083923;Name=ENSRNOE00000567883;constitutive=1;ensembl_end_phase=-1;ensembl_phase=-1;exon_id=ENSRNOE00000567883;rank=3;version=1
11	ensembl	gene	44668755	44753245	.	-	.	ID=ENSRNOG00000056146;Name=AABR07033925.1;biotype=lincRNA;gene_id=ENSRNOG00000056146;logic_name=ensembl;version=1
11	ensembl	transcript	44668755	44736790	.	-	.	ID=ENSRNOT00000084814;Parent=ENSRNOG00000056146;Name=AABR07033925.1-201;biotype=lincRNA;transcript_id=ENSRNOT00000084814;version=1
11	ensembl	exon	44668755	44668919	.	-	.	Parent=ENSRNOT00000084814;Name=ENSRNOE00000532341;constitutive=0;ensembl_end_phase=-1;ensembl_phase=2;exon_id=ENSRNOE00000532341;rank=2;version=1
11	ensembl	exon	44736512	44736790	.	-	.	Parent=ENSRNOT00000084814;Name=ENSRNOE00000549635;constitutive=0;ensembl_end_phase=2;ensembl_phase=-1;exon_id=ENSRNOE00000549635;rank=1;version=1
11	ensembl	transcript	44736223	44753245	.	-	.	ID=ENSRNOT00000088159;Parent=ENSRNOG00000056146;Name=AABR07033925.1-202;biotype=lincRNA;transcript_id=ENSRNOT00000088159;version=1
11	ensembl	exon	44736223	44736644	.	-	.	Parent=ENSRNOT00000088159;Name=ENSRNOE00000529032;constitutive=0;ensembl_end_phase=-1;ensembl_phase=-1;exon_id=ENSRNOE00000529032;rank=2;version=1
11	ensembl	exon	44753134	44753245	.	-	.	Parent=ENSRNOT00000088159;Name=ENSRNOE00000560841;constitutive=0;ensembl_end_phase=-1;ensembl_phase=-1;exon_id=ENSRNOE00000560841;rank=1;version=1
11	ensembl	gene	46864924	46878177	.	+	.	ID=ENSRNOG00000055992;Name=AABR07033980.1;biotype=lincRNA;gene_id=ENSRNOG00000055992;logic_name=ensembl;version=1
11	ensembl	transcript	46864924	46878177	.	+	.	ID=ENSRNOT00000081169;Parent=ENSRNOG00000055992;Name=AABR07033980.1-201;biotype=lincRNA;transcript_id=ENSRNOT00000081169;version=1
11	ensembl	exon	46864924	46865864	.	+	.	Parent=ENSRNOT00000081169;Name=ENSRNOE00000574997;constitutive=1;ensembl_end_phase=-1;ensembl_phase=-1;exon_id=ENSRNOE00000574997;rank=1;version=1
11	ensembl	exon	46870049	46870276	.	+	.	Parent=ENSRNOT00000081169;Name=ENSRNOE00000543049;constitutive=1;ensembl_end_phase=-1;ensembl_phase=-1;exon_id=ENSRNOE00000543049;rank=2;version=1
11	ensembl	exon	46876402	46876485	.	+	.	Parent=ENSRNOT00000081169;Name=ENSRNOE00000518796;constitutive=1;ensembl_end_phase=-1;ensembl_phase=-1;exon_id=ENSRNOE00000518796;rank=3;version=1
11	ensembl	exon	46877566	46878177	.	+	.	Parent=ENSRNOT00000081169;Name=ENSRNOE00000517770;constitutive=1;ensembl_end_phase=-1;ensembl_phase=-1;exon_id=ENSRNOE00000517770;rank=4;version=1
11	ensembl	gene	57994049	57995388	.	-	.	ID=ENSRNOG00000059216;Name=AABR07034239.1;biotype=lincRNA;gene_id=ENSRNOG00000059216;logic_name=ensembl;version=1
11	ensembl	transcript	57994049	57995388	.	-	.	ID=ENSRNOT00000078294;Parent=ENSRNOG00000059216;Name=AABR07034239.1-201;biotype=lincRNA;transcript_id=ENSRNOT00000078294;version=1
11	ensembl	exon	57994049	57994611	.	-	.	Parent=ENSRNOT00000078294;Name=ENSRNOE00000572145;constitutive=1;ensembl_end_phase=-1;ensembl_phase=2;exon_id=ENSRNOE00000572145;rank=2;version=1
11	ensembl	exon	57995041	57995388	.	-	.	Parent=ENSRNOT00000078294;Name=ENSRNOE00000571362;constitutive=1;ensembl_end_phase=2;ensembl_phase=-1;exon_id=ENSRNOE00000571362;rank=1;version=1
11	ensembl	gene	60043639	60051725	.	+	.	ID=ENSRNOG00000057903;Name=AC108574.2;biotype=lincRNA;gene_id=ENSRNOG00000057903;logic_name=ensembl;version=1
11	ensembl	transcript	60043639	60051725	.	+	.	ID=ENSRNOT00000086178;Parent=ENSRNOG00000057903;Name=AC108574.2-201;biotype=lincRNA;transcript_id=ENSRNOT00000086178;version=1
11	ensembl	exon	60043639	60044218	.	+	.	Parent=ENSRNOT00000086178;Name=ENSRNOE00000559950;constitutive=1;ensembl_end_phase=-1;ensembl_phase=-1;exon_id=ENSRNOE00000559950;rank=1;version=1
11	ensembl	exon	60046598	60046817	.	+	.	Parent=ENSRNOT00000086178;Name=ENSRNOE00000539662;constitutive=1;ensembl_end_phase=-1;ensembl_phase=-1;exon_id=ENSRNOE00000539662;rank=2;version=1
11	ensembl	exon	60048918	60049003	.	+	.	Parent=ENSRNOT00000086178;Name=ENSRNOE00000559624;constitutive=1;ensembl_end_phase=-1;ensembl_phase=-1;exon_id=ENSRNOE00000559624;rank=3;version=1
11	ensembl	exon	60049498	60051725	.	+	.	Parent=ENSRNOT00000086178;Name=ENSRNOE00000528655;constitutive=1;ensembl_end_phase=-1;ensembl_phase=-1;exon_id=ENSRNOE00000528655;rank=4;version=1
11	ensembl	gene	62943184	62950117	.	-	.	ID=ENSRNOG00000052632;Name=AABR07034293.2;biotype=lincRNA;gene_id=ENSRNOG00000052632;logic_name=ensembl;version=1
11	ensembl	transcript	62943184	62950117	.	-	.	ID=ENSRNOT00000089170;Parent=ENSRNOG00000052632;Name=AABR07034293.2-201;biotype=lincRNA;transcript_id=ENSRNOT00000089170;version=1
11	ensembl	exon	62943184	62943413	.	-	.	Parent=ENSRNOT00000089170;Name=ENSRNOE00000523369;constitutive=1;ensembl_end_phase=-1;ensembl_phase=-1;exon_id=ENSRNOE00000523369;rank=2;version=1
11	ensembl	exon	62949841	62950117	.	-	.	Parent=ENSRNOT00000089170;Name=ENSRNOE00000532749;constitutive=1;ensembl_end_phase=-1;ensembl_phase=-1;exon_id=ENSRNOE00000532749;rank=1;version=1
11	ensembl	gene	72625450	72639422	.	+	.	ID=ENSRNOG00000057765;Name=AABR07034457.1;biotype=lincRNA;gene_id=ENSRNOG00000057765;logic_name=ensembl;version=1
11	ensembl	transcript	72625450	72639422	.	+	.	ID=ENSRNOT00000081844;Parent=ENSRNOG00000057765;Name=AABR07034457.1-201;biotype=lincRNA;transcript_id=ENSRNOT00000081844;version=1
11	ensembl	exon	72625450	72625625	.	+	.	Parent=ENSRNOT00000081844;Name=ENSRNOE00000565087;constitutive=1;ensembl_end_phase=-1;ensembl_phase=-1;exon_id=ENSRNOE00000565087;rank=1;version=1
11	ensembl	exon	72639189	72639422	.	+	.	Parent=ENSRNOT00000081844;Name=ENSRNOE00000534240;constitutive=1;ensembl_end_phase=-1;ensembl_phase=-1;exon_id=ENSRNOE00000534240;rank=2;version=1
11	ensembl	gene	72773571	72775216	.	-	.	ID=ENSRNOG00000054633;Name=AABR07034464.1;biotype=lincRNA;gene_id=ENSRNOG00000054633;logic_name=ensembl;version=1
11	ensembl	transcript	72773571	72775216	.	-	.	ID=ENSRNOT00000087385;Parent=ENSRNOG00000054633;Name=AABR07034464.1-201;biotype=lincRNA;transcript_id=ENSRNOT00000087385;version=1
11	ensembl	exon	72773571	72774354	.	-	.	Parent=ENSRNOT00000087385;Name=ENSRNOE00000540233;constitutive=1;ensembl_end_phase=-1;ensembl_phase=-1;exon_id=ENSRNOE00000540233;rank=2;version=1
11	ensembl	exon	72774789	72775216	.	-	.	Parent=ENSRNOT00000087385;Name=ENSRNOE00000543850;constitutive=1;ensembl_end_phase=-1;ensembl_phase=-1;exon_id=ENSRNOE00000543850;rank=1;version=1
11	ensembl	gene	76806359	76812949	.	-	.	ID=ENSRNOG00000060422;Name=AC120076.1;biotype=lincRNA;gene_id=ENSRNOG00000060422;logic_name=ensembl;version=1
11	ensembl	transcript	76806359	76812949	.	-	.	ID=ENSRNOT00000080870;Parent=ENSRNOG00000060422;Name=AC120076.1-201;biotype=lincRNA;transcript_id=ENSRNOT00000080870;version=1
11	ensembl	exon	76806359	76808381	.	-	.	Parent=ENSRNOT00000080870;Name=ENSRNOE00000538084;constitutive=1;ensembl_end_phase=-1;ensembl_phase=-1;exon_id=ENSRNOE00000538084;rank=2;version=1
11	ensembl	exon	76812589	76812949	.	-	.	Parent=ENSRNOT00000080870;Name=ENSRNOE00000572787;constitutive=1;ensembl_end_phase=-1;ensembl_phase=-1;exon_id=ENSRNOE00000572787;rank=1;version=1
11	ensembl	gene	79091867	79093768	.	+	.	ID=ENSRNOG00000056536;Name=AABR07034573.2;biotype=lincRNA;gene_id=ENSRNOG00000056536;logic_name=ensembl;version=1
11	ensembl	transcript	79091867	79093768	.	+	.	ID=ENSRNOT00000085341;Parent=ENSRNOG00000056536;Name=AABR07034573.2-201;biotype=lincRNA;transcript_id=ENSRNOT00000085341;version=1
11	ensembl	exon	79091867	79092022	.	+	.	Parent=ENSRNOT00000085341;Name=ENSRNOE00000536744;constitutive=1;ensembl_end_phase=1;ensembl_phase=-1;exon_id=ENSRNOE00000536744;rank=1;version=1
11	ensembl	exon	79093430	79093768	.	+	.	Parent=ENSRNOT00000085341;Name=ENSRNOE00000527200;constitutive=1;ensembl_end_phase=-1;ensembl_phase=1;exon_id=ENSRNOE00000527200;rank=2;version=1
11	ensembl	gene	80630199	80633309	.	+	.	ID=ENSRNOG00000058711;Name=AABR07034598.1;biotype=lincRNA;gene_id=ENSRNOG00000058711;logic_name=ensembl;version=1
11	ensembl	transcript	80630199	80633309	.	+	.	ID=ENSRNOT00000088004;Parent=ENSRNOG00000058711;Name=AABR07034598.1-201;biotype=lincRNA;transcript_id=ENSRNOT00000088004;version=1
11	ensembl	exon	80630199	80630394	.	+	.	Parent=ENSRNOT00000088004;Name=ENSRNOE00000543419;constitutive=1;ensembl_end_phase=-1;ensembl_phase=-1;exon_id=ENSRNOE00000543419;rank=1;version=1
11	ensembl	exon	80633025	80633309	.	+	.	Parent=ENSRNOT00000088004;Name=ENSRNOE00000574292;constitutive=1;ensembl_end_phase=-1;ensembl_phase=-1;exon_id=ENSRNOE00000574292;rank=2;version=1
11	ensembl	gene	81936176	81939050	.	+	.	ID=ENSRNOG00000056037;Name=AABR07034636.1;biotype=lincRNA;gene_id=ENSRNOG00000056037;logic_name=ensembl;version=1
11	ensembl	transcript	81936176	81939050	.	+	.	ID=ENSRNOT00000083950;Parent=ENSRNOG00000056037;Name=AABR07034636.1-201;biotype=lincRNA;transcript_id=ENSRNOT00000083950;version=1
11	ensembl	exon	81936176	81936538	.	+	.	Parent=ENSRNOT00000083950;Name=ENSRNOE00000555801;constitutive=1;ensembl_end_phase=-1;ensembl_phase=-1;exon_id=ENSRNOE00000555801;rank=1;version=1
11	ensembl	exon	81936664	81939050	.	+	.	Parent=ENSRNOT00000083950;Name=ENSRNOE00000521041;constitutive=1;ensembl_end_phase=-1;ensembl_phase=-1;exon_id=ENSRNOE00000521041;rank=2;version=1
11	ensembl	gene	83412723	83417981	.	+	.	ID=ENSRNOG00000056559;Name=AABR07034669.1;biotype=lincRNA;gene_id=ENSRNOG00000056559;logic_name=ensembl;version=1
11	ensembl	transcript	83412723	83417981	.	+	.	ID=ENSRNOT00000084186;Parent=ENSRNOG00000056559;Name=AABR07034669.1-201;biotype=lincRNA;transcript_id=ENSRNOT00000084186;version=1
11	ensembl	exon	83412723	83413101	.	+	.	Parent=ENSRNOT00000084186;Name=ENSRNOE00000561982;constitutive=1;ensembl_end_phase=-1;ensembl_phase=-1;exon_id=ENSRNOE00000561982;rank=1;version=1
11	ensembl	exon	83415184	83417981	.	+	.	Parent=ENSRNOT00000084186;Name=ENSRNOE00000542245;constitutive=1;ensembl_end_phase=-1;ensembl_phase=-1;exon_id=ENSRNOE00000542245;rank=2;version=1
11	ensembl	gene	86922953	86929588	.	+	.	ID=ENSRNOG00000058902;Name=AABR07072264.3;biotype=lincRNA;gene_id=ENSRNOG00000058902;logic_name=ensembl;version=1
11	ensembl	transcript	86922953	86929588	.	+	.	ID=ENSRNOT00000082278;Parent=ENSRNOG00000058902;Name=AABR07072264.3-201;biotype=lincRNA;transcript_id=ENSRNOT00000082278;version=1
11	ensembl	exon	86922953	86923028	.	+	.	Parent=ENSRNOT00000082278;Name=ENSRNOE00000521340;constitutive=1;ensembl_end_phase=-1;ensembl_phase=-1;exon_id=ENSRNOE00000521340;rank=1;version=1
11	ensembl	exon	86925512	86925821	.	+	.	Parent=ENSRNOT00000082278;Name=ENSRNOE00000528253;constitutive=1;ensembl_end_phase=-1;ensembl_phase=-1;exon_id=ENSRNOE00000528253;rank=2;version=1
11	ensembl	exon	86926519	86926645	.	+	.	Parent=ENSRNOT00000082278;Name=ENSRNOE00000532616;constitutive=1;ensembl_end_phase=-1;ensembl_phase=-1;exon_id=ENSRNOE00000532616;rank=3;version=1
11	ensembl	exon	86926960	86929588	.	+	.	Parent=ENSRNOT00000082278;Name=ENSRNOE00000571159;constitutive=1;ensembl_end_phase=-1;ensembl_phase=-1;exon_id=ENSRNOE00000571159;rank=4;version=1
11	ensembl	gene	87345865	87360080	.	+	.	ID=ENSRNOG00000060228;Name=AABR07034750.1;biotype=lincRNA;gene_id=ENSRNOG00000060228;logic_name=ensembl;version=1
11	ensembl	transcript	87345865	87360080	.	+	.	ID=ENSRNOT00000090971;Parent=ENSRNOG00000060228;Name=AABR07034750.1-201;biotype=lincRNA;transcript_id=ENSRNOT00000090971;version=1
11	ensembl	exon	87345865	87346314	.	+	.	Parent=ENSRNOT00000090971;Name=ENSRNOE00000574765;constitutive=1;ensembl_end_phase=-1;ensembl_phase=-1;exon_id=ENSRNOE00000574765;rank=1;version=1
11	ensembl	exon	87355131	87360080	.	+	.	Parent=ENSRNOT00000090971;Name=ENSRNOE00000554034;constitutive=1;ensembl_end_phase=-1;ensembl_phase=-1;exon_id=ENSRNOE00000554034;rank=2;version=1
12	ensembl	gene	56526	59000	.	-	.	ID=ENSRNOG00000056188;Name=AABR07034833.2;biotype=lincRNA;gene_id=ENSRNOG00000056188;logic_name=ensembl;version=1
12	ensembl	transcript	56526	59000	.	-	.	ID=ENSRNOT00000083437;Parent=ENSRNOG00000056188;Name=AABR07034833.2-201;biotype=lincRNA;transcript_id=ENSRNOT00000083437;version=1
12	ensembl	exon	56526	57540	.	-	.	Parent=ENSRNOT00000083437;Name=ENSRNOE00000521207;constitutive=1;ensembl_end_phase=-1;ensembl_phase=-1;exon_id=ENSRNOE00000521207;rank=2;version=1
12	ensembl	exon	57882	59000	.	-	.	Parent=ENSRNOT00000083437;Name=ENSRNOE00000562449;constitutive=1;ensembl_end_phase=-1;ensembl_phase=-1;exon_id=ENSRNOE00000562449;rank=1;version=1
12	ensembl	gene	3132607	3135094	.	+	.	ID=ENSRNOG00000058796;Name=AABR07035005.1;biotype=lincRNA;gene_id=ENSRNOG00000058796;logic_name=ensembl;version=1
12	ensembl	transcript	3132607	3135094	.	+	.	ID=ENSRNOT00000081048;Parent=ENSRNOG00000058796;Name=AABR07035005.1-201;biotype=lincRNA;transcript_id=ENSRNOT00000081048;version=1
12	ensembl	exon	3132607	3133574	.	+	.	Parent=ENSRNOT00000081048;Name=ENSRNOE00000521681;constitutive=1;ensembl_end_phase=-1;ensembl_phase=-1;exon_id=ENSRNOE00000521681;rank=1;version=1
12	ensembl	exon	3134290	3134361	.	+	.	Parent=ENSRNOT00000081048;Name=ENSRNOE00000529188;constitutive=1;ensembl_end_phase=-1;ensembl_phase=-1;exon_id=ENSRNOE00000529188;rank=2;version=1
12	ensembl	exon	3134718	3135094	.	+	.	Parent=ENSRNOT00000081048;Name=ENSRNOE00000561579;constitutive=1;ensembl_end_phase=-1;ensembl_phase=-1;exon_id=ENSRNOE00000561579;rank=3;version=1
12	ensembl	gene	3213228	3320181	.	+	.	ID=ENSRNOG00000053067;Name=AABR07035008.1;biotype=lincRNA;gene_id=ENSRNOG00000053067;logic_name=ensembl;version=1
12	ensembl	transcript	3213228	3224686	.	+	.	ID=ENSRNOT00000085147;Parent=ENSRNOG00000053067;Name=AABR07035008.1-202;biotype=lincRNA;transcript_id=ENSRNOT00000085147;version=1
12	ensembl	exon	3213228	3213545	.	+	.	Parent=ENSRNOT00000085147;Name=ENSRNOE00000532259;constitutive=0;ensembl_end_phase=-1;ensembl_phase=-1;exon_id=ENSRNOE00000532259;rank=1;version=1
12	ensembl	exon	3221983	3222076	.	+	.	Parent=ENSRNOT00000085147;Name=ENSRNOE00000531160;constitutive=0;ensembl_end_phase=-1;ensembl_phase=-1;exon_id=ENSRNOE00000531160;rank=2;version=1
12	ensembl	exon	3223415	3223572	.	+	.	Parent=ENSRNOT00000085147;Name=ENSRNOE00000534222;constitutive=0;ensembl_end_phase=-1;ensembl_phase=-1;exon_id=ENSRNOE00000534222;rank=3;version=1
12	ensembl	exon	3224145	3224686	.	+	.	Parent=ENSRNOT00000085147;Name=ENSRNOE00000535822;constitutive=0;ensembl_end_phase=-1;ensembl_phase=-1;exon_id=ENSRNOE00000535822;rank=4;version=1
12	ensembl	transcript	3213228	3309752	.	+	.	ID=ENSRNOT00000081463;Parent=ENSRNOG00000053067;Name=AABR07035008.1-201;biotype=lincRNA;transcript_id=ENSRNOT00000081463;version=1
12	ensembl	exon	3213228	3213545	.	+	.	Parent=ENSRNOT00000081463;Name=ENSRNOE00000532259;constitutive=0;ensembl_end_phase=-1;ensembl_phase=-1;exon_id=ENSRNOE00000532259;rank=1;version=1
12	ensembl	exon	3221983	3222076	.	+	.	Parent=ENSRNOT00000081463;Name=ENSRNOE00000531160;constitutive=0;ensembl_end_phase=-1;ensembl_phase=-1;exon_id=ENSRNOE00000531160;rank=2;version=1
12	ensembl	exon	3223415	3223572	.	+	.	Parent=ENSRNOT00000081463;Name=ENSRNOE00000534222;constitutive=0;ensembl_end_phase=-1;ensembl_phase=-1;exon_id=ENSRNOE00000534222;rank=3;version=1
12	ensembl	exon	3301962	3302147	.	+	.	Parent=ENSRNOT00000081463;Name=ENSRNOE00000536943;constitutive=0;ensembl_end_phase=1;ensembl_phase=-1;exon_id=ENSRNOE00000536943;rank=4;version=1
12	ensembl	exon	3308010	3308196	.	+	.	Parent=ENSRNOT00000081463;Name=ENSRNOE00000556950;constitutive=0;ensembl_end_phase=-1;ensembl_phase=1;exon_id=ENSRNOE00000556950;rank=5;version=1
12	ensembl	exon	3309517	3309752	.	+	.	Parent=ENSRNOT00000081463;Name=ENSRNOE00000532833;constitutive=0;ensembl_end_phase=-1;ensembl_phase=-1;exon_id=ENSRNOE00000532833;rank=6;version=1
12	ensembl	transcript	3223344	3320181	.	+	.	ID=ENSRNOT00000081902;Parent=ENSRNOG00000053067;Name=AABR07035008.1-203;biotype=lincRNA;transcript_id=ENSRNOT00000081902;version=1
12	ensembl	exon	3223344	3223572	.	+	.	Parent=ENSRNOT00000081902;Name=ENSRNOE00000543307;constitutive=0;ensembl_end_phase=-1;ensembl_phase=-1;exon_id=ENSRNOE00000543307;rank=1;version=1
12	ensembl	exon	3301962	3302147	.	+	.	Parent=ENSRNOT00000081902;Name=ENSRNOE00000536943;constitutive=0;ensembl_end_phase=1;ensembl_phase=-1;exon_id=ENSRNOE00000536943;rank=2;version=1
12	ensembl	exon	3308010	3308196	.	+	.	Parent=ENSRNOT00000081902;Name=ENSRNOE00000556950;constitutive=0;ensembl_end_phase=-1;ensembl_phase=1;exon_id=ENSRNOE00000556950;rank=3;version=1
12	ensembl	exon	3319639	3320181	.	+	.	Parent=ENSRNOT00000081902;Name=ENSRNOE00000563152;constitutive=0;ensembl_end_phase=-1;ensembl_phase=-1;exon_id=ENSRNOE00000563152;rank=4;version=1
12	ensembl	gene	3216326	3252460	.	+	.	ID=ENSRNOG00000054841;Name=AABR07035008.2;biotype=lincRNA;gene_id=ENSRNOG00000054841;logic_name=ensembl;version=1
12	ensembl	transcript	3216326	3252460	.	+	.	ID=ENSRNOT00000087032;Parent=ENSRNOG00000054841;Name=AABR07035008.2-201;biotype=lincRNA;transcript_id=ENSRNOT00000087032;version=1
12	ensembl	exon	3216326	3216408	.	+	.	Parent=ENSRNOT00000087032;Name=ENSRNOE00000550490;constitutive=1;ensembl_end_phase=-1;ensembl_phase=-1;exon_id=ENSRNOE00000550490;rank=1;version=1
12	ensembl	exon	3249390	3249567	.	+	.	Parent=ENSRNOT00000087032;Name=ENSRNOE00000508758;constitutive=1;ensembl_end_phase=-1;ensembl_phase=-1;exon_id=ENSRNOE00000508758;rank=2;version=2
12	ensembl	exon	3249981	3250094	.	+	.	Parent=ENSRNOT00000087032;Name=ENSRNOE00000467183;constitutive=1;ensembl_end_phase=-1;ensembl_phase=-1;exon_id=ENSRNOE00000467183;rank=3;version=2
12	ensembl	exon	3251110	3252460	.	+	.	Parent=ENSRNOT00000087032;Name=ENSRNOE00000548570;constitutive=1;ensembl_end_phase=-1;ensembl_phase=-1;exon_id=ENSRNOE00000548570;rank=4;version=1
12	ensembl	gene	3233961	3284155	.	+	.	ID=ENSRNOG00000061869;Name=AABR07035012.1;biotype=lincRNA;gene_id=ENSRNOG00000061869;logic_name=ensembl;version=1
12	ensembl	transcript	3233961	3284155	.	+	.	ID=ENSRNOT00000088456;Parent=ENSRNOG00000061869;Name=AABR07035012.1-201;biotype=lincRNA;transcript_id=ENSRNOT00000088456;version=1
12	ensembl	exon	3233961	3234101	.	+	.	Parent=ENSRNOT00000088456;Name=ENSRNOE00000557404;constitutive=1;ensembl_end_phase=-1;ensembl_phase=-1;exon_id=ENSRNOE00000557404;rank=1;version=1
12	ensembl	exon	3276064	3276250	.	+	.	Parent=ENSRNOT00000088456;Name=ENSRNOE00000540132;constitutive=1;ensembl_end_phase=-1;ensembl_phase=-1;exon_id=ENSRNOE00000540132;rank=2;version=1
12	ensembl	exon	3279603	3284155	.	+	.	Parent=ENSRNOT00000088456;Name=ENSRNOE00000524562;constitutive=1;ensembl_end_phase=-1;ensembl_phase=-1;exon_id=ENSRNOE00000524562;rank=3;version=1
12	ensembl	gene	3807456	3809115	.	+	.	ID=ENSRNOG00000061479;Name=AABR07035065.1;biotype=lincRNA;gene_id=ENSRNOG00000061479;logic_name=ensembl;version=1
12	ensembl	transcript	3807456	3809115	.	+	.	ID=ENSRNOT00000086043;Parent=ENSRNOG00000061479;Name=AABR07035065.1-201;biotype=lincRNA;transcript_id=ENSRNOT00000086043;version=1
12	ensembl	exon	3807456	3807809	.	+	.	Parent=ENSRNOT00000086043;Name=ENSRNOE00000568059;constitutive=0;ensembl_end_phase=1;ensembl_phase=-1;exon_id=ENSRNOE00000568059;rank=1;version=1
12	ensembl	exon	3807918	3809115	.	+	.	Parent=ENSRNOT00000086043;Name=ENSRNOE00000521118;constitutive=0;ensembl_end_phase=-1;ensembl_phase=1;exon_id=ENSRNOE00000521118;rank=2;version=1
12	ensembl	transcript	3807456	3809115	.	+	.	ID=ENSRNOT00000080405;Parent=ENSRNOG00000061479;Name=AABR07035065.1-202;biotype=lincRNA;transcript_id=ENSRNOT00000080405;version=1
12	ensembl	exon	3807456	3807809	.	+	.	Parent=ENSRNOT00000080405;Name=ENSRNOE00000549348;constitutive=0;ensembl_end_phase=-1;ensembl_phase=-1;exon_id=ENSRNOE00000549348;rank=1;version=1
12	ensembl	exon	3807918	3807992	.	+	.	Parent=ENSRNOT00000080405;Name=ENSRNOE00000569145;constitutive=0;ensembl_end_phase=1;ensembl_phase=-1;exon_id=ENSRNOE00000569145;rank=2;version=1
12	ensembl	exon	3808633	3809115	.	+	.	Parent=ENSRNOT00000080405;Name=ENSRNOE00000530379;constitutive=0;ensembl_end_phase=-1;ensembl_phase=1;exon_id=ENSRNOE00000530379;rank=3;version=1
12	ensembl	gene	9331615	9337473	.	+	.	ID=ENSRNOG00000055687;Name=AABR07035273.1;biotype=lincRNA;gene_id=ENSRNOG00000055687;logic_name=ensembl;version=1
12	ensembl	transcript	9331615	9337473	.	+	.	ID=ENSRNOT00000083249;Parent=ENSRNOG00000055687;Name=AABR07035273.1-201;biotype=lincRNA;transcript_id=ENSRNOT00000083249;version=1
12	ensembl	exon	9331615	9332114	.	+	.	Parent=ENSRNOT00000083249;Name=ENSRNOE00000562002;constitutive=1;ensembl_end_phase=-1;ensembl_phase=-1;exon_id=ENSRNOE00000562002;rank=1;version=1
12	ensembl	exon	9332589	9337473	.	+	.	Parent=ENSRNOT00000083249;Name=ENSRNOE00000538695;constitutive=1;ensembl_end_phase=-1;ensembl_phase=-1;exon_id=ENSRNOE00000538695;rank=2;version=1
12	ensembl	gene	10016606	10019653	.	-	.	ID=ENSRNOG00000060644;Name=AABR07035307.1;biotype=lincRNA;gene_id=ENSRNOG00000060644;logic_name=ensembl;version=1
12	ensembl	transcript	10016606	10019653	.	-	.	ID=ENSRNOT00000081526;Parent=ENSRNOG00000060644;Name=AABR07035307.1-201;biotype=lincRNA;transcript_id=ENSRNOT00000081526;version=1
12	ensembl	exon	10016606	10017441	.	-	.	Parent=ENSRNOT00000081526;Name=ENSRNOE00000540969;constitutive=1;ensembl_end_phase=-1;ensembl_phase=-1;exon_id=ENSRNOE00000540969;rank=2;version=1
12	ensembl	exon	10019444	10019653	.	-	.	Parent=ENSRNOT00000081526;Name=ENSRNOE00000541432;constitutive=1;ensembl_end_phase=-1;ensembl_phase=-1;exon_id=ENSRNOE00000541432;rank=1;version=1
12	ensembl	gene	10130015	10137164	.	-	.	ID=ENSRNOG00000054511;Name=AABR07035309.1;biotype=lincRNA;gene_id=ENSRNOG00000054511;logic_name=ensembl;version=1
12	ensembl	transcript	10130015	10137164	.	-	.	ID=ENSRNOT00000089547;Parent=ENSRNOG00000054511;Name=AABR07035309.1-201;biotype=lincRNA;transcript_id=ENSRNOT00000089547;version=1
12	ensembl	exon	10130015	10130853	.	-	.	Parent=ENSRNOT00000089547;Name=ENSRNOE00000521909;constitutive=0;ensembl_end_phase=-1;ensembl_phase=-1;exon_id=ENSRNOE00000521909;rank=2;version=1
12	ensembl	exon	10136778	10137164	.	-	.	Parent=ENSRNOT00000089547;Name=ENSRNOE00000545704;constitutive=1;ensembl_end_phase=-1;ensembl_phase=-1;exon_id=ENSRNOE00000545704;rank=1;version=1
12	ensembl	transcript	10130015	10137164	.	-	.	ID=ENSRNOT00000082137;Parent=ENSRNOG00000054511;Name=AABR07035309.1-202;biotype=lincRNA;transcript_id=ENSRNOT00000082137;version=1
12	ensembl	exon	10130015	10130290	.	-	.	Parent=ENSRNOT00000082137;Name=ENSRNOE00000520830;constitutive=0;ensembl_end_phase=-1;ensembl_phase=-1;exon_id=ENSRNOE00000520830;rank=3;version=1
12	ensembl	exon	10130473	10130804	.	-	.	Parent=ENSRNOT00000082137;Name=ENSRNOE00000562846;constitutive=0;ensembl_end_phase=-1;ensembl_phase=-1;exon_id=ENSRNOE00000562846;rank=2;version=1
12	ensembl	exon	10136778	10137164	.	-	.	Parent=ENSRNOT00000082137;Name=ENSRNOE00000545704;constitutive=1;ensembl_end_phase=-1;ensembl_phase=-1;exon_id=ENSRNOE00000545704;rank=1;version=1
12	ensembl	gene	13210874	13212407	.	+	.	ID=ENSRNOG00000059466;Name=AC126572.4;biotype=lincRNA;gene_id=ENSRNOG00000059466;logic_name=ensembl;version=1
12	ensembl	transcript	13210874	13212407	.	+	.	ID=ENSRNOT00000086870;Parent=ENSRNOG00000059466;Name=AC126572.4-201;biotype=lincRNA;transcript_id=ENSRNOT00000086870;version=1
12	ensembl	exon	13210874	13211009	.	+	.	Parent=ENSRNOT00000086870;Name=ENSRNOE00000537789;constitutive=1;ensembl_end_phase=-1;ensembl_phase=-1;exon_id=ENSRNOE00000537789;rank=1;version=1
12	ensembl	exon	13212053	13212407	.	+	.	Parent=ENSRNOT00000086870;Name=ENSRNOE00000568658;constitutive=1;ensembl_end_phase=-1;ensembl_phase=-1;exon_id=ENSRNOE00000568658;rank=2;version=1
12	ensembl	gene	13449963	13451278	.	+	.	ID=ENSRNOG00000053832;Name=AABR07072272.1;biotype=lincRNA;gene_id=ENSRNOG00000053832;logic_name=ensembl;version=1
12	ensembl	transcript	13449963	13451278	.	+	.	ID=ENSRNOT00000080425;Parent=ENSRNOG00000053832;Name=AABR07072272.1-201;biotype=lincRNA;transcript_id=ENSRNOT00000080425;version=1
12	ensembl	exon	13449963	13450239	.	+	.	Parent=ENSRNOT00000080425;Name=ENSRNOE00000574178;constitutive=1;ensembl_end_phase=-1;ensembl_phase=-1;exon_id=ENSRNOE00000574178;rank=1;version=1
12	ensembl	exon	13450356	13450475	.	+	.	Parent=ENSRNOT00000080425;Name=ENSRNOE00000568290;constitutive=1;ensembl_end_phase=-1;ensembl_phase=-1;exon_id=ENSRNOE00000568290;rank=2;version=1
12	ensembl	exon	13450808	13451278	.	+	.	Parent=ENSRNOT00000080425;Name=ENSRNOE00000564213;constitutive=1;ensembl_end_phase=-1;ensembl_phase=-1;exon_id=ENSRNOE00000564213;rank=3;version=1
12	ensembl	gene	13801010	13804635	.	-	.	ID=ENSRNOG00000054485;Name=AABR07035412.2;biotype=lincRNA;gene_id=ENSRNOG00000054485;logic_name=ensembl;version=1
12	ensembl	transcript	13801010	13804635	.	-	.	ID=ENSRNOT00000080876;Parent=ENSRNOG00000054485;Name=AABR07035412.2-201;biotype=lincRNA;transcript_id=ENSRNOT00000080876;version=1
12	ensembl	exon	13801010	13802857	.	-	.	Parent=ENSRNOT00000080876;Name=ENSRNOE00000558284;constitutive=1;ensembl_end_phase=-1;ensembl_phase=-1;exon_id=ENSRNOE00000558284;rank=2;version=1
12	ensembl	exon	13803415	13804635	.	-	.	Parent=ENSRNOT00000080876;Name=ENSRNOE00000525345;constitutive=1;ensembl_end_phase=-1;ensembl_phase=-1;exon_id=ENSRNOE00000525345;rank=1;version=1
12	ensembl	gene	16240203	16247647	.	-	.	ID=ENSRNOG00000052121;Name=AC117065.1;biotype=lincRNA;gene_id=ENSRNOG00000052121;logic_name=ensembl;version=1
12	ensembl	transcript	16240203	16247647	.	-	.	ID=ENSRNOT00000077316;Parent=ENSRNOG00000052121;Name=AC117065.1-201;biotype=lincRNA;transcript_id=ENSRNOT00000077316;version=1
12	ensembl	exon	16240203	16240571	.	-	.	Parent=ENSRNOT00000077316;Name=ENSRNOE00000538872;constitutive=1;ensembl_end_phase=-1;ensembl_phase=-1;exon_id=ENSRNOE00000538872;rank=4;version=1
12	ensembl	exon	16240686	16240794	.	-	.	Parent=ENSRNOT00000077316;Name=ENSRNOE00000555266;constitutive=1;ensembl_end_phase=-1;ensembl_phase=-1;exon_id=ENSRNOE00000555266;rank=3;version=1
12	ensembl	exon	16243288	16243415	.	-	.	Parent=ENSRNOT00000077316;Name=ENSRNOE00000550389;constitutive=1;ensembl_end_phase=-1;ensembl_phase=-1;exon_id=ENSRNOE00000550389;rank=2;version=1
12	ensembl	exon	16247464	16247647	.	-	.	Parent=ENSRNOT00000077316;Name=ENSRNOE00000539235;constitutive=1;ensembl_end_phase=-1;ensembl_phase=-1;exon_id=ENSRNOE00000539235;rank=1;version=1
12	ensembl	gene	18419410	18421481	.	-	.	ID=ENSRNOG00000059429;Name=AABR07035506.1;biotype=lincRNA;gene_id=ENSRNOG00000059429;logic_name=ensembl;version=1
12	ensembl	transcript	18419410	18421481	.	-	.	ID=ENSRNOT00000088655;Parent=ENSRNOG00000059429;Name=AABR07035506.1-201;biotype=lincRNA;transcript_id=ENSRNOT00000088655;version=1
12	ensembl	exon	18419410	18419690	.	-	.	Parent=ENSRNOT00000088655;Name=ENSRNOE00000563187;constitutive=1;ensembl_end_phase=0;ensembl_phase=-1;exon_id=ENSRNOE00000563187;rank=2;version=1
12	ensembl	exon	18421293	18421481	.	-	.	Parent=ENSRNOT00000088655;Name=ENSRNOE00000559926;constitutive=1;ensembl_end_phase=-1;ensembl_phase=-1;exon_id=ENSRNOE00000559926;rank=1;version=1
12	ensembl	gene	19705246	19708093	.	+	.	ID=ENSRNOG00000058864;Name=AABR07035561.3;biotype=lincRNA;gene_id=ENSRNOG00000058864;logic_name=ensembl;version=1
12	ensembl	transcript	19705246	19708093	.	+	.	ID=ENSRNOT00000079265;Parent=ENSRNOG00000058864;Name=AABR07035561.3-201;biotype=lincRNA;transcript_id=ENSRNOT00000079265;version=1
12	ensembl	exon	19705246	19705920	.	+	.	Parent=ENSRNOT00000079265;Name=ENSRNOE00000532199;constitutive=1;ensembl_end_phase=-1;ensembl_phase=-1;exon_id=ENSRNOE00000532199;rank=1;version=1
12	ensembl	exon	19708053	19708093	.	+	.	Parent=ENSRNOT00000079265;Name=ENSRNOE00000563161;constitutive=1;ensembl_end_phase=-1;ensembl_phase=-1;exon_id=ENSRNOE00000563161;rank=2;version=1
12	ensembl	gene	20140765	20142069	.	+	.	ID=ENSRNOG00000052542;Name=AABR07035591.1;biotype=lincRNA;gene_id=ENSRNOG00000052542;logic_name=ensembl;version=1
12	ensembl	transcript	20140765	20142069	.	+	.	ID=ENSRNOT00000036416;Parent=ENSRNOG00000052542;Name=AABR07035591.1-201;biotype=lincRNA;transcript_id=ENSRNOT00000036416;version=6
12	ensembl	exon	20140765	20141388	.	+	.	Parent=ENSRNOT00000036416;Name=ENSRNOE00000543298;constitutive=1;ensembl_end_phase=-1;ensembl_phase=-1;exon_id=ENSRNOE00000543298;rank=1;version=1
12	ensembl	exon	20141684	20142069	.	+	.	Parent=ENSRNOT00000036416;Name=ENSRNOE00000500880;constitutive=1;ensembl_end_phase=-1;ensembl_phase=-1;exon_id=ENSRNOE00000500880;rank=2;version=2
12	ensembl	gene	20543235	20544097	.	-	.	ID=ENSRNOG00000051614;Name=AABR07035622.1;biotype=lincRNA;gene_id=ENSRNOG00000051614;logic_name=ensembl;version=1
12	ensembl	transcript	20543235	20544097	.	-	.	ID=ENSRNOT00000082889;Parent=ENSRNOG00000051614;Name=AABR07035622.1-201;biotype=lincRNA;transcript_id=ENSRNOT00000082889;version=1
12	ensembl	exon	20543235	20543473	.	-	.	Parent=ENSRNOT00000082889;Name=ENSRNOE00000549326;constitutive=1;ensembl_end_phase=-1;ensembl_phase=-1;exon_id=ENSRNOE00000549326;rank=2;version=1
12	ensembl	exon	20543849	20544097	.	-	.	Parent=ENSRNOT00000082889;Name=ENSRNOE00000527327;constitutive=1;ensembl_end_phase=-1;ensembl_phase=0;exon_id=ENSRNOE00000527327;rank=1;version=1
12	ensembl	gene	20808723	20814122	.	-	.	ID=ENSRNOG00000045875;Name=LOC100909556;biotype=lincRNA;description=paired immunoglobulin-like type 2 receptor beta-like [Source:RGD Symbol%3BAcc:6503018];gene_id=ENSRNOG00000045875;logic_name=ensembl;version=2
12	ensembl	transcript	20808723	20814122	.	-	.	ID=ENSRNOT00000072097;Parent=ENSRNOG00000045875;Name=LOC100909556-201;biotype=lincRNA;transcript_id=ENSRNOT00000072097;version=2
12	ensembl	exon	20808723	20809028	.	-	.	Parent=ENSRNOT00000072097;Name=ENSRNOE00000489130;constitutive=1;ensembl_end_phase=-1;ensembl_phase=-1;exon_id=ENSRNOE00000489130;rank=4;version=2
12	ensembl	exon	20809586	20809616	.	-	.	Parent=ENSRNOT00000072097;Name=ENSRNOE00000521912;constitutive=1;ensembl_end_phase=-1;ensembl_phase=-1;exon_id=ENSRNOE00000521912;rank=3;version=1
12	ensembl	exon	20811342	20811531	.	-	.	Parent=ENSRNOT00000072097;Name=ENSRNOE00000469203;constitutive=1;ensembl_end_phase=-1;ensembl_phase=-1;exon_id=ENSRNOE00000469203;rank=2;version=2
12	ensembl	exon	20813689	20814122	.	-	.	Parent=ENSRNOT00000072097;Name=ENSRNOE00000503465;constitutive=1;ensembl_end_phase=-1;ensembl_phase=-1;exon_id=ENSRNOE00000503465;rank=1;version=2
12	ensembl	gene	21366528	21373076	.	-	.	ID=ENSRNOG00000060527;Name=AABR07035717.1;biotype=lincRNA;gene_id=ENSRNOG00000060527;logic_name=ensembl;version=1
12	ensembl	transcript	21366528	21373076	.	-	.	ID=ENSRNOT00000077381;Parent=ENSRNOG00000060527;Name=AABR07035717.1-201;biotype=lincRNA;transcript_id=ENSRNOT00000077381;version=1
12	ensembl	exon	21366528	21369111	.	-	.	Parent=ENSRNOT00000077381;Name=ENSRNOE00000524828;constitutive=1;ensembl_end_phase=-1;ensembl_phase=-1;exon_id=ENSRNOE00000524828;rank=3;version=1
12	ensembl	exon	21370734	21370923	.	-	.	Parent=ENSRNOT00000077381;Name=ENSRNOE00000523021;constitutive=1;ensembl_end_phase=-1;ensembl_phase=-1;exon_id=ENSRNOE00000523021;rank=2;version=1
12	ensembl	exon	21373036	21373076	.	-	.	Parent=ENSRNOT00000077381;Name=ENSRNOE00000562931;constitutive=1;ensembl_end_phase=-1;ensembl_phase=-1;exon_id=ENSRNOE00000562931;rank=1;version=1
12	ensembl	gene	21412538	21420169	.	+	.	ID=ENSRNOG00000056359;Name=AABR07035722.1;biotype=lincRNA;gene_id=ENSRNOG00000056359;logic_name=ensembl;version=1
12	ensembl	transcript	21412538	21420169	.	+	.	ID=ENSRNOT00000081965;Parent=ENSRNOG00000056359;Name=AABR07035722.1-201;biotype=lincRNA;transcript_id=ENSRNOT00000081965;version=1
12	ensembl	exon	21412538	21412801	.	+	.	Parent=ENSRNOT00000081965;Name=ENSRNOE00000571847;constitutive=1;ensembl_end_phase=-1;ensembl_phase=-1;exon_id=ENSRNOE00000571847;rank=1;version=1
12	ensembl	exon	21414827	21414857	.	+	.	Parent=ENSRNOT00000081965;Name=ENSRNOE00000530077;constitutive=1;ensembl_end_phase=-1;ensembl_phase=-1;exon_id=ENSRNOE00000530077;rank=2;version=1
12	ensembl	exon	21417530	21417576	.	+	.	Parent=ENSRNOT00000081965;Name=ENSRNOE00000550300;constitutive=1;ensembl_end_phase=-1;ensembl_phase=-1;exon_id=ENSRNOE00000550300;rank=3;version=1
12	ensembl	exon	21417897	21417928	.	+	.	Parent=ENSRNOT00000081965;Name=ENSRNOE00000548705;constitutive=1;ensembl_end_phase=-1;ensembl_phase=-1;exon_id=ENSRNOE00000548705;rank=4;version=1
12	ensembl	exon	21418094	21420169	.	+	.	Parent=ENSRNOT00000081965;Name=ENSRNOE00000541716;constitutive=1;ensembl_end_phase=-1;ensembl_phase=-1;exon_id=ENSRNOE00000541716;rank=5;version=1
12	ensembl	gene	21777529	21779204	.	+	.	ID=ENSRNOG00000061122;Name=AABR07035758.1;biotype=lincRNA;gene_id=ENSRNOG00000061122;logic_name=ensembl;version=1
12	ensembl	transcript	21777529	21779204	.	+	.	ID=ENSRNOT00000091253;Parent=ENSRNOG00000061122;Name=AABR07035758.1-201;biotype=lincRNA;transcript_id=ENSRNOT00000091253;version=1
12	ensembl	exon	21777529	21778309	.	+	.	Parent=ENSRNOT00000091253;Name=ENSRNOE00000527817;constitutive=1;ensembl_end_phase=-1;ensembl_phase=-1;exon_id=ENSRNOE00000527817;rank=1;version=1
12	ensembl	exon	21778481	21779204	.	+	.	Parent=ENSRNOT00000091253;Name=ENSRNOE00000567256;constitutive=0;ensembl_end_phase=-1;ensembl_phase=-1;exon_id=ENSRNOE00000567256;rank=2;version=1
12	ensembl	transcript	21777529	21779204	.	+	.	ID=ENSRNOT00000092035;Parent=ENSRNOG00000061122;Name=AABR07035758.1-202;biotype=lincRNA;transcript_id=ENSRNOT00000092035;version=1
12	ensembl	exon	21777529	21778309	.	+	.	Parent=ENSRNOT00000092035;Name=ENSRNOE00000527817;constitutive=1;ensembl_end_phase=-1;ensembl_phase=-1;exon_id=ENSRNOE00000527817;rank=1;version=1
12	ensembl	exon	21778481	21778563	.	+	.	Parent=ENSRNOT00000092035;Name=ENSRNOE00000554686;constitutive=0;ensembl_end_phase=-1;ensembl_phase=-1;exon_id=ENSRNOE00000554686;rank=2;version=1
12	ensembl	exon	21778685	21779204	.	+	.	Parent=ENSRNOT00000092035;Name=ENSRNOE00000560883;constitutive=0;ensembl_end_phase=-1;ensembl_phase=-1;exon_id=ENSRNOE00000560883;rank=3;version=1
12	ensembl	gene	22338800	22340141	.	+	.	ID=ENSRNOG00000058550;Name=AABR07035780.4;biotype=lincRNA;gene_id=ENSRNOG00000058550;logic_name=ensembl;version=1
12	ensembl	transcript	22338800	22340141	.	+	.	ID=ENSRNOT00000086931;Parent=ENSRNOG00000058550;Name=AABR07035780.4-201;biotype=lincRNA;transcript_id=ENSRNOT00000086931;version=1
12	ensembl	exon	22338800	22339049	.	+	.	Parent=ENSRNOT00000086931;Name=ENSRNOE00000533655;constitutive=1;ensembl_end_phase=-1;ensembl_phase=-1;exon_id=ENSRNOE00000533655;rank=1;version=1
12	ensembl	exon	22339388	22339529	.	+	.	Parent=ENSRNOT00000086931;Name=ENSRNOE00000530779;constitutive=1;ensembl_end_phase=-1;ensembl_phase=-1;exon_id=ENSRNOE00000530779;rank=2;version=1
12	ensembl	exon	22339921	22340141	.	+	.	Parent=ENSRNOT00000086931;Name=ENSRNOE00000521768;constitutive=1;ensembl_end_phase=-1;ensembl_phase=-1;exon_id=ENSRNOE00000521768;rank=3;version=1
12	ensembl	gene	22340574	22351622	.	+	.	ID=ENSRNOG00000058675;Name=AABR07035780.5;biotype=lincRNA;gene_id=ENSRNOG00000058675;logic_name=ensembl;version=1
12	ensembl	transcript	22340574	22351622	.	+	.	ID=ENSRNOT00000091067;Parent=ENSRNOG00000058675;Name=AABR07035780.5-201;biotype=lincRNA;transcript_id=ENSRNOT00000091067;version=1
12	ensembl	exon	22340574	22340916	.	+	.	Parent=ENSRNOT00000091067;Name=ENSRNOE00000555808;constitutive=1;ensembl_end_phase=-1;ensembl_phase=-1;exon_id=ENSRNOE00000555808;rank=1;version=1
12	ensembl	exon	22341284	22341501	.	+	.	Parent=ENSRNOT00000091067;Name=ENSRNOE00000544570;constitutive=1;ensembl_end_phase=-1;ensembl_phase=-1;exon_id=ENSRNOE00000544570;rank=2;version=1
12	ensembl	exon	22342859	22342994	.	+	.	Parent=ENSRNOT00000091067;Name=ENSRNOE00000561812;constitutive=1;ensembl_end_phase=-1;ensembl_phase=-1;exon_id=ENSRNOE00000561812;rank=3;version=1
12	ensembl	exon	22343328	22343548	.	+	.	Parent=ENSRNOT00000091067;Name=ENSRNOE00000526727;constitutive=1;ensembl_end_phase=-1;ensembl_phase=-1;exon_id=ENSRNOE00000526727;rank=4;version=1
12	ensembl	exon	22344736	22344877	.	+	.	Parent=ENSRNOT00000091067;Name=ENSRNOE00000564078;constitutive=1;ensembl_end_phase=-1;ensembl_phase=-1;exon_id=ENSRNOE00000564078;rank=5;version=1
12	ensembl	exon	22345275	22345492	.	+	.	Parent=ENSRNOT00000091067;Name=ENSRNOE00000547892;constitutive=1;ensembl_end_phase=-1;ensembl_phase=-1;exon_id=ENSRNOE00000547892;rank=6;version=1
12	ensembl	exon	22347368	22347509	.	+	.	Parent=ENSRNOT00000091067;Name=ENSRNOE00000565135;constitutive=1;ensembl_end_phase=-1;ensembl_phase=-1;exon_id=ENSRNOE00000565135;rank=7;version=1
12	ensembl	exon	22348035	22348252	.	+	.	Parent=ENSRNOT00000091067;Name=ENSRNOE00000534417;constitutive=1;ensembl_end_phase=-1;ensembl_phase=-1;exon_id=ENSRNOE00000534417;rank=8;version=1
12	ensembl	exon	22348535	22348676	.	+	.	Parent=ENSRNOT00000091067;Name=ENSRNOE00000554010;constitutive=1;ensembl_end_phase=-1;ensembl_phase=-1;exon_id=ENSRNOE00000554010;rank=9;version=1
12	ensembl	exon	22349355	22349575	.	+	.	Parent=ENSRNOT00000091067;Name=ENSRNOE00000566872;constitutive=1;ensembl_end_phase=-1;ensembl_phase=-1;exon_id=ENSRNOE00000566872;rank=10;version=1
12	ensembl	exon	22350887	22351028	.	+	.	Parent=ENSRNOT00000091067;Name=ENSRNOE00000559127;constitutive=1;ensembl_end_phase=-1;ensembl_phase=-1;exon_id=ENSRNOE00000559127;rank=11;version=1
12	ensembl	exon	22351197	22351622	.	+	.	Parent=ENSRNOT00000091067;Name=ENSRNOE00000569453;constitutive=1;ensembl_end_phase=-1;ensembl_phase=-1;exon_id=ENSRNOE00000569453;rank=12;version=1
12	ensembl	gene	22356942	22361493	.	+	.	ID=ENSRNOG00000058398;Name=AABR07035780.3;biotype=lincRNA;gene_id=ENSRNOG00000058398;logic_name=ensembl;version=1
12	ensembl	transcript	22356942	22359729	.	+	.	ID=ENSRNOT00000084705;Parent=ENSRNOG00000058398;Name=AABR07035780.3-201;biotype=lincRNA;transcript_id=ENSRNOT00000084705;version=1
12	ensembl	exon	22356942	22357297	.	+	.	Parent=ENSRNOT00000084705;Name=ENSRNOE00000533616;constitutive=0;ensembl_end_phase=-1;ensembl_phase=-1;exon_id=ENSRNOE00000533616;rank=1;version=1
12	ensembl	exon	22357698	22357915	.	+	.	Parent=ENSRNOT00000084705;Name=ENSRNOE00000555714;constitutive=0;ensembl_end_phase=-1;ensembl_phase=-1;exon_id=ENSRNOE00000555714;rank=2;version=1
12	ensembl	exon	22359547	22359729	.	+	.	Parent=ENSRNOT00000084705;Name=ENSRNOE00000517015;constitutive=0;ensembl_end_phase=-1;ensembl_phase=-1;exon_id=ENSRNOE00000517015;rank=3;version=1
12	ensembl	transcript	22359482	22361493	.	+	.	ID=ENSRNOT00000081199;Parent=ENSRNOG00000058398;Name=AABR07035780.3-202;biotype=lincRNA;transcript_id=ENSRNOT00000081199;version=1
12	ensembl	exon	22359482	22359688	.	+	.	Parent=ENSRNOT00000081199;Name=ENSRNOE00000567362;constitutive=0;ensembl_end_phase=-1;ensembl_phase=-1;exon_id=ENSRNOE00000567362;rank=1;version=1
12	ensembl	exon	22360079	22360296	.	+	.	Parent=ENSRNOT00000081199;Name=ENSRNOE00000546494;constitutive=0;ensembl_end_phase=-1;ensembl_phase=-1;exon_id=ENSRNOE00000546494;rank=2;version=1
12	ensembl	exon	22360713	22361493	.	+	.	Parent=ENSRNOT00000081199;Name=ENSRNOE00000537902;constitutive=0;ensembl_end_phase=0;ensembl_phase=-1;exon_id=ENSRNOE00000537902;rank=3;version=1
12	ensembl	transcript	22359794	22361493	.	+	.	ID=ENSRNOT00000089862;Parent=ENSRNOG00000058398;Name=AABR07035780.3-203;biotype=lincRNA;transcript_id=ENSRNOT00000089862;version=1
12	ensembl	exon	22359794	22360296	.	+	.	Parent=ENSRNOT00000089862;Name=ENSRNOE00000572723;constitutive=0;ensembl_end_phase=-1;ensembl_phase=-1;exon_id=ENSRNOE00000572723;rank=1;version=1
12	ensembl	exon	22360713	22360854	.	+	.	Parent=ENSRNOT00000089862;Name=ENSRNOE00000534892;constitutive=0;ensembl_end_phase=-1;ensembl_phase=-1;exon_id=ENSRNOE00000534892;rank=2;version=1
12	ensembl	exon	22361209	22361493	.	+	.	Parent=ENSRNOT00000089862;Name=ENSRNOE00000554900;constitutive=0;ensembl_end_phase=0;ensembl_phase=-1;exon_id=ENSRNOE00000554900;rank=3;version=1
12	ensembl	gene	22361578	22363364	.	+	.	ID=ENSRNOG00000061778;Name=AABR07035780.6;biotype=lincRNA;gene_id=ENSRNOG00000061778;logic_name=ensembl;version=1
12	ensembl	transcript	22361578	22363364	.	+	.	ID=ENSRNOT00000083323;Parent=ENSRNOG00000061778;Name=AABR07035780.6-201;biotype=lincRNA;transcript_id=ENSRNOT00000083323;version=1
12	ensembl	exon	22361578	22362451	.	+	.	Parent=ENSRNOT00000083323;Name=ENSRNOE00000529330;constitutive=1;ensembl_end_phase=-1;ensembl_phase=-1;exon_id=ENSRNOE00000529330;rank=1;version=1
12	ensembl	exon	22362854	22363364	.	+	.	Parent=ENSRNOT00000083323;Name=ENSRNOE00000531929;constitutive=1;ensembl_end_phase=-1;ensembl_phase=-1;exon_id=ENSRNOE00000531929;rank=2;version=1
12	ensembl	gene	22366554	22372040	.	+	.	ID=ENSRNOG00000058123;Name=AABR07035780.2;biotype=lincRNA;gene_id=ENSRNOG00000058123;logic_name=ensembl;version=1
12	ensembl	transcript	22366554	22372040	.	+	.	ID=ENSRNOT00000082092;Parent=ENSRNOG00000058123;Name=AABR07035780.2-201;biotype=lincRNA;transcript_id=ENSRNOT00000082092;version=1
12	ensembl	exon	22366554	22366729	.	+	.	Parent=ENSRNOT00000082092;Name=ENSRNOE00000565788;constitutive=1;ensembl_end_phase=-1;ensembl_phase=-1;exon_id=ENSRNOE00000565788;rank=1;version=1
12	ensembl	exon	22367140	22367354	.	+	.	Parent=ENSRNOT00000082092;Name=ENSRNOE00000574741;constitutive=1;ensembl_end_phase=-1;ensembl_phase=-1;exon_id=ENSRNOE00000574741;rank=2;version=1
12	ensembl	exon	22369219	22369360	.	+	.	Parent=ENSRNOT00000082092;Name=ENSRNOE00000568806;constitutive=1;ensembl_end_phase=-1;ensembl_phase=-1;exon_id=ENSRNOE00000568806;rank=3;version=1
12	ensembl	exon	22369716	22369933	.	+	.	Parent=ENSRNOT00000082092;Name=ENSRNOE00000563182;constitutive=1;ensembl_end_phase=-1;ensembl_phase=-1;exon_id=ENSRNOE00000563182;rank=4;version=1
12	ensembl	exon	22370331	22372040	.	+	.	Parent=ENSRNOT00000082092;Name=ENSRNOE00000572161;constitutive=0;ensembl_end_phase=-1;ensembl_phase=-1;exon_id=ENSRNOE00000572161;rank=5;version=1
12	ensembl	transcript	22366554	22372040	.	+	.	ID=ENSRNOT00000092040;Parent=ENSRNOG00000058123;Name=AABR07035780.2-202;biotype=lincRNA;transcript_id=ENSRNOT00000092040;version=1
12	ensembl	exon	22366554	22366729	.	+	.	Parent=ENSRNOT00000092040;Name=ENSRNOE00000565788;constitutive=1;ensembl_end_phase=-1;ensembl_phase=-1;exon_id=ENSRNOE00000565788;rank=1;version=1
12	ensembl	exon	22367140	22367354	.	+	.	Parent=ENSRNOT00000092040;Name=ENSRNOE00000574741;constitutive=1;ensembl_end_phase=-1;ensembl_phase=-1;exon_id=ENSRNOE00000574741;rank=2;version=1
12	ensembl	exon	22369219	22369360	.	+	.	Parent=ENSRNOT00000092040;Name=ENSRNOE00000568806;constitutive=1;ensembl_end_phase=-1;ensembl_phase=-1;exon_id=ENSRNOE00000568806;rank=3;version=1
12	ensembl	exon	22369716	22369933	.	+	.	Parent=ENSRNOT00000092040;Name=ENSRNOE00000563182;constitutive=1;ensembl_end_phase=-1;ensembl_phase=-1;exon_id=ENSRNOE00000563182;rank=4;version=1
12	ensembl	exon	22370331	22370472	.	+	.	Parent=ENSRNOT00000092040;Name=ENSRNOE00000532944;constitutive=0;ensembl_end_phase=-1;ensembl_phase=-1;exon_id=ENSRNOE00000532944;rank=5;version=1
12	ensembl	exon	22371357	22372040	.	+	.	Parent=ENSRNOT00000092040;Name=ENSRNOE00000571230;constitutive=0;ensembl_end_phase=-1;ensembl_phase=-1;exon_id=ENSRNOE00000571230;rank=6;version=1
12	ensembl	gene	22373883	22379737	.	+	.	ID=ENSRNOG00000056032;Name=AABR07035780.1;biotype=lincRNA;gene_id=ENSRNOG00000056032;logic_name=ensembl;version=1
12	ensembl	transcript	22373883	22379737	.	+	.	ID=ENSRNOT00000089026;Parent=ENSRNOG00000056032;Name=AABR07035780.1-201;biotype=lincRNA;transcript_id=ENSRNOT00000089026;version=1
12	ensembl	exon	22373883	22374157	.	+	.	Parent=ENSRNOT00000089026;Name=ENSRNOE00000568099;constitutive=1;ensembl_end_phase=-1;ensembl_phase=-1;exon_id=ENSRNOE00000568099;rank=1;version=1
12	ensembl	exon	22375032	22375173	.	+	.	Parent=ENSRNOT00000089026;Name=ENSRNOE00000532991;constitutive=1;ensembl_end_phase=-1;ensembl_phase=-1;exon_id=ENSRNOE00000532991;rank=2;version=1
12	ensembl	exon	22375267	22375484	.	+	.	Parent=ENSRNOT00000089026;Name=ENSRNOE00000546765;constitutive=1;ensembl_end_phase=-1;ensembl_phase=-1;exon_id=ENSRNOE00000546765;rank=3;version=1
12	ensembl	exon	22377432	22377573	.	+	.	Parent=ENSRNOT00000089026;Name=ENSRNOE00000526183;constitutive=1;ensembl_end_phase=-1;ensembl_phase=-1;exon_id=ENSRNOE00000526183;rank=4;version=1
12	ensembl	exon	22377736	22377980	.	+	.	Parent=ENSRNOT00000089026;Name=ENSRNOE00000543558;constitutive=1;ensembl_end_phase=-1;ensembl_phase=-1;exon_id=ENSRNOE00000543558;rank=5;version=1
12	ensembl	exon	22378791	22378920	.	+	.	Parent=ENSRNOT00000089026;Name=ENSRNOE00000551807;constitutive=1;ensembl_end_phase=-1;ensembl_phase=-1;exon_id=ENSRNOE00000551807;rank=6;version=1
12	ensembl	exon	22379465	22379737	.	+	.	Parent=ENSRNOT00000089026;Name=ENSRNOE00000541901;constitutive=1;ensembl_end_phase=-1;ensembl_phase=-1;exon_id=ENSRNOE00000541901;rank=7;version=1
12	ensembl	gene	22380027	22389456	.	+	.	ID=ENSRNOG00000057201;Name=AABR07035782.1;biotype=lincRNA;gene_id=ENSRNOG00000057201;logic_name=ensembl;version=1
12	ensembl	transcript	22380027	22389456	.	+	.	ID=ENSRNOT00000087948;Parent=ENSRNOG00000057201;Name=AABR07035782.1-201;biotype=lincRNA;transcript_id=ENSRNOT00000087948;version=1
12	ensembl	exon	22380027	22380263	.	+	.	Parent=ENSRNOT00000087948;Name=ENSRNOE00000554474;constitutive=1;ensembl_end_phase=-1;ensembl_phase=-1;exon_id=ENSRNOE00000554474;rank=1;version=1
12	ensembl	exon	22383096	22383235	.	+	.	Parent=ENSRNOT00000087948;Name=ENSRNOE00000520687;constitutive=1;ensembl_end_phase=-1;ensembl_phase=-1;exon_id=ENSRNOE00000520687;rank=2;version=1
12	ensembl	exon	22385095	22385294	.	+	.	Parent=ENSRNOT00000087948;Name=ENSRNOE00000529226;constitutive=1;ensembl_end_phase=1;ensembl_phase=-1;exon_id=ENSRNOE00000529226;rank=3;version=1
12	ensembl	exon	22385389	22385527	.	+	.	Parent=ENSRNOT00000087948;Name=ENSRNOE00000529855;constitutive=1;ensembl_end_phase=-1;ensembl_phase=1;exon_id=ENSRNOE00000529855;rank=4;version=1
12	ensembl	exon	22386730	22386870	.	+	.	Parent=ENSRNOT00000087948;Name=ENSRNOE00000554731;constitutive=1;ensembl_end_phase=-1;ensembl_phase=-1;exon_id=ENSRNOE00000554731;rank=5;version=1
12	ensembl	exon	22388579	22389456	.	+	.	Parent=ENSRNOT00000087948;Name=ENSRNOE00000532582;constitutive=1;ensembl_end_phase=-1;ensembl_phase=-1;exon_id=ENSRNOE00000532582;rank=6;version=1
12	ensembl	gene	22601608	22605139	.	+	.	ID=ENSRNOG00000057927;Name=AABR07035796.1;biotype=lincRNA;gene_id=ENSRNOG00000057927;logic_name=ensembl;version=1
12	ensembl	transcript	22601608	22605139	.	+	.	ID=ENSRNOT00000090331;Parent=ENSRNOG00000057927;Name=AABR07035796.1-201;biotype=lincRNA;transcript_id=ENSRNOT00000090331;version=1
12	ensembl	exon	22601608	22601988	.	+	.	Parent=ENSRNOT00000090331;Name=ENSRNOE00000520932;constitutive=1;ensembl_end_phase=-1;ensembl_phase=-1;exon_id=ENSRNOE00000520932;rank=1;version=1
12	ensembl	exon	22604850	22605139	.	+	.	Parent=ENSRNOT00000090331;Name=ENSRNOE00000559252;constitutive=1;ensembl_end_phase=-1;ensembl_phase=-1;exon_id=ENSRNOE00000559252;rank=2;version=1
12	ensembl	gene	22790854	22796377	.	-	.	ID=ENSRNOG00000052918;Name=AABR07035802.1;biotype=lincRNA;gene_id=ENSRNOG00000052918;logic_name=ensembl;version=1
12	ensembl	transcript	22790854	22796377	.	-	.	ID=ENSRNOT00000078493;Parent=ENSRNOG00000052918;Name=AABR07035802.1-201;biotype=lincRNA;transcript_id=ENSRNOT00000078493;version=1
12	ensembl	exon	22790854	22792801	.	-	.	Parent=ENSRNOT00000078493;Name=ENSRNOE00000529057;constitutive=1;ensembl_end_phase=-1;ensembl_phase=-1;exon_id=ENSRNOE00000529057;rank=2;version=1
12	ensembl	exon	22796181	22796377	.	-	.	Parent=ENSRNOT00000078493;Name=ENSRNOE00000556949;constitutive=1;ensembl_end_phase=-1;ensembl_phase=-1;exon_id=ENSRNOE00000556949;rank=1;version=1
12	ensembl	gene	24442740	24448521	.	-	.	ID=ENSRNOG00000054158;Name=AABR07035835.1;biotype=lincRNA;gene_id=ENSRNOG00000054158;logic_name=ensembl;version=1
12	ensembl	transcript	24442740	24448521	.	-	.	ID=ENSRNOT00000085474;Parent=ENSRNOG00000054158;Name=AABR07035835.1-201;biotype=lincRNA;transcript_id=ENSRNOT00000085474;version=1
12	ensembl	exon	24442740	24443007	.	-	.	Parent=ENSRNOT00000085474;Name=ENSRNOE00000528778;constitutive=1;ensembl_end_phase=-1;ensembl_phase=-1;exon_id=ENSRNOE00000528778;rank=3;version=1
12	ensembl	exon	24447245	24447386	.	-	.	Parent=ENSRNOT00000085474;Name=ENSRNOE00000560177;constitutive=1;ensembl_end_phase=-1;ensembl_phase=-1;exon_id=ENSRNOE00000560177;rank=2;version=1
12	ensembl	exon	24448344	24448521	.	-	.	Parent=ENSRNOT00000085474;Name=ENSRNOE00000552511;constitutive=1;ensembl_end_phase=-1;ensembl_phase=-1;exon_id=ENSRNOE00000552511;rank=1;version=1
12	ensembl	gene	26242249	26246257	.	+	.	ID=ENSRNOG00000056105;Name=AABR07035868.1;biotype=lincRNA;gene_id=ENSRNOG00000056105;logic_name=ensembl;version=1
12	ensembl	transcript	26242249	26246257	.	+	.	ID=ENSRNOT00000078623;Parent=ENSRNOG00000056105;Name=AABR07035868.1-201;biotype=lincRNA;transcript_id=ENSRNOT00000078623;version=1
12	ensembl	exon	26242249	26242369	.	+	.	Parent=ENSRNOT00000078623;Name=ENSRNOE00000534284;constitutive=1;ensembl_end_phase=1;ensembl_phase=-1;exon_id=ENSRNOE00000534284;rank=1;version=1
12	ensembl	exon	26246051	26246257	.	+	.	Parent=ENSRNOT00000078623;Name=ENSRNOE00000545006;constitutive=1;ensembl_end_phase=-1;ensembl_phase=1;exon_id=ENSRNOE00000545006;rank=2;version=1
12	ensembl	gene	30502006	30510053	.	+	.	ID=ENSRNOG00000060882;Name=AABR07036010.1;biotype=lincRNA;gene_id=ENSRNOG00000060882;logic_name=ensembl;version=1
12	ensembl	transcript	30502006	30510053	.	+	.	ID=ENSRNOT00000090466;Parent=ENSRNOG00000060882;Name=AABR07036010.1-201;biotype=lincRNA;transcript_id=ENSRNOT00000090466;version=1
12	ensembl	exon	30502006	30502273	.	+	.	Parent=ENSRNOT00000090466;Name=ENSRNOE00000571899;constitutive=1;ensembl_end_phase=-1;ensembl_phase=-1;exon_id=ENSRNOE00000571899;rank=1;version=1
12	ensembl	exon	30509624	30510053	.	+	.	Parent=ENSRNOT00000090466;Name=ENSRNOE00000545019;constitutive=1;ensembl_end_phase=-1;ensembl_phase=-1;exon_id=ENSRNOE00000545019;rank=2;version=1
12	ensembl	gene	36812578	36815890	.	+	.	ID=ENSRNOG00000059211;Name=AABR07036301.1;biotype=lincRNA;gene_id=ENSRNOG00000059211;logic_name=ensembl;version=1
12	ensembl	transcript	36812578	36815890	.	+	.	ID=ENSRNOT00000084584;Parent=ENSRNOG00000059211;Name=AABR07036301.1-201;biotype=lincRNA;transcript_id=ENSRNOT00000084584;version=1
12	ensembl	exon	36812578	36812753	.	+	.	Parent=ENSRNOT00000084584;Name=ENSRNOE00000525555;constitutive=1;ensembl_end_phase=-1;ensembl_phase=-1;exon_id=ENSRNOE00000525555;rank=1;version=1
12	ensembl	exon	36813653	36815890	.	+	.	Parent=ENSRNOT00000084584;Name=ENSRNOE00000552957;constitutive=1;ensembl_end_phase=-1;ensembl_phase=-1;exon_id=ENSRNOE00000552957;rank=2;version=1
12	ensembl	gene	38873769	38879161	.	+	.	ID=ENSRNOG00000057941;Name=AABR07036331.2;biotype=lincRNA;gene_id=ENSRNOG00000057941;logic_name=ensembl;version=1
12	ensembl	transcript	38873769	38879161	.	+	.	ID=ENSRNOT00000090171;Parent=ENSRNOG00000057941;Name=AABR07036331.2-201;biotype=lincRNA;transcript_id=ENSRNOT00000090171;version=1
12	ensembl	exon	38873769	38873908	.	+	.	Parent=ENSRNOT00000090171;Name=ENSRNOE00000538074;constitutive=1;ensembl_end_phase=-1;ensembl_phase=-1;exon_id=ENSRNOE00000538074;rank=1;version=1
12	ensembl	exon	38874307	38874417	.	+	.	Parent=ENSRNOT00000090171;Name=ENSRNOE00000572581;constitutive=1;ensembl_end_phase=-1;ensembl_phase=-1;exon_id=ENSRNOE00000572581;rank=2;version=1
12	ensembl	exon	38878003	38878101	.	+	.	Parent=ENSRNOT00000090171;Name=ENSRNOE00000519933;constitutive=1;ensembl_end_phase=-1;ensembl_phase=-1;exon_id=ENSRNOE00000519933;rank=3;version=1
12	ensembl	exon	38878539	38879161	.	+	.	Parent=ENSRNOT00000090171;Name=ENSRNOE00000540420;constitutive=1;ensembl_end_phase=-1;ensembl_phase=-1;exon_id=ENSRNOE00000540420;rank=4;version=1
12	ensembl	gene	41593951	41595127	.	+	.	ID=ENSRNOG00000055489;Name=AABR07036391.1;biotype=lincRNA;gene_id=ENSRNOG00000055489;logic_name=ensembl;version=1
12	ensembl	transcript	41593951	41595127	.	+	.	ID=ENSRNOT00000086158;Parent=ENSRNOG00000055489;Name=AABR07036391.1-201;biotype=lincRNA;transcript_id=ENSRNOT00000086158;version=1
12	ensembl	exon	41593951	41594047	.	+	.	Parent=ENSRNOT00000086158;Name=ENSRNOE00000517981;constitutive=1;ensembl_end_phase=-1;ensembl_phase=-1;exon_id=ENSRNOE00000517981;rank=1;version=1
12	ensembl	exon	41594955	41595127	.	+	.	Parent=ENSRNOT00000086158;Name=ENSRNOE00000556565;constitutive=1;ensembl_end_phase=-1;ensembl_phase=-1;exon_id=ENSRNOE00000556565;rank=2;version=1
12	ensembl	gene	42518194	42520481	.	-	.	ID=ENSRNOG00000054311;Name=AABR07036413.1;biotype=lincRNA;gene_id=ENSRNOG00000054311;logic_name=ensembl;version=1
12	ensembl	transcript	42518194	42520481	.	-	.	ID=ENSRNOT00000084328;Parent=ENSRNOG00000054311;Name=AABR07036413.1-201;biotype=lincRNA;transcript_id=ENSRNOT00000084328;version=1
12	ensembl	exon	42518194	42518456	.	-	.	Parent=ENSRNOT00000084328;Name=ENSRNOE00000542822;constitutive=1;ensembl_end_phase=-1;ensembl_phase=2;exon_id=ENSRNOE00000542822;rank=2;version=1
12	ensembl	exon	42519271	42520481	.	-	.	Parent=ENSRNOT00000084328;Name=ENSRNOE00000522650;constitutive=1;ensembl_end_phase=2;ensembl_phase=-1;exon_id=ENSRNOE00000522650;rank=1;version=1
12	ensembl	gene	43657685	43658990	.	+	.	ID=ENSRNOG00000058699;Name=AABR07036452.1;biotype=lincRNA;gene_id=ENSRNOG00000058699;logic_name=ensembl;version=1
12	ensembl	transcript	43657685	43658990	.	+	.	ID=ENSRNOT00000088109;Parent=ENSRNOG00000058699;Name=AABR07036452.1-201;biotype=lincRNA;transcript_id=ENSRNOT00000088109;version=1
12	ensembl	exon	43657685	43658158	.	+	.	Parent=ENSRNOT00000088109;Name=ENSRNOE00000516928;constitutive=1;ensembl_end_phase=-1;ensembl_phase=-1;exon_id=ENSRNOE00000516928;rank=1;version=1
12	ensembl	exon	43658328	43658406	.	+	.	Parent=ENSRNOT00000088109;Name=ENSRNOE00000541154;constitutive=1;ensembl_end_phase=0;ensembl_phase=-1;exon_id=ENSRNOE00000541154;rank=2;version=1
12	ensembl	exon	43658543	43658990	.	+	.	Parent=ENSRNOT00000088109;Name=ENSRNOE00000528502;constitutive=1;ensembl_end_phase=-1;ensembl_phase=0;exon_id=ENSRNOE00000528502;rank=3;version=1
12	ensembl	gene	48052448	48063926	.	-	.	ID=ENSRNOG00000056283;Name=AABR07036556.1;biotype=lincRNA;gene_id=ENSRNOG00000056283;logic_name=ensembl;version=1
12	ensembl	transcript	48052448	48063926	.	-	.	ID=ENSRNOT00000088941;Parent=ENSRNOG00000056283;Name=AABR07036556.1-201;biotype=lincRNA;transcript_id=ENSRNOT00000088941;version=1
12	ensembl	exon	48052448	48053881	.	-	.	Parent=ENSRNOT00000088941;Name=ENSRNOE00000552695;constitutive=1;ensembl_end_phase=-1;ensembl_phase=-1;exon_id=ENSRNOE00000552695;rank=5;version=1
12	ensembl	exon	48058098	48058178	.	-	.	Parent=ENSRNOT00000088941;Name=ENSRNOE00000531714;constitutive=1;ensembl_end_phase=-1;ensembl_phase=-1;exon_id=ENSRNOE00000531714;rank=4;version=1
12	ensembl	exon	48059219	48059417	.	-	.	Parent=ENSRNOT00000088941;Name=ENSRNOE00000547581;constitutive=1;ensembl_end_phase=-1;ensembl_phase=-1;exon_id=ENSRNOE00000547581;rank=3;version=1
12	ensembl	exon	48061703	48061818	.	-	.	Parent=ENSRNOT00000088941;Name=ENSRNOE00000556888;constitutive=1;ensembl_end_phase=-1;ensembl_phase=-1;exon_id=ENSRNOE00000556888;rank=2;version=1
12	ensembl	exon	48063801	48063926	.	-	.	Parent=ENSRNOT00000088941;Name=ENSRNOE00000562094;constitutive=1;ensembl_end_phase=-1;ensembl_phase=-1;exon_id=ENSRNOE00000562094;rank=1;version=1
12	ensembl	gene	51361186	51366445	.	-	.	ID=ENSRNOG00000054829;Name=AABR07036640.1;biotype=lincRNA;gene_id=ENSRNOG00000054829;logic_name=ensembl;version=1
12	ensembl	transcript	51361186	51366445	.	-	.	ID=ENSRNOT00000085103;Parent=ENSRNOG00000054829;Name=AABR07036640.1-201;biotype=lincRNA;transcript_id=ENSRNOT00000085103;version=1
12	ensembl	exon	51361186	51362322	.	-	.	Parent=ENSRNOT00000085103;Name=ENSRNOE00000531830;constitutive=1;ensembl_end_phase=-1;ensembl_phase=-1;exon_id=ENSRNOE00000531830;rank=2;version=1
12	ensembl	exon	51366296	51366445	.	-	.	Parent=ENSRNOT00000085103;Name=ENSRNOE00000523376;constitutive=1;ensembl_end_phase=-1;ensembl_phase=-1;exon_id=ENSRNOE00000523376;rank=1;version=1
12	ensembl	gene	51760127	51840207	.	-	.	ID=ENSRNOG00000052761;Name=AC095390.1;biotype=lincRNA;gene_id=ENSRNOG00000052761;logic_name=ensembl;version=1
12	ensembl	transcript	51760127	51840207	.	-	.	ID=ENSRNOT00000077618;Parent=ENSRNOG00000052761;Name=AC095390.1-201;biotype=lincRNA;transcript_id=ENSRNOT00000077618;version=1
12	ensembl	exon	51760127	51760398	.	-	.	Parent=ENSRNOT00000077618;Name=ENSRNOE00000532611;constitutive=1;ensembl_end_phase=-1;ensembl_phase=-1;exon_id=ENSRNOE00000532611;rank=4;version=1
12	ensembl	exon	51822449	51822531	.	-	.	Parent=ENSRNOT00000077618;Name=ENSRNOE00000540783;constitutive=1;ensembl_end_phase=-1;ensembl_phase=1;exon_id=ENSRNOE00000540783;rank=3;version=1
12	ensembl	exon	51825942	51826220	.	-	.	Parent=ENSRNOT00000077618;Name=ENSRNOE00000571548;constitutive=1;ensembl_end_phase=1;ensembl_phase=-1;exon_id=ENSRNOE00000571548;rank=2;version=1
12	ensembl	exon	51840110	51840207	.	-	.	Parent=ENSRNOT00000077618;Name=ENSRNOE00000542958;constitutive=1;ensembl_end_phase=-1;ensembl_phase=-1;exon_id=ENSRNOE00000542958;rank=1;version=1
13	ensembl	gene	43748947	43773276	.	+	.	ID=ENSRNOG00000056388;Name=AABR07020859.1;biotype=lincRNA;gene_id=ENSRNOG00000056388;logic_name=ensembl;version=1
13	ensembl	transcript	43748947	43773276	.	+	.	ID=ENSRNOT00000089001;Parent=ENSRNOG00000056388;Name=AABR07020859.1-201;biotype=lincRNA;transcript_id=ENSRNOT00000089001;version=1
13	ensembl	exon	43748947	43749064	.	+	.	Parent=ENSRNOT00000089001;Name=ENSRNOE00000533165;constitutive=1;ensembl_end_phase=1;ensembl_phase=-1;exon_id=ENSRNOE00000533165;rank=1;version=1
13	ensembl	exon	43773089	43773276	.	+	.	Parent=ENSRNOT00000089001;Name=ENSRNOE00000520642;constitutive=1;ensembl_end_phase=-1;ensembl_phase=1;exon_id=ENSRNOE00000520642;rank=2;version=1
13	ensembl	gene	49965453	49970858	.	-	.	ID=ENSRNOG00000060611;Name=AABR07020979.1;biotype=lincRNA;gene_id=ENSRNOG00000060611;logic_name=ensembl;version=1
13	ensembl	transcript	49965453	49970858	.	-	.	ID=ENSRNOT00000090709;Parent=ENSRNOG00000060611;Name=AABR07020979.1-201;biotype=lincRNA;transcript_id=ENSRNOT00000090709;version=1
13	ensembl	exon	49965453	49965990	.	-	.	Parent=ENSRNOT00000090709;Name=ENSRNOE00000563217;constitutive=1;ensembl_end_phase=-1;ensembl_phase=-1;exon_id=ENSRNOE00000563217;rank=2;version=1
13	ensembl	exon	49970685	49970858	.	-	.	Parent=ENSRNOT00000090709;Name=ENSRNOE00000524397;constitutive=1;ensembl_end_phase=-1;ensembl_phase=-1;exon_id=ENSRNOE00000524397;rank=1;version=1
13	ensembl	gene	50802053	50812305	.	+	.	ID=ENSRNOG00000059225;Name=AABR07020987.1;biotype=lincRNA;gene_id=ENSRNOG00000059225;logic_name=ensembl;version=1
13	ensembl	transcript	50802053	50812305	.	+	.	ID=ENSRNOT00000091737;Parent=ENSRNOG00000059225;Name=AABR07020987.1-201;biotype=lincRNA;transcript_id=ENSRNOT00000091737;version=1
13	ensembl	exon	50802053	50802447	.	+	.	Parent=ENSRNOT00000091737;Name=ENSRNOE00000558281;constitutive=1;ensembl_end_phase=-1;ensembl_phase=-1;exon_id=ENSRNOE00000558281;rank=1;version=1
13	ensembl	exon	50803831	50803973	.	+	.	Parent=ENSRNOT00000091737;Name=ENSRNOE00000537868;constitutive=1;ensembl_end_phase=-1;ensembl_phase=-1;exon_id=ENSRNOE00000537868;rank=2;version=1
13	ensembl	exon	50809361	50809462	.	+	.	Parent=ENSRNOT00000091737;Name=ENSRNOE00000559720;constitutive=1;ensembl_end_phase=-1;ensembl_phase=-1;exon_id=ENSRNOE00000559720;rank=3;version=1
13	ensembl	exon	50810015	50812305	.	+	.	Parent=ENSRNOT00000091737;Name=ENSRNOE00000540494;constitutive=1;ensembl_end_phase=-1;ensembl_phase=-1;exon_id=ENSRNOE00000540494;rank=4;version=1
13	ensembl	gene	53875805	53877685	.	+	.	ID=ENSRNOG00000052244;Name=AABR07021023.1;biotype=lincRNA;gene_id=ENSRNOG00000052244;logic_name=ensembl;version=1
13	ensembl	transcript	53875805	53877685	.	+	.	ID=ENSRNOT00000078629;Parent=ENSRNOG00000052244;Name=AABR07021023.1-201;biotype=lincRNA;transcript_id=ENSRNOT00000078629;version=1
13	ensembl	exon	53875805	53876006	.	+	.	Parent=ENSRNOT00000078629;Name=ENSRNOE00000543057;constitutive=1;ensembl_end_phase=-1;ensembl_phase=-1;exon_id=ENSRNOE00000543057;rank=1;version=1
13	ensembl	exon	53877565	53877685	.	+	.	Parent=ENSRNOT00000078629;Name=ENSRNOE00000566515;constitutive=1;ensembl_end_phase=0;ensembl_phase=-1;exon_id=ENSRNOE00000566515;rank=2;version=1
13	ensembl	gene	61422429	61423666	.	-	.	ID=ENSRNOG00000052921;Name=AABR07021221.1;biotype=lincRNA;gene_id=ENSRNOG00000052921;logic_name=ensembl;version=1
13	ensembl	transcript	61422429	61423666	.	-	.	ID=ENSRNOT00000086824;Parent=ENSRNOG00000052921;Name=AABR07021221.1-201;biotype=lincRNA;transcript_id=ENSRNOT00000086824;version=1
13	ensembl	exon	61422429	61422873	.	-	.	Parent=ENSRNOT00000086824;Name=ENSRNOE00000554128;constitutive=1;ensembl_end_phase=-1;ensembl_phase=-1;exon_id=ENSRNOE00000554128;rank=2;version=1
13	ensembl	exon	61423312	61423666	.	-	.	Parent=ENSRNOT00000086824;Name=ENSRNOE00000563104;constitutive=1;ensembl_end_phase=-1;ensembl_phase=-1;exon_id=ENSRNOE00000563104;rank=1;version=1
13	ensembl	gene	67694999	67749683	.	+	.	ID=ENSRNOG00000054544;Name=AABR07021357.1;biotype=lincRNA;gene_id=ENSRNOG00000054544;logic_name=ensembl;version=1
13	ensembl	transcript	67694999	67749683	.	+	.	ID=ENSRNOT00000083880;Parent=ENSRNOG00000054544;Name=AABR07021357.1-201;biotype=lincRNA;transcript_id=ENSRNOT00000083880;version=1
13	ensembl	exon	67694999	67695193	.	+	.	Parent=ENSRNOT00000083880;Name=ENSRNOE00000563153;constitutive=1;ensembl_end_phase=-1;ensembl_phase=-1;exon_id=ENSRNOE00000563153;rank=1;version=1
13	ensembl	exon	67749210	67749683	.	+	.	Parent=ENSRNOT00000083880;Name=ENSRNOE00000527858;constitutive=1;ensembl_end_phase=-1;ensembl_phase=-1;exon_id=ENSRNOE00000527858;rank=2;version=1
13	ensembl	gene	71441001	71444433	.	-	.	ID=ENSRNOG00000051975;Name=AABR07021430.1;biotype=lincRNA;gene_id=ENSRNOG00000051975;logic_name=ensembl;version=1
13	ensembl	transcript	71441001	71444433	.	-	.	ID=ENSRNOT00000077264;Parent=ENSRNOG00000051975;Name=AABR07021430.1-201;biotype=lincRNA;transcript_id=ENSRNOT00000077264;version=1
13	ensembl	exon	71441001	71441233	.	-	.	Parent=ENSRNOT00000077264;Name=ENSRNOE00000564909;constitutive=1;ensembl_end_phase=-1;ensembl_phase=-1;exon_id=ENSRNOE00000564909;rank=2;version=1
13	ensembl	exon	71444320	71444433	.	-	.	Parent=ENSRNOT00000077264;Name=ENSRNOE00000538681;constitutive=1;ensembl_end_phase=-1;ensembl_phase=-1;exon_id=ENSRNOE00000538681;rank=1;version=1
13	ensembl	gene	71599525	71616000	.	+	.	ID=ENSRNOG00000054898;Name=AABR07021433.1;biotype=lincRNA;gene_id=ENSRNOG00000054898;logic_name=ensembl;version=1
13	ensembl	transcript	71599525	71616000	.	+	.	ID=ENSRNOT00000088145;Parent=ENSRNOG00000054898;Name=AABR07021433.1-201;biotype=lincRNA;transcript_id=ENSRNOT00000088145;version=1
13	ensembl	exon	71599525	71599726	.	+	.	Parent=ENSRNOT00000088145;Name=ENSRNOE00000550946;constitutive=1;ensembl_end_phase=-1;ensembl_phase=-1;exon_id=ENSRNOE00000550946;rank=1;version=1
13	ensembl	exon	71614056	71616000	.	+	.	Parent=ENSRNOT00000088145;Name=ENSRNOE00000556236;constitutive=1;ensembl_end_phase=-1;ensembl_phase=-1;exon_id=ENSRNOE00000556236;rank=2;version=1
13	ensembl	gene	74611854	74617038	.	-	.	ID=ENSRNOG00000056431;Name=AABR07021492.1;biotype=lincRNA;gene_id=ENSRNOG00000056431;logic_name=ensembl;version=1
13	ensembl	transcript	74611854	74617038	.	-	.	ID=ENSRNOT00000089000;Parent=ENSRNOG00000056431;Name=AABR07021492.1-201;biotype=lincRNA;transcript_id=ENSRNOT00000089000;version=1
13	ensembl	exon	74611854	74612244	.	-	.	Parent=ENSRNOT00000089000;Name=ENSRNOE00000539181;constitutive=1;ensembl_end_phase=-1;ensembl_phase=-1;exon_id=ENSRNOE00000539181;rank=2;version=1
13	ensembl	exon	74616782	74617038	.	-	.	Parent=ENSRNOT00000089000;Name=ENSRNOE00000569627;constitutive=1;ensembl_end_phase=-1;ensembl_phase=-1;exon_id=ENSRNOE00000569627;rank=1;version=1
13	ensembl	gene	74762894	74766473	.	+	.	ID=ENSRNOG00000051559;Name=AABR07021494.1;biotype=lincRNA;gene_id=ENSRNOG00000051559;logic_name=ensembl;version=1
13	ensembl	transcript	74762894	74766473	.	+	.	ID=ENSRNOT00000089910;Parent=ENSRNOG00000051559;Name=AABR07021494.1-201;biotype=lincRNA;transcript_id=ENSRNOT00000089910;version=1
13	ensembl	exon	74762894	74763285	.	+	.	Parent=ENSRNOT00000089910;Name=ENSRNOE00000542554;constitutive=1;ensembl_end_phase=-1;ensembl_phase=-1;exon_id=ENSRNOE00000542554;rank=1;version=1
13	ensembl	exon	74764013	74764098	.	+	.	Parent=ENSRNOT00000089910;Name=ENSRNOE00000574024;constitutive=1;ensembl_end_phase=-1;ensembl_phase=-1;exon_id=ENSRNOE00000574024;rank=2;version=1
13	ensembl	exon	74766088	74766473	.	+	.	Parent=ENSRNOT00000089910;Name=ENSRNOE00000524272;constitutive=1;ensembl_end_phase=-1;ensembl_phase=-1;exon_id=ENSRNOE00000524272;rank=3;version=1
13	havana	gene	75158130	75172023	.	+	.	ID=ENSRNOG00000051166;Name=Rn60_13_0801.2;biotype=lincRNA;gene_id=ENSRNOG00000051166;havana_gene=OTTRNOG00000000154;havana_version=1;logic_name=havana;version=2
13	havana	transcript	75158130	75172023	.	+	.	ID=ENSRNOT00000076586;Parent=ENSRNOG00000051166;Name=Rn60_13_0801.2-001;biotype=lincRNA;havana_transcript=OTTRNOT00000000202;havana_version=1;transcript_id=ENSRNOT00000076586;version=2
13	havana	exon	75158130	75158241	.	+	.	Parent=ENSRNOT00000076586;Name=ENSRNOE00000515070;constitutive=0;ensembl_end_phase=-1;ensembl_phase=-1;exon_id=ENSRNOE00000515070;rank=1;version=1
13	havana	exon	75164193	75164338	.	+	.	Parent=ENSRNOT00000076586;Name=ENSRNOE00000514315;constitutive=0;ensembl_end_phase=-1;ensembl_phase=-1;exon_id=ENSRNOE00000514315;rank=2;version=1
13	havana	exon	75171879	75172023	.	+	.	Parent=ENSRNOT00000076586;Name=ENSRNOE00000515121;constitutive=0;ensembl_end_phase=-1;ensembl_phase=-1;exon_id=ENSRNOE00000515121;rank=3;version=1
13	havana	transcript	75158209	75167669	.	+	.	ID=ENSRNOT00000076067;Parent=ENSRNOG00000051166;Name=Rn60_13_0801.2-002;biotype=lincRNA;havana_transcript=OTTRNOT00000000203;havana_version=1;transcript_id=ENSRNOT00000076067;version=2
13	havana	exon	75158209	75158241	.	+	.	Parent=ENSRNOT00000076067;Name=ENSRNOE00000515847;constitutive=0;ensembl_end_phase=-1;ensembl_phase=-1;exon_id=ENSRNOE00000515847;rank=1;version=1
13	havana	exon	75158762	75158930	.	+	.	Parent=ENSRNOT00000076067;Name=ENSRNOE00000515221;constitutive=0;ensembl_end_phase=-1;ensembl_phase=-1;exon_id=ENSRNOE00000515221;rank=2;version=1
13	havana	exon	75164193	75164338	.	+	.	Parent=ENSRNOT00000076067;Name=ENSRNOE00000514315;constitutive=0;ensembl_end_phase=-1;ensembl_phase=-1;exon_id=ENSRNOE00000514315;rank=3;version=1
13	havana	exon	75167541	75167669	.	+	.	Parent=ENSRNOT00000076067;Name=ENSRNOE00000514943;constitutive=0;ensembl_end_phase=-1;ensembl_phase=-1;exon_id=ENSRNOE00000514943;rank=4;version=1
13	havana	transcript	75163933	75167669	.	+	.	ID=ENSRNOT00000076847;Parent=ENSRNOG00000051166;Name=Rn60_13_0801.2-003;biotype=lincRNA;havana_transcript=OTTRNOT00000000204;havana_version=1;transcript_id=ENSRNOT00000076847;version=1
13	havana	exon	75163933	75164338	.	+	.	Parent=ENSRNOT00000076847;Name=ENSRNOE00000513887;constitutive=0;ensembl_end_phase=-1;ensembl_phase=-1;exon_id=ENSRNOE00000513887;rank=1;version=1
13	havana	exon	75167541	75167669	.	+	.	Parent=ENSRNOT00000076847;Name=ENSRNOE00000514943;constitutive=0;ensembl_end_phase=-1;ensembl_phase=-1;exon_id=ENSRNOE00000514943;rank=2;version=1
13	ensembl	gene	75234044	75235143	.	+	.	ID=ENSRNOG00000056444;Name=AABR07021503.1;biotype=lincRNA;gene_id=ENSRNOG00000056444;logic_name=ensembl;version=1
13	ensembl	transcript	75234044	75235143	.	+	.	ID=ENSRNOT00000089079;Parent=ENSRNOG00000056444;Name=AABR07021503.1-201;biotype=lincRNA;transcript_id=ENSRNOT00000089079;version=1
13	ensembl	exon	75234044	75234181	.	+	.	Parent=ENSRNOT00000089079;Name=ENSRNOE00000531341;constitutive=1;ensembl_end_phase=-1;ensembl_phase=-1;exon_id=ENSRNOE00000531341;rank=1;version=1
13	ensembl	exon	75235077	75235143	.	+	.	Parent=ENSRNOT00000089079;Name=ENSRNOE00000551889;constitutive=1;ensembl_end_phase=-1;ensembl_phase=-1;exon_id=ENSRNOE00000551889;rank=2;version=1
13	ensembl_havana	gene	77784808	77822333	.	+	.	ID=ENSRNOG00000049537;Name=Rn60_13_0828.1;biotype=lincRNA;gene_id=ENSRNOG00000049537;havana_gene=OTTRNOG00000000166;havana_version=1;logic_name=ensembl_havana_gene;version=3
13	ensembl_havana	transcript	77784808	77819211	.	+	.	ID=ENSRNOT00000076385;Parent=ENSRNOG00000049537;Name=Rn60_13_0828.1-001;biotype=lincRNA;havana_transcript=OTTRNOT00000000223;havana_version=1;transcript_id=ENSRNOT00000076385;version=1
13	ensembl_havana	exon	77784808	77785168	.	+	.	Parent=ENSRNOT00000076385;Name=ENSRNOE00000514165;constitutive=0;ensembl_end_phase=-1;ensembl_phase=-1;exon_id=ENSRNOE00000514165;rank=1;version=1
13	ensembl_havana	exon	77818842	77819211	.	+	.	Parent=ENSRNOT00000076385;Name=ENSRNOE00000513272;constitutive=0;ensembl_end_phase=-1;ensembl_phase=-1;exon_id=ENSRNOE00000513272;rank=2;version=1
13	ensembl_havana	transcript	77784855	77822333	.	+	.	ID=ENSRNOT00000076888;Parent=ENSRNOG00000049537;Name=Rn60_13_0828.1-002;biotype=lincRNA;havana_transcript=OTTRNOT00000000224;havana_version=1;transcript_id=ENSRNOT00000076888;version=1
13	havana	exon	77784855	77785168	.	+	.	Parent=ENSRNOT00000076888;Name=ENSRNOE00000513396;constitutive=0;ensembl_end_phase=-1;ensembl_phase=-1;exon_id=ENSRNOE00000513396;rank=1;version=1
13	havana	exon	77800179	77800250	.	+	.	Parent=ENSRNOT00000076888;Name=ENSRNOE00000514878;constitutive=0;ensembl_end_phase=-1;ensembl_phase=-1;exon_id=ENSRNOE00000514878;rank=2;version=1
13	havana	exon	77818842	77822333	.	+	.	Parent=ENSRNOT00000076888;Name=ENSRNOE00000514251;constitutive=0;ensembl_end_phase=-1;ensembl_phase=-1;exon_id=ENSRNOE00000514251;rank=3;version=1
13	havana	gene	77979829	77988006	.	-	.	ID=ENSRNOG00000051100;Name=Rn60_13_0829.4;biotype=lincRNA;gene_id=ENSRNOG00000051100;havana_gene=OTTRNOG00000000173;havana_version=1;logic_name=havana;version=1
13	havana	transcript	77979829	77988006	.	-	.	ID=ENSRNOT00000076902;Parent=ENSRNOG00000051100;Name=Rn60_13_0829.4-001;biotype=lincRNA;havana_transcript=OTTRNOT00000000240;havana_version=1;transcript_id=ENSRNOT00000076902;version=1
13	havana	exon	77979829	77980573	.	-	.	Parent=ENSRNOT00000076902;Name=ENSRNOE00000512616;constitutive=1;ensembl_end_phase=-1;ensembl_phase=-1;exon_id=ENSRNOE00000512616;rank=3;version=1
13	havana	exon	77983363	77983560	.	-	.	Parent=ENSRNOT00000076902;Name=ENSRNOE00000516430;constitutive=1;ensembl_end_phase=-1;ensembl_phase=-1;exon_id=ENSRNOE00000516430;rank=2;version=1
13	havana	exon	77987963	77988006	.	-	.	Parent=ENSRNOT00000076902;Name=ENSRNOE00000514413;constitutive=1;ensembl_end_phase=-1;ensembl_phase=-1;exon_id=ENSRNOE00000514413;rank=1;version=1
13	havana	gene	78498361	78500686	.	-	.	ID=ENSRNOG00000051201;Name=Rn60_13_0834.1;biotype=sense_intronic;gene_id=ENSRNOG00000051201;havana_gene=OTTRNOG00000000174;havana_version=1;logic_name=havana;version=1
13	havana	transcript	78498361	78500686	.	-	.	ID=ENSRNOT00000076395;Parent=ENSRNOG00000051201;Name=Rn60_13_0834.1-001;biotype=sense_intronic;havana_transcript=OTTRNOT00000000243;havana_version=1;transcript_id=ENSRNOT00000076395;version=1
13	havana	exon	78498361	78498754	.	-	.	Parent=ENSRNOT00000076395;Name=ENSRNOE00000516226;constitutive=1;ensembl_end_phase=-1;ensembl_phase=-1;exon_id=ENSRNOE00000516226;rank=2;version=1
13	havana	exon	78500353	78500686	.	-	.	Parent=ENSRNOT00000076395;Name=ENSRNOE00000513747;constitutive=1;ensembl_end_phase=-1;ensembl_phase=-1;exon_id=ENSRNOE00000513747;rank=1;version=1
13	ensembl_havana	gene	78976154	78999355	.	+	.	ID=ENSRNOG00000051303;Name=Rn60_13_0839.5;biotype=lincRNA;gene_id=ENSRNOG00000051303;havana_gene=OTTRNOG00000000187;havana_version=1;logic_name=ensembl_havana_gene;version=2
13	ensembl_havana	transcript	78976154	78999329	.	+	.	ID=ENSRNOT00000089351;Parent=ENSRNOG00000051303;Name=Rn60_13_0839.5-201;biotype=lincRNA;transcript_id=ENSRNOT00000089351;version=1
13	ensembl	exon	78976154	78976366	.	+	.	Parent=ENSRNOT00000089351;Name=ENSRNOE00000558855;constitutive=0;ensembl_end_phase=-1;ensembl_phase=-1;exon_id=ENSRNOE00000558855;rank=1;version=1
13	ensembl	exon	78979145	78979484	.	+	.	Parent=ENSRNOT00000089351;Name=ENSRNOE00000575653;constitutive=0;ensembl_end_phase=-1;ensembl_phase=-1;exon_id=ENSRNOE00000575653;rank=2;version=1
13	ensembl	exon	78983041	78983208	.	+	.	Parent=ENSRNOT00000089351;Name=ENSRNOE00000542264;constitutive=0;ensembl_end_phase=-1;ensembl_phase=-1;exon_id=ENSRNOE00000542264;rank=3;version=1
13	ensembl	exon	78989046	78989140	.	+	.	Parent=ENSRNOT00000089351;Name=ENSRNOE00000554031;constitutive=0;ensembl_end_phase=-1;ensembl_phase=-1;exon_id=ENSRNOE00000554031;rank=4;version=1
13	ensembl	exon	78991814	78991952	.	+	.	Parent=ENSRNOT00000089351;Name=ENSRNOE00000533767;constitutive=0;ensembl_end_phase=-1;ensembl_phase=-1;exon_id=ENSRNOE00000533767;rank=5;version=1
13	ensembl	exon	78996040	78999329	.	+	.	Parent=ENSRNOT00000089351;Name=ENSRNOE00000574072;constitutive=0;ensembl_end_phase=-1;ensembl_phase=-1;exon_id=ENSRNOE00000574072;rank=6;version=1
13	ensembl_havana	transcript	78997305	78999355	.	+	.	ID=ENSRNOT00000076715;Parent=ENSRNOG00000051303;Name=Rn60_13_0839.5-001;biotype=lincRNA;havana_transcript=OTTRNOT00000000266;havana_version=1;transcript_id=ENSRNOT00000076715;version=1
13	havana	exon	78997305	78999355	.	+	.	Parent=ENSRNOT00000076715;Name=ENSRNOE00000515482;constitutive=0;ensembl_end_phase=-1;ensembl_phase=-1;exon_id=ENSRNOE00000515482;rank=1;version=1
13	havana	gene	79330289	79342069	.	+	.	ID=ENSRNOG00000051354;Name=Rn60_13_0843.1;biotype=lincRNA;gene_id=ENSRNOG00000051354;havana_gene=OTTRNOG00000000195;havana_version=1;logic_name=havana;version=1
13	havana	transcript	79330289	79342069	.	+	.	ID=ENSRNOT00000076759;Parent=ENSRNOG00000051354;Name=Rn60_13_0843.1-001;biotype=lincRNA;havana_transcript=OTTRNOT00000000277;havana_version=1;transcript_id=ENSRNOT00000076759;version=1
13	havana	exon	79330289	79330650	.	+	.	Parent=ENSRNOT00000076759;Name=ENSRNOE00000513454;constitutive=1;ensembl_end_phase=-1;ensembl_phase=-1;exon_id=ENSRNOE00000513454;rank=1;version=1
13	havana	exon	79339729	79339982	.	+	.	Parent=ENSRNOT00000076759;Name=ENSRNOE00000512836;constitutive=1;ensembl_end_phase=-1;ensembl_phase=-1;exon_id=ENSRNOE00000512836;rank=2;version=1
13	havana	exon	79341976	79342069	.	+	.	Parent=ENSRNOT00000076759;Name=ENSRNOE00000513764;constitutive=1;ensembl_end_phase=-1;ensembl_phase=-1;exon_id=ENSRNOE00000513764;rank=3;version=1
13	ensembl	gene	79709533	79712546	.	-	.	ID=ENSRNOG00000051371;Name=AABR07021590.1;biotype=lincRNA;gene_id=ENSRNOG00000051371;logic_name=ensembl;version=1
13	ensembl	transcript	79709533	79712546	.	-	.	ID=ENSRNOT00000081991;Parent=ENSRNOG00000051371;Name=AABR07021590.1-201;biotype=lincRNA;transcript_id=ENSRNOT00000081991;version=1
13	ensembl	exon	79709533	79710115	.	-	.	Parent=ENSRNOT00000081991;Name=ENSRNOE00000565103;constitutive=1;ensembl_end_phase=-1;ensembl_phase=-1;exon_id=ENSRNOE00000565103;rank=2;version=1
13	ensembl	exon	79712013	79712546	.	-	.	Parent=ENSRNOT00000081991;Name=ENSRNOE00000574078;constitutive=1;ensembl_end_phase=-1;ensembl_phase=-1;exon_id=ENSRNOE00000574078;rank=1;version=1
13	ensembl	gene	80456056	80460617	.	-	.	ID=ENSRNOG00000052673;Name=AABR07021596.1;biotype=lincRNA;gene_id=ENSRNOG00000052673;logic_name=ensembl;version=1
13	ensembl	transcript	80456056	80460617	.	-	.	ID=ENSRNOT00000083307;Parent=ENSRNOG00000052673;Name=AABR07021596.1-201;biotype=lincRNA;transcript_id=ENSRNOT00000083307;version=1
13	ensembl	exon	80456056	80457750	.	-	.	Parent=ENSRNOT00000083307;Name=ENSRNOE00000552665;constitutive=1;ensembl_end_phase=-1;ensembl_phase=-1;exon_id=ENSRNOE00000552665;rank=2;version=1
13	ensembl	exon	80460423	80460617	.	-	.	Parent=ENSRNOT00000083307;Name=ENSRNOE00000560088;constitutive=1;ensembl_end_phase=-1;ensembl_phase=-1;exon_id=ENSRNOE00000560088;rank=1;version=1
13	ensembl	gene	83108737	83111167	.	-	.	ID=ENSRNOG00000057731;Name=AABR07021635.1;biotype=lincRNA;gene_id=ENSRNOG00000057731;logic_name=ensembl;version=1
13	ensembl	transcript	83108737	83111167	.	-	.	ID=ENSRNOT00000084244;Parent=ENSRNOG00000057731;Name=AABR07021635.1-201;biotype=lincRNA;transcript_id=ENSRNOT00000084244;version=1
13	ensembl	exon	83108737	83108878	.	-	.	Parent=ENSRNOT00000084244;Name=ENSRNOE00000570100;constitutive=1;ensembl_end_phase=-1;ensembl_phase=-1;exon_id=ENSRNOE00000570100;rank=2;version=1
13	ensembl	exon	83110819	83111167	.	-	.	Parent=ENSRNOT00000084244;Name=ENSRNOE00000518871;constitutive=1;ensembl_end_phase=-1;ensembl_phase=-1;exon_id=ENSRNOE00000518871;rank=1;version=1
13	ensembl	gene	87438060	87444261	.	+	.	ID=ENSRNOG00000057638;Name=AABR07021717.1;biotype=lincRNA;gene_id=ENSRNOG00000057638;logic_name=ensembl;version=1
13	ensembl	transcript	87438060	87444261	.	+	.	ID=ENSRNOT00000090606;Parent=ENSRNOG00000057638;Name=AABR07021717.1-201;biotype=lincRNA;transcript_id=ENSRNOT00000090606;version=1
13	ensembl	exon	87438060	87438529	.	+	.	Parent=ENSRNOT00000090606;Name=ENSRNOE00000524007;constitutive=1;ensembl_end_phase=-1;ensembl_phase=-1;exon_id=ENSRNOE00000524007;rank=1;version=1
13	ensembl	exon	87442505	87442667	.	+	.	Parent=ENSRNOT00000090606;Name=ENSRNOE00000558902;constitutive=1;ensembl_end_phase=-1;ensembl_phase=-1;exon_id=ENSRNOE00000558902;rank=2;version=1
13	ensembl	exon	87444007	87444261	.	+	.	Parent=ENSRNOT00000090606;Name=ENSRNOE00000527336;constitutive=1;ensembl_end_phase=-1;ensembl_phase=-1;exon_id=ENSRNOE00000527336;rank=3;version=1
13	ensembl	gene	88077395	88130800	.	-	.	ID=ENSRNOG00000055968;Name=AABR07021730.1;biotype=lincRNA;gene_id=ENSRNOG00000055968;logic_name=ensembl;version=1
13	ensembl	transcript	88077395	88130800	.	-	.	ID=ENSRNOT00000087825;Parent=ENSRNOG00000055968;Name=AABR07021730.1-201;biotype=lincRNA;transcript_id=ENSRNOT00000087825;version=1
13	ensembl	exon	88077395	88077639	.	-	.	Parent=ENSRNOT00000087825;Name=ENSRNOE00000497267;constitutive=1;ensembl_end_phase=-1;ensembl_phase=0;exon_id=ENSRNOE00000497267;rank=2;version=2
13	ensembl	exon	88130746	88130800	.	-	.	Parent=ENSRNOT00000087825;Name=ENSRNOE00000572926;constitutive=1;ensembl_end_phase=0;ensembl_phase=-1;exon_id=ENSRNOE00000572926;rank=1;version=1
13	ensembl	gene	88601114	88603184	.	-	.	ID=ENSRNOG00000056636;Name=AABR07021734.1;biotype=lincRNA;gene_id=ENSRNOG00000056636;logic_name=ensembl;version=1
13	ensembl	transcript	88601114	88603184	.	-	.	ID=ENSRNOT00000077414;Parent=ENSRNOG00000056636;Name=AABR07021734.1-201;biotype=lincRNA;transcript_id=ENSRNOT00000077414;version=1
13	ensembl	exon	88601114	88601404	.	-	.	Parent=ENSRNOT00000077414;Name=ENSRNOE00000544082;constitutive=1;ensembl_end_phase=-1;ensembl_phase=-1;exon_id=ENSRNOE00000544082;rank=2;version=1
13	ensembl	exon	88602428	88603184	.	-	.	Parent=ENSRNOT00000077414;Name=ENSRNOE00000534578;constitutive=1;ensembl_end_phase=-1;ensembl_phase=-1;exon_id=ENSRNOE00000534578;rank=1;version=1
13	ensembl	gene	90170001	90172758	.	+	.	ID=ENSRNOG00000059969;Name=AABR07021762.1;biotype=lincRNA;gene_id=ENSRNOG00000059969;logic_name=ensembl;version=1
13	ensembl	transcript	90170001	90172758	.	+	.	ID=ENSRNOT00000086490;Parent=ENSRNOG00000059969;Name=AABR07021762.1-201;biotype=lincRNA;transcript_id=ENSRNOT00000086490;version=1
13	ensembl	exon	90170001	90171096	.	+	.	Parent=ENSRNOT00000086490;Name=ENSRNOE00000558342;constitutive=1;ensembl_end_phase=-1;ensembl_phase=-1;exon_id=ENSRNOE00000558342;rank=1;version=1
13	ensembl	exon	90171405	90172758	.	+	.	Parent=ENSRNOT00000086490;Name=ENSRNOE00000570907;constitutive=1;ensembl_end_phase=-1;ensembl_phase=-1;exon_id=ENSRNOE00000570907;rank=2;version=1
13	ensembl	gene	96756333	96758484	.	+	.	ID=ENSRNOG00000061007;Name=AABR07021888.1;biotype=lincRNA;gene_id=ENSRNOG00000061007;logic_name=ensembl;version=1
13	ensembl	transcript	96756333	96758484	.	+	.	ID=ENSRNOT00000082330;Parent=ENSRNOG00000061007;Name=AABR07021888.1-201;biotype=lincRNA;transcript_id=ENSRNOT00000082330;version=1
13	ensembl	exon	96756333	96756498	.	+	.	Parent=ENSRNOT00000082330;Name=ENSRNOE00000573784;constitutive=1;ensembl_end_phase=-1;ensembl_phase=-1;exon_id=ENSRNOE00000573784;rank=1;version=1
13	ensembl	exon	96757871	96758484	.	+	.	Parent=ENSRNOT00000082330;Name=ENSRNOE00000537329;constitutive=1;ensembl_end_phase=-1;ensembl_phase=-1;exon_id=ENSRNOE00000537329;rank=2;version=1
13	ensembl	gene	97613991	97628059	.	-	.	ID=ENSRNOG00000058321;Name=AABR07021910.1;biotype=lincRNA;gene_id=ENSRNOG00000058321;logic_name=ensembl;version=1
13	ensembl	transcript	97613991	97628059	.	-	.	ID=ENSRNOT00000086734;Parent=ENSRNOG00000058321;Name=AABR07021910.1-201;biotype=lincRNA;transcript_id=ENSRNOT00000086734;version=1
13	ensembl	exon	97613991	97615460	.	-	.	Parent=ENSRNOT00000086734;Name=ENSRNOE00000550699;constitutive=1;ensembl_end_phase=-1;ensembl_phase=-1;exon_id=ENSRNOE00000550699;rank=5;version=1
13	ensembl	exon	97619447	97619595	.	-	.	Parent=ENSRNOT00000086734;Name=ENSRNOE00000540361;constitutive=1;ensembl_end_phase=-1;ensembl_phase=-1;exon_id=ENSRNOE00000540361;rank=4;version=1
13	ensembl	exon	97623926	97624076	.	-	.	Parent=ENSRNOT00000086734;Name=ENSRNOE00000567589;constitutive=1;ensembl_end_phase=-1;ensembl_phase=-1;exon_id=ENSRNOE00000567589;rank=3;version=1
13	ensembl	exon	97626750	97626838	.	-	.	Parent=ENSRNOT00000086734;Name=ENSRNOE00000572331;constitutive=1;ensembl_end_phase=-1;ensembl_phase=-1;exon_id=ENSRNOE00000572331;rank=2;version=1
13	ensembl	exon	97627585	97628059	.	-	.	Parent=ENSRNOT00000086734;Name=ENSRNOE00000537635;constitutive=1;ensembl_end_phase=-1;ensembl_phase=-1;exon_id=ENSRNOE00000537635;rank=1;version=1
13	ensembl	gene	97919925	97923006	.	+	.	ID=ENSRNOG00000056279;Name=AC115369.1;biotype=lincRNA;gene_id=ENSRNOG00000056279;logic_name=ensembl;version=1
13	ensembl	transcript	97919925	97923006	.	+	.	ID=ENSRNOT00000082620;Parent=ENSRNOG00000056279;Name=AC115369.1-201;biotype=lincRNA;transcript_id=ENSRNOT00000082620;version=1
13	ensembl	exon	97919925	97920138	.	+	.	Parent=ENSRNOT00000082620;Name=ENSRNOE00000533614;constitutive=1;ensembl_end_phase=-1;ensembl_phase=-1;exon_id=ENSRNOE00000533614;rank=1;version=1
13	ensembl	exon	97920623	97920700	.	+	.	Parent=ENSRNOT00000082620;Name=ENSRNOE00000550321;constitutive=1;ensembl_end_phase=-1;ensembl_phase=-1;exon_id=ENSRNOE00000550321;rank=2;version=1
13	ensembl	exon	97921731	97923006	.	+	.	Parent=ENSRNOT00000082620;Name=ENSRNOE00000568018;constitutive=1;ensembl_end_phase=-1;ensembl_phase=-1;exon_id=ENSRNOE00000568018;rank=3;version=1
13	ensembl	gene	100068519	100072757	.	+	.	ID=ENSRNOG00000052859;Name=AABR07021946.1;biotype=lincRNA;gene_id=ENSRNOG00000052859;logic_name=ensembl;version=1
13	ensembl	transcript	100068519	100072757	.	+	.	ID=ENSRNOT00000083200;Parent=ENSRNOG00000052859;Name=AABR07021946.1-201;biotype=lincRNA;transcript_id=ENSRNOT00000083200;version=1
13	ensembl	exon	100068519	100068905	.	+	.	Parent=ENSRNOT00000083200;Name=ENSRNOE00000527628;constitutive=1;ensembl_end_phase=-1;ensembl_phase=-1;exon_id=ENSRNOE00000527628;rank=1;version=1
13	ensembl	exon	100071939	100072757	.	+	.	Parent=ENSRNOT00000083200;Name=ENSRNOE00000537115;constitutive=0;ensembl_end_phase=-1;ensembl_phase=-1;exon_id=ENSRNOE00000537115;rank=2;version=1
13	ensembl	transcript	100068519	100072757	.	+	.	ID=ENSRNOT00000081827;Parent=ENSRNOG00000052859;Name=AABR07021946.1-202;biotype=lincRNA;transcript_id=ENSRNOT00000081827;version=1
13	ensembl	exon	100068519	100068905	.	+	.	Parent=ENSRNOT00000081827;Name=ENSRNOE00000527628;constitutive=1;ensembl_end_phase=-1;ensembl_phase=-1;exon_id=ENSRNOE00000527628;rank=1;version=1
13	ensembl	exon	100071939	100072360	.	+	.	Parent=ENSRNOT00000081827;Name=ENSRNOE00000569993;constitutive=0;ensembl_end_phase=-1;ensembl_phase=-1;exon_id=ENSRNOE00000569993;rank=2;version=1
13	ensembl	exon	100072447	100072757	.	+	.	Parent=ENSRNOT00000081827;Name=ENSRNOE00000528064;constitutive=0;ensembl_end_phase=0;ensembl_phase=-1;exon_id=ENSRNOE00000528064;rank=3;version=1
13	ensembl	gene	101364742	101371859	.	+	.	ID=ENSRNOG00000061273;Name=AABR07021972.1;biotype=lincRNA;gene_id=ENSRNOG00000061273;logic_name=ensembl;version=1
13	ensembl	transcript	101364742	101371859	.	+	.	ID=ENSRNOT00000080652;Parent=ENSRNOG00000061273;Name=AABR07021972.1-201;biotype=lincRNA;transcript_id=ENSRNOT00000080652;version=1
13	ensembl	exon	101364742	101364923	.	+	.	Parent=ENSRNOT00000080652;Name=ENSRNOE00000528109;constitutive=1;ensembl_end_phase=-1;ensembl_phase=-1;exon_id=ENSRNOE00000528109;rank=1;version=1
13	ensembl	exon	101371456	101371859	.	+	.	Parent=ENSRNOT00000080652;Name=ENSRNOE00000568341;constitutive=1;ensembl_end_phase=-1;ensembl_phase=-1;exon_id=ENSRNOE00000568341;rank=2;version=1
13	ensembl	gene	101936929	101974632	.	+	.	ID=ENSRNOG00000051880;Name=AABR07021996.1;biotype=lincRNA;gene_id=ENSRNOG00000051880;logic_name=ensembl;version=1
13	ensembl	transcript	101936929	101974632	.	+	.	ID=ENSRNOT00000082633;Parent=ENSRNOG00000051880;Name=AABR07021996.1-201;biotype=lincRNA;transcript_id=ENSRNOT00000082633;version=1
13	ensembl	exon	101936929	101937079	.	+	.	Parent=ENSRNOT00000082633;Name=ENSRNOE00000575050;constitutive=1;ensembl_end_phase=-1;ensembl_phase=-1;exon_id=ENSRNOE00000575050;rank=1;version=1
13	ensembl	exon	101944460	101944616	.	+	.	Parent=ENSRNOT00000082633;Name=ENSRNOE00000546250;constitutive=1;ensembl_end_phase=-1;ensembl_phase=-1;exon_id=ENSRNOE00000546250;rank=2;version=1
13	ensembl	exon	101945952	101946162	.	+	.	Parent=ENSRNOT00000082633;Name=ENSRNOE00000557475;constitutive=1;ensembl_end_phase=-1;ensembl_phase=-1;exon_id=ENSRNOE00000557475;rank=3;version=1
13	ensembl	exon	101949471	101949573	.	+	.	Parent=ENSRNOT00000082633;Name=ENSRNOE00000555891;constitutive=1;ensembl_end_phase=-1;ensembl_phase=-1;exon_id=ENSRNOE00000555891;rank=4;version=1
13	ensembl	exon	101953463	101953690	.	+	.	Parent=ENSRNOT00000082633;Name=ENSRNOE00000562042;constitutive=1;ensembl_end_phase=-1;ensembl_phase=-1;exon_id=ENSRNOE00000562042;rank=5;version=1
13	ensembl	exon	101956738	101956935	.	+	.	Parent=ENSRNOT00000082633;Name=ENSRNOE00000536934;constitutive=1;ensembl_end_phase=-1;ensembl_phase=-1;exon_id=ENSRNOE00000536934;rank=6;version=1
13	ensembl	exon	101958367	101958566	.	+	.	Parent=ENSRNOT00000082633;Name=ENSRNOE00000560966;constitutive=1;ensembl_end_phase=-1;ensembl_phase=-1;exon_id=ENSRNOE00000560966;rank=7;version=1
13	ensembl	exon	101961402	101961568	.	+	.	Parent=ENSRNOT00000082633;Name=ENSRNOE00000524226;constitutive=1;ensembl_end_phase=-1;ensembl_phase=-1;exon_id=ENSRNOE00000524226;rank=8;version=1
13	ensembl	exon	101962845	101963041	.	+	.	Parent=ENSRNOT00000082633;Name=ENSRNOE00000563105;constitutive=1;ensembl_end_phase=-1;ensembl_phase=-1;exon_id=ENSRNOE00000563105;rank=9;version=1
13	ensembl	exon	101965105	101965217	.	+	.	Parent=ENSRNOT00000082633;Name=ENSRNOE00000528796;constitutive=1;ensembl_end_phase=-1;ensembl_phase=-1;exon_id=ENSRNOE00000528796;rank=10;version=1
13	ensembl	exon	101965953	101966080	.	+	.	Parent=ENSRNOT00000082633;Name=ENSRNOE00000523189;constitutive=1;ensembl_end_phase=-1;ensembl_phase=-1;exon_id=ENSRNOE00000523189;rank=11;version=1
13	ensembl	exon	101968368	101968531	.	+	.	Parent=ENSRNOT00000082633;Name=ENSRNOE00000520073;constitutive=1;ensembl_end_phase=-1;ensembl_phase=-1;exon_id=ENSRNOE00000520073;rank=12;version=1
13	ensembl	exon	101972700	101972849	.	+	.	Parent=ENSRNOT00000082633;Name=ENSRNOE00000529346;constitutive=1;ensembl_end_phase=-1;ensembl_phase=-1;exon_id=ENSRNOE00000529346;rank=13;version=1
13	ensembl	exon	101973177	101974632	.	+	.	Parent=ENSRNOT00000082633;Name=ENSRNOE00000524815;constitutive=1;ensembl_end_phase=-1;ensembl_phase=-1;exon_id=ENSRNOE00000524815;rank=14;version=1
13	ensembl	gene	101998508	102018787	.	+	.	ID=ENSRNOG00000059555;Name=AABR07021998.1;biotype=lincRNA;gene_id=ENSRNOG00000059555;logic_name=ensembl;version=1
13	ensembl	transcript	101998508	101999346	.	+	.	ID=ENSRNOT00000089751;Parent=ENSRNOG00000059555;Name=AABR07021998.1-201;biotype=lincRNA;transcript_id=ENSRNOT00000089751;version=1
13	ensembl	exon	101998508	101998651	.	+	.	Parent=ENSRNOT00000089751;Name=ENSRNOE00000569780;constitutive=0;ensembl_end_phase=-1;ensembl_phase=-1;exon_id=ENSRNOE00000569780;rank=1;version=1
13	ensembl	exon	101999226	101999346	.	+	.	Parent=ENSRNOT00000089751;Name=ENSRNOE00000542197;constitutive=0;ensembl_end_phase=-1;ensembl_phase=-1;exon_id=ENSRNOE00000542197;rank=2;version=1
13	ensembl	transcript	101999190	102018787	.	+	.	ID=ENSRNOT00000090877;Parent=ENSRNOG00000059555;Name=AABR07021998.1-202;biotype=lincRNA;transcript_id=ENSRNOT00000090877;version=1
13	ensembl	exon	101999190	101999605	.	+	.	Parent=ENSRNOT00000090877;Name=ENSRNOE00000551117;constitutive=0;ensembl_end_phase=-1;ensembl_phase=-1;exon_id=ENSRNOE00000551117;rank=1;version=1
13	ensembl	exon	102018719	102018787	.	+	.	Parent=ENSRNOT00000090877;Name=ENSRNOE00000573128;constitutive=0;ensembl_end_phase=-1;ensembl_phase=-1;exon_id=ENSRNOE00000573128;rank=2;version=1
13	ensembl	gene	105847361	105852725	.	-	.	ID=ENSRNOG00000058959;Name=AABR07022072.2;biotype=lincRNA;gene_id=ENSRNOG00000058959;logic_name=ensembl;version=1
13	ensembl	transcript	105847361	105852725	.	-	.	ID=ENSRNOT00000087282;Parent=ENSRNOG00000058959;Name=AABR07022072.2-201;biotype=lincRNA;transcript_id=ENSRNOT00000087282;version=1
13	ensembl	exon	105847361	105847991	.	-	.	Parent=ENSRNOT00000087282;Name=ENSRNOE00000570057;constitutive=1;ensembl_end_phase=-1;ensembl_phase=-1;exon_id=ENSRNOE00000570057;rank=2;version=1
13	ensembl	exon	105852670	105852725	.	-	.	Parent=ENSRNOT00000087282;Name=ENSRNOE00000544672;constitutive=1;ensembl_end_phase=-1;ensembl_phase=-1;exon_id=ENSRNOE00000544672;rank=1;version=1
13	ensembl	gene	108273438	108274913	.	-	.	ID=ENSRNOG00000052739;Name=AABR07022108.1;biotype=lincRNA;gene_id=ENSRNOG00000052739;logic_name=ensembl;version=1
13	ensembl	transcript	108273438	108274913	.	-	.	ID=ENSRNOT00000088993;Parent=ENSRNOG00000052739;Name=AABR07022108.1-201;biotype=lincRNA;transcript_id=ENSRNOT00000088993;version=1
13	ensembl	exon	108273438	108273611	.	-	.	Parent=ENSRNOT00000088993;Name=ENSRNOE00000555633;constitutive=1;ensembl_end_phase=-1;ensembl_phase=-1;exon_id=ENSRNOE00000555633;rank=2;version=1
13	ensembl	exon	108274859	108274913	.	-	.	Parent=ENSRNOT00000088993;Name=ENSRNOE00000557826;constitutive=1;ensembl_end_phase=-1;ensembl_phase=-1;exon_id=ENSRNOE00000557826;rank=1;version=1
13	ensembl	gene	110478400	110481483	.	-	.	ID=ENSRNOG00000053159;Name=AABR07022162.1;biotype=lincRNA;gene_id=ENSRNOG00000053159;logic_name=ensembl;version=1
13	ensembl	transcript	110478400	110481483	.	-	.	ID=ENSRNOT00000088762;Parent=ENSRNOG00000053159;Name=AABR07022162.1-201;biotype=lincRNA;transcript_id=ENSRNOT00000088762;version=1
13	ensembl	exon	110478400	110479897	.	-	.	Parent=ENSRNOT00000088762;Name=ENSRNOE00000562217;constitutive=1;ensembl_end_phase=-1;ensembl_phase=-1;exon_id=ENSRNOE00000562217;rank=2;version=1
13	ensembl	exon	110480832	110481483	.	-	.	Parent=ENSRNOT00000088762;Name=ENSRNOE00000541649;constitutive=1;ensembl_end_phase=-1;ensembl_phase=-1;exon_id=ENSRNOE00000541649;rank=1;version=1
14	ensembl	gene	1438154	1440030	.	-	.	ID=ENSRNOG00000058018;Name=AABR07014118.1;biotype=lincRNA;gene_id=ENSRNOG00000058018;logic_name=ensembl;version=1
14	ensembl	transcript	1438154	1440030	.	-	.	ID=ENSRNOT00000090252;Parent=ENSRNOG00000058018;Name=AABR07014118.1-201;biotype=lincRNA;transcript_id=ENSRNOT00000090252;version=1
14	ensembl	exon	1438154	1438929	.	-	.	Parent=ENSRNOT00000090252;Name=ENSRNOE00000559600;constitutive=1;ensembl_end_phase=-1;ensembl_phase=-1;exon_id=ENSRNOE00000559600;rank=2;version=1
14	ensembl	exon	1439912	1440030	.	-	.	Parent=ENSRNOT00000090252;Name=ENSRNOE00000531788;constitutive=1;ensembl_end_phase=-1;ensembl_phase=-1;exon_id=ENSRNOE00000531788;rank=1;version=1
14	ensembl	gene	5618162	5650911	.	+	.	ID=ENSRNOG00000057936;Name=AABR07014218.1;biotype=lincRNA;gene_id=ENSRNOG00000057936;logic_name=ensembl;version=1
14	ensembl	transcript	5618162	5650911	.	+	.	ID=ENSRNOT00000086200;Parent=ENSRNOG00000057936;Name=AABR07014218.1-201;biotype=lincRNA;transcript_id=ENSRNOT00000086200;version=1
14	ensembl	exon	5618162	5618472	.	+	.	Parent=ENSRNOT00000086200;Name=ENSRNOE00000557152;constitutive=1;ensembl_end_phase=-1;ensembl_phase=-1;exon_id=ENSRNOE00000557152;rank=1;version=1
14	ensembl	exon	5650665	5650911	.	+	.	Parent=ENSRNOT00000086200;Name=ENSRNOE00000537267;constitutive=1;ensembl_end_phase=-1;ensembl_phase=-1;exon_id=ENSRNOE00000537267;rank=2;version=1
14	ensembl	gene	6556245	6557298	.	+	.	ID=ENSRNOG00000051753;Name=AABR07014272.1;biotype=lincRNA;gene_id=ENSRNOG00000051753;logic_name=ensembl;version=1
14	ensembl	transcript	6556245	6557298	.	+	.	ID=ENSRNOT00000077352;Parent=ENSRNOG00000051753;Name=AABR07014272.1-201;biotype=lincRNA;transcript_id=ENSRNOT00000077352;version=1
14	ensembl	exon	6556245	6556748	.	+	.	Parent=ENSRNOT00000077352;Name=ENSRNOE00000524429;constitutive=1;ensembl_end_phase=-1;ensembl_phase=-1;exon_id=ENSRNOE00000524429;rank=1;version=1
14	ensembl	exon	6556799	6557298	.	+	.	Parent=ENSRNOT00000077352;Name=ENSRNOE00000556143;constitutive=1;ensembl_end_phase=-1;ensembl_phase=-1;exon_id=ENSRNOE00000556143;rank=2;version=1
14	ensembl	gene	8894062	8895905	.	-	.	ID=ENSRNOG00000057919;Name=AABR07014306.2;biotype=lincRNA;gene_id=ENSRNOG00000057919;logic_name=ensembl;version=1
14	ensembl	transcript	8894062	8895905	.	-	.	ID=ENSRNOT00000090859;Parent=ENSRNOG00000057919;Name=AABR07014306.2-201;biotype=lincRNA;transcript_id=ENSRNOT00000090859;version=1
14	ensembl	exon	8894062	8894490	.	-	.	Parent=ENSRNOT00000090859;Name=ENSRNOE00000574366;constitutive=1;ensembl_end_phase=-1;ensembl_phase=-1;exon_id=ENSRNOE00000574366;rank=2;version=1
14	ensembl	exon	8895667	8895905	.	-	.	Parent=ENSRNOT00000090859;Name=ENSRNOE00000550942;constitutive=1;ensembl_end_phase=-1;ensembl_phase=-1;exon_id=ENSRNOE00000550942;rank=1;version=1
14	ensembl	gene	11285145	11313617	.	-	.	ID=ENSRNOG00000052870;Name=AC131411.1;biotype=lincRNA;gene_id=ENSRNOG00000052870;logic_name=ensembl;version=1
14	ensembl	transcript	11285145	11313617	.	-	.	ID=ENSRNOT00000078297;Parent=ENSRNOG00000052870;Name=AC131411.1-201;biotype=lincRNA;transcript_id=ENSRNOT00000078297;version=1
14	ensembl	exon	11285145	11285530	.	-	.	Parent=ENSRNOT00000078297;Name=ENSRNOE00000573697;constitutive=1;ensembl_end_phase=-1;ensembl_phase=-1;exon_id=ENSRNOE00000573697;rank=4;version=1
14	ensembl	exon	11297154	11297315	.	-	.	Parent=ENSRNOT00000078297;Name=ENSRNOE00000538690;constitutive=1;ensembl_end_phase=-1;ensembl_phase=-1;exon_id=ENSRNOE00000538690;rank=3;version=1
14	ensembl	exon	11312043	11312144	.	-	.	Parent=ENSRNOT00000078297;Name=ENSRNOE00000554989;constitutive=1;ensembl_end_phase=-1;ensembl_phase=-1;exon_id=ENSRNOE00000554989;rank=2;version=1
14	ensembl	exon	11313368	11313617	.	-	.	Parent=ENSRNOT00000078297;Name=ENSRNOE00000534440;constitutive=1;ensembl_end_phase=-1;ensembl_phase=-1;exon_id=ENSRNOE00000534440;rank=1;version=1
14	ensembl	gene	11316930	11321967	.	-	.	ID=ENSRNOG00000053017;Name=AC131411.2;biotype=lincRNA;gene_id=ENSRNOG00000053017;logic_name=ensembl;version=1
14	ensembl	transcript	11316930	11321967	.	-	.	ID=ENSRNOT00000078024;Parent=ENSRNOG00000053017;Name=AC131411.2-201;biotype=lincRNA;transcript_id=ENSRNOT00000078024;version=1
14	ensembl	exon	11316930	11316974	.	-	.	Parent=ENSRNOT00000078024;Name=ENSRNOE00000523143;constitutive=1;ensembl_end_phase=-1;ensembl_phase=1;exon_id=ENSRNOE00000523143;rank=2;version=1
14	ensembl	exon	11321858	11321967	.	-	.	Parent=ENSRNOT00000078024;Name=ENSRNOE00000543666;constitutive=1;ensembl_end_phase=1;ensembl_phase=-1;exon_id=ENSRNOE00000543666;rank=1;version=1
14	ensembl	gene	18844709	18846281	.	+	.	ID=ENSRNOG00000057178;Name=AABR07014512.1;biotype=lincRNA;gene_id=ENSRNOG00000057178;logic_name=ensembl;version=1
14	ensembl	transcript	18844709	18846281	.	+	.	ID=ENSRNOT00000086361;Parent=ENSRNOG00000057178;Name=AABR07014512.1-201;biotype=lincRNA;transcript_id=ENSRNOT00000086361;version=1
14	ensembl	exon	18844709	18845165	.	+	.	Parent=ENSRNOT00000086361;Name=ENSRNOE00000527895;constitutive=1;ensembl_end_phase=-1;ensembl_phase=-1;exon_id=ENSRNOE00000527895;rank=1;version=1
14	ensembl	exon	18845700	18846281	.	+	.	Parent=ENSRNOT00000086361;Name=ENSRNOE00000574009;constitutive=1;ensembl_end_phase=-1;ensembl_phase=-1;exon_id=ENSRNOE00000574009;rank=2;version=1
14	ensembl	gene	23961053	23973344	.	+	.	ID=ENSRNOG00000052680;Name=AABR07014630.1;biotype=lincRNA;gene_id=ENSRNOG00000052680;logic_name=ensembl;version=1
14	ensembl	transcript	23961053	23973344	.	+	.	ID=ENSRNOT00000085412;Parent=ENSRNOG00000052680;Name=AABR07014630.1-201;biotype=lincRNA;transcript_id=ENSRNOT00000085412;version=1
14	ensembl	exon	23961053	23961397	.	+	.	Parent=ENSRNOT00000085412;Name=ENSRNOE00000520775;constitutive=1;ensembl_end_phase=-1;ensembl_phase=-1;exon_id=ENSRNOE00000520775;rank=1;version=1
14	ensembl	exon	23971313	23971404	.	+	.	Parent=ENSRNOT00000085412;Name=ENSRNOE00000530301;constitutive=1;ensembl_end_phase=-1;ensembl_phase=-1;exon_id=ENSRNOE00000530301;rank=2;version=1
14	ensembl	exon	23972884	23973344	.	+	.	Parent=ENSRNOT00000085412;Name=ENSRNOE00000555066;constitutive=1;ensembl_end_phase=-1;ensembl_phase=-1;exon_id=ENSRNOE00000555066;rank=3;version=1
14	ensembl	gene	24182755	24188263	.	+	.	ID=ENSRNOG00000060037;Name=AABR07014638.1;biotype=lincRNA;gene_id=ENSRNOG00000060037;logic_name=ensembl;version=1
14	ensembl	transcript	24182755	24188263	.	+	.	ID=ENSRNOT00000086758;Parent=ENSRNOG00000060037;Name=AABR07014638.1-201;biotype=lincRNA;transcript_id=ENSRNOT00000086758;version=1
14	ensembl	exon	24182755	24182837	.	+	.	Parent=ENSRNOT00000086758;Name=ENSRNOE00000526945;constitutive=1;ensembl_end_phase=-1;ensembl_phase=-1;exon_id=ENSRNOE00000526945;rank=1;version=1
14	ensembl	exon	24187955	24188263	.	+	.	Parent=ENSRNOT00000086758;Name=ENSRNOE00000524028;constitutive=1;ensembl_end_phase=-1;ensembl_phase=-1;exon_id=ENSRNOE00000524028;rank=2;version=1
14	ensembl	gene	33960443	33961685	.	-	.	ID=ENSRNOG00000054855;Name=AABR07014855.1;biotype=lincRNA;gene_id=ENSRNOG00000054855;logic_name=ensembl;version=1
14	ensembl	transcript	33960443	33961685	.	-	.	ID=ENSRNOT00000079827;Parent=ENSRNOG00000054855;Name=AABR07014855.1-201;biotype=lincRNA;transcript_id=ENSRNOT00000079827;version=1
14	ensembl	exon	33960443	33961003	.	-	.	Parent=ENSRNOT00000079827;Name=ENSRNOE00000566940;constitutive=1;ensembl_end_phase=-1;ensembl_phase=-1;exon_id=ENSRNOE00000566940;rank=2;version=1
14	ensembl	exon	33961601	33961685	.	-	.	Parent=ENSRNOT00000079827;Name=ENSRNOE00000519585;constitutive=1;ensembl_end_phase=-1;ensembl_phase=-1;exon_id=ENSRNOE00000519585;rank=1;version=1
14	ensembl	gene	35802251	35803339	.	-	.	ID=ENSRNOG00000053058;Name=AABR07014885.1;biotype=lincRNA;gene_id=ENSRNOG00000053058;logic_name=ensembl;version=1
14	ensembl	transcript	35802251	35803339	.	-	.	ID=ENSRNOT00000081289;Parent=ENSRNOG00000053058;Name=AABR07014885.1-201;biotype=lincRNA;transcript_id=ENSRNOT00000081289;version=1
14	ensembl	exon	35802251	35802384	.	-	.	Parent=ENSRNOT00000081289;Name=ENSRNOE00000556851;constitutive=1;ensembl_end_phase=-1;ensembl_phase=1;exon_id=ENSRNOE00000556851;rank=2;version=1
14	ensembl	exon	35803064	35803339	.	-	.	Parent=ENSRNOT00000081289;Name=ENSRNOE00000573243;constitutive=1;ensembl_end_phase=1;ensembl_phase=-1;exon_id=ENSRNOE00000573243;rank=1;version=1
14	ensembl	gene	44872369	44876994	.	-	.	ID=ENSRNOG00000054706;Name=AABR07015007.1;biotype=lincRNA;gene_id=ENSRNOG00000054706;logic_name=ensembl;version=1
14	ensembl	transcript	44872369	44876994	.	-	.	ID=ENSRNOT00000083612;Parent=ENSRNOG00000054706;Name=AABR07015007.1-201;biotype=lincRNA;transcript_id=ENSRNOT00000083612;version=1
14	ensembl	exon	44872369	44872775	.	-	.	Parent=ENSRNOT00000083612;Name=ENSRNOE00000548005;constitutive=1;ensembl_end_phase=-1;ensembl_phase=-1;exon_id=ENSRNOE00000548005;rank=2;version=1
14	ensembl	exon	44876772	44876994	.	-	.	Parent=ENSRNOT00000083612;Name=ENSRNOE00000527130;constitutive=1;ensembl_end_phase=-1;ensembl_phase=-1;exon_id=ENSRNOE00000527130;rank=1;version=1
14	ensembl	gene	45395343	45396315	.	-	.	ID=ENSRNOG00000056503;Name=AABR07015015.1;biotype=lincRNA;gene_id=ENSRNOG00000056503;logic_name=ensembl;version=1
14	ensembl	transcript	45395343	45396315	.	-	.	ID=ENSRNOT00000085232;Parent=ENSRNOG00000056503;Name=AABR07015015.1-201;biotype=lincRNA;transcript_id=ENSRNOT00000085232;version=1
14	ensembl	exon	45395343	45395640	.	-	.	Parent=ENSRNOT00000085232;Name=ENSRNOE00000527944;constitutive=1;ensembl_end_phase=-1;ensembl_phase=-1;exon_id=ENSRNOE00000527944;rank=2;version=1
14	ensembl	exon	45396202	45396315	.	-	.	Parent=ENSRNOT00000085232;Name=ENSRNOE00000564749;constitutive=1;ensembl_end_phase=-1;ensembl_phase=-1;exon_id=ENSRNOE00000564749;rank=1;version=1
14	ensembl	gene	46286197	46287505	.	+	.	ID=ENSRNOG00000056778;Name=AABR07015040.1;biotype=lincRNA;gene_id=ENSRNOG00000056778;logic_name=ensembl;version=1
14	ensembl	transcript	46286197	46287505	.	+	.	ID=ENSRNOT00000084119;Parent=ENSRNOG00000056778;Name=AABR07015040.1-201;biotype=lincRNA;transcript_id=ENSRNOT00000084119;version=1
14	ensembl	exon	46286197	46286687	.	+	.	Parent=ENSRNOT00000084119;Name=ENSRNOE00000540976;constitutive=1;ensembl_end_phase=-1;ensembl_phase=-1;exon_id=ENSRNOE00000540976;rank=1;version=1
14	ensembl	exon	46286794	46287505	.	+	.	Parent=ENSRNOT00000084119;Name=ENSRNOE00000555851;constitutive=1;ensembl_end_phase=-1;ensembl_phase=-1;exon_id=ENSRNOE00000555851;rank=2;version=1
14	ensembl	gene	60349013	60359556	.	+	.	ID=ENSRNOG00000054521;Name=AABR07015510.2;biotype=lincRNA;gene_id=ENSRNOG00000054521;logic_name=ensembl;version=1
14	ensembl	transcript	60349013	60359556	.	+	.	ID=ENSRNOT00000091036;Parent=ENSRNOG00000054521;Name=AABR07015510.2-201;biotype=lincRNA;transcript_id=ENSRNOT00000091036;version=1
14	ensembl	exon	60349013	60349489	.	+	.	Parent=ENSRNOT00000091036;Name=ENSRNOE00000543796;constitutive=1;ensembl_end_phase=-1;ensembl_phase=-1;exon_id=ENSRNOE00000543796;rank=1;version=1
14	ensembl	exon	60350762	60350963	.	+	.	Parent=ENSRNOT00000091036;Name=ENSRNOE00000523547;constitutive=1;ensembl_end_phase=-1;ensembl_phase=-1;exon_id=ENSRNOE00000523547;rank=2;version=1
14	ensembl	exon	60359314	60359556	.	+	.	Parent=ENSRNOT00000091036;Name=ENSRNOE00000542663;constitutive=1;ensembl_end_phase=-1;ensembl_phase=-1;exon_id=ENSRNOE00000542663;rank=3;version=1
14	ensembl	gene	61650937	61668509	.	+	.	ID=ENSRNOG00000055850;Name=AABR07015522.1;biotype=lincRNA;gene_id=ENSRNOG00000055850;logic_name=ensembl;version=1
14	ensembl	transcript	61650937	61668509	.	+	.	ID=ENSRNOT00000086889;Parent=ENSRNOG00000055850;Name=AABR07015522.1-201;biotype=lincRNA;transcript_id=ENSRNOT00000086889;version=1
14	ensembl	exon	61650937	61651309	.	+	.	Parent=ENSRNOT00000086889;Name=ENSRNOE00000556443;constitutive=0;ensembl_end_phase=-1;ensembl_phase=-1;exon_id=ENSRNOE00000556443;rank=1;version=1
14	ensembl	exon	61660193	61660352	.	+	.	Parent=ENSRNOT00000086889;Name=ENSRNOE00000545123;constitutive=0;ensembl_end_phase=-1;ensembl_phase=-1;exon_id=ENSRNOE00000545123;rank=2;version=1
14	ensembl	exon	61661406	61661624	.	+	.	Parent=ENSRNOT00000086889;Name=ENSRNOE00000543408;constitutive=1;ensembl_end_phase=-1;ensembl_phase=-1;exon_id=ENSRNOE00000543408;rank=3;version=1
14	ensembl	exon	61664733	61668509	.	+	.	Parent=ENSRNOT00000086889;Name=ENSRNOE00000530946;constitutive=0;ensembl_end_phase=-1;ensembl_phase=-1;exon_id=ENSRNOE00000530946;rank=4;version=1
14	ensembl	transcript	61650937	61668509	.	+	.	ID=ENSRNOT00000087589;Parent=ENSRNOG00000055850;Name=AABR07015522.1-202;biotype=lincRNA;transcript_id=ENSRNOT00000087589;version=1
14	ensembl	exon	61650937	61651309	.	+	.	Parent=ENSRNOT00000087589;Name=ENSRNOE00000527589;constitutive=0;ensembl_end_phase=1;ensembl_phase=-1;exon_id=ENSRNOE00000527589;rank=1;version=1
14	ensembl	exon	61660193	61660352	.	+	.	Parent=ENSRNOT00000087589;Name=ENSRNOE00000559144;constitutive=0;ensembl_end_phase=-1;ensembl_phase=1;exon_id=ENSRNOE00000559144;rank=2;version=1
14	ensembl	exon	61661406	61661624	.	+	.	Parent=ENSRNOT00000087589;Name=ENSRNOE00000543408;constitutive=1;ensembl_end_phase=-1;ensembl_phase=-1;exon_id=ENSRNOE00000543408;rank=3;version=1
14	ensembl	exon	61664733	61664900	.	+	.	Parent=ENSRNOT00000087589;Name=ENSRNOE00000552035;constitutive=0;ensembl_end_phase=-1;ensembl_phase=-1;exon_id=ENSRNOE00000552035;rank=4;version=1
14	ensembl	exon	61668112	61668509	.	+	.	Parent=ENSRNOT00000087589;Name=ENSRNOE00000564362;constitutive=0;ensembl_end_phase=-1;ensembl_phase=-1;exon_id=ENSRNOE00000564362;rank=5;version=1
14	ensembl	gene	71308075	71309273	.	-	.	ID=ENSRNOG00000053383;Name=AABR07015705.1;biotype=lincRNA;gene_id=ENSRNOG00000053383;logic_name=ensembl;version=1
14	ensembl	transcript	71308075	71309273	.	-	.	ID=ENSRNOT00000079309;Parent=ENSRNOG00000053383;Name=AABR07015705.1-201;biotype=lincRNA;transcript_id=ENSRNOT00000079309;version=1
14	ensembl	exon	71308075	71308488	.	-	.	Parent=ENSRNOT00000079309;Name=ENSRNOE00000544296;constitutive=1;ensembl_end_phase=-1;ensembl_phase=-1;exon_id=ENSRNOE00000544296;rank=2;version=1
14	ensembl	exon	71309025	71309273	.	-	.	Parent=ENSRNOT00000079309;Name=ENSRNOE00000532084;constitutive=1;ensembl_end_phase=-1;ensembl_phase=-1;exon_id=ENSRNOE00000532084;rank=1;version=1
14	ensembl	gene	80605796	80625363	.	-	.	ID=ENSRNOG00000060138;Name=AABR07015846.1;biotype=lincRNA;gene_id=ENSRNOG00000060138;logic_name=ensembl;version=1
14	ensembl	transcript	80605796	80625363	.	-	.	ID=ENSRNOT00000087729;Parent=ENSRNOG00000060138;Name=AABR07015846.1-201;biotype=lincRNA;transcript_id=ENSRNOT00000087729;version=1
14	ensembl	exon	80605796	80610947	.	-	.	Parent=ENSRNOT00000087729;Name=ENSRNOE00000548999;constitutive=1;ensembl_end_phase=-1;ensembl_phase=-1;exon_id=ENSRNOE00000548999;rank=6;version=1
14	ensembl	exon	80620951	80621079	.	-	.	Parent=ENSRNOT00000087729;Name=ENSRNOE00000531760;constitutive=1;ensembl_end_phase=-1;ensembl_phase=-1;exon_id=ENSRNOE00000531760;rank=5;version=1
14	ensembl	exon	80621214	80621326	.	-	.	Parent=ENSRNOT00000087729;Name=ENSRNOE00000526522;constitutive=1;ensembl_end_phase=-1;ensembl_phase=-1;exon_id=ENSRNOE00000526522;rank=4;version=1
14	ensembl	exon	80622565	80622969	.	-	.	Parent=ENSRNOT00000087729;Name=ENSRNOE00000530109;constitutive=1;ensembl_end_phase=-1;ensembl_phase=-1;exon_id=ENSRNOE00000530109;rank=3;version=1
14	ensembl	exon	80623805	80623925	.	-	.	Parent=ENSRNOT00000087729;Name=ENSRNOE00000517262;constitutive=1;ensembl_end_phase=-1;ensembl_phase=-1;exon_id=ENSRNOE00000517262;rank=2;version=1
14	ensembl	exon	80624656	80625363	.	-	.	Parent=ENSRNOT00000087729;Name=ENSRNOE00000552747;constitutive=1;ensembl_end_phase=-1;ensembl_phase=-1;exon_id=ENSRNOE00000552747;rank=1;version=1
14	ensembl	gene	82287906	82289927	.	-	.	ID=ENSRNOG00000057641;Name=AC133613.1;biotype=lincRNA;gene_id=ENSRNOG00000057641;logic_name=ensembl;version=1
14	ensembl	transcript	82287906	82289927	.	-	.	ID=ENSRNOT00000080373;Parent=ENSRNOG00000057641;Name=AC133613.1-201;biotype=lincRNA;transcript_id=ENSRNOT00000080373;version=1
14	ensembl	exon	82287906	82288710	.	-	.	Parent=ENSRNOT00000080373;Name=ENSRNOE00000563006;constitutive=1;ensembl_end_phase=-1;ensembl_phase=-1;exon_id=ENSRNOE00000563006;rank=2;version=1
14	ensembl	exon	82289269	82289927	.	-	.	Parent=ENSRNOT00000080373;Name=ENSRNOE00000539470;constitutive=1;ensembl_end_phase=-1;ensembl_phase=-1;exon_id=ENSRNOE00000539470;rank=1;version=1
14	ensembl_havana	gene	83878295	83887584	.	-	.	ID=ENSRNOG00000051135;Name=Rn60_14_0846.1;biotype=lincRNA;gene_id=ENSRNOG00000051135;havana_gene=OTTRNOG00000000124;havana_version=1;logic_name=ensembl_havana_gene;version=2
14	ensembl_havana	transcript	83878295	83887584	.	-	.	ID=ENSRNOT00000076420;Parent=ENSRNOG00000051135;Name=Rn60_14_0846.1-001;biotype=lincRNA;havana_transcript=OTTRNOT00000000150;havana_version=1;transcript_id=ENSRNOT00000076420;version=2
14	havana	exon	83878295	83882103	.	-	.	Parent=ENSRNOT00000076420;Name=ENSRNOE00000516103;constitutive=0;ensembl_end_phase=-1;ensembl_phase=-1;exon_id=ENSRNOE00000516103;rank=4;version=1
14	havana	exon	83883650	83884385	.	-	.	Parent=ENSRNOT00000076420;Name=ENSRNOE00000516809;constitutive=1;ensembl_end_phase=-1;ensembl_phase=-1;exon_id=ENSRNOE00000516809;rank=3;version=1
14	havana	exon	83885372	83885885	.	-	.	Parent=ENSRNOT00000076420;Name=ENSRNOE00000513608;constitutive=0;ensembl_end_phase=-1;ensembl_phase=-1;exon_id=ENSRNOE00000513608;rank=2;version=1
14	havana	exon	83887523	83887584	.	-	.	Parent=ENSRNOT00000076420;Name=ENSRNOE00000514624;constitutive=0;ensembl_end_phase=-1;ensembl_phase=-1;exon_id=ENSRNOE00000514624;rank=1;version=1
14	ensembl_havana	transcript	83881371	83885791	.	-	.	ID=ENSRNOT00000089742;Parent=ENSRNOG00000051135;Name=Rn60_14_0846.1-201;biotype=lincRNA;transcript_id=ENSRNOT00000089742;version=1
14	ensembl	exon	83881371	83882103	.	-	.	Parent=ENSRNOT00000089742;Name=ENSRNOE00000551842;constitutive=0;ensembl_end_phase=-1;ensembl_phase=-1;exon_id=ENSRNOE00000551842;rank=3;version=1
14	ensembl	exon	83883650	83884385	.	-	.	Parent=ENSRNOT00000089742;Name=ENSRNOE00000516809;constitutive=1;ensembl_end_phase=-1;ensembl_phase=-1;exon_id=ENSRNOE00000516809;rank=2;version=1
14	ensembl	exon	83885372	83885791	.	-	.	Parent=ENSRNOT00000089742;Name=ENSRNOE00000557471;constitutive=0;ensembl_end_phase=-1;ensembl_phase=-1;exon_id=ENSRNOE00000557471;rank=1;version=1
14	ensembl	gene	86100050	86101181	.	+	.	ID=ENSRNOG00000052037;Name=AABR07015917.1;biotype=lincRNA;gene_id=ENSRNOG00000052037;logic_name=ensembl;version=1
14	ensembl	transcript	86100050	86101181	.	+	.	ID=ENSRNOT00000083054;Parent=ENSRNOG00000052037;Name=AABR07015917.1-201;biotype=lincRNA;transcript_id=ENSRNOT00000083054;version=1
14	ensembl	exon	86100050	86100265	.	+	.	Parent=ENSRNOT00000083054;Name=ENSRNOE00000553810;constitutive=1;ensembl_end_phase=-1;ensembl_phase=-1;exon_id=ENSRNOE00000553810;rank=1;version=1
14	ensembl	exon	86100564	86101181	.	+	.	Parent=ENSRNOT00000083054;Name=ENSRNOE00000562437;constitutive=1;ensembl_end_phase=-1;ensembl_phase=-1;exon_id=ENSRNOE00000562437;rank=2;version=1
14	ensembl	gene	100131486	100133859	.	-	.	ID=ENSRNOG00000061271;Name=AC098180.1;biotype=lincRNA;gene_id=ENSRNOG00000061271;logic_name=ensembl;version=1
14	ensembl	transcript	100131486	100133859	.	-	.	ID=ENSRNOT00000079772;Parent=ENSRNOG00000061271;Name=AC098180.1-201;biotype=lincRNA;transcript_id=ENSRNOT00000079772;version=1
14	ensembl	exon	100131486	100131861	.	-	.	Parent=ENSRNOT00000079772;Name=ENSRNOE00000561139;constitutive=1;ensembl_end_phase=-1;ensembl_phase=-1;exon_id=ENSRNOE00000561139;rank=2;version=1
14	ensembl	exon	100133742	100133859	.	-	.	Parent=ENSRNOT00000079772;Name=ENSRNOE00000566927;constitutive=1;ensembl_end_phase=-1;ensembl_phase=-1;exon_id=ENSRNOE00000566927;rank=1;version=1
14	ensembl	gene	104708648	104715786	.	+	.	ID=ENSRNOG00000061005;Name=AABR07016572.1;biotype=lincRNA;gene_id=ENSRNOG00000061005;logic_name=ensembl;version=1
14	ensembl	transcript	104708648	104715786	.	+	.	ID=ENSRNOT00000091905;Parent=ENSRNOG00000061005;Name=AABR07016572.1-201;biotype=lincRNA;transcript_id=ENSRNOT00000091905;version=1
14	ensembl	exon	104708648	104709266	.	+	.	Parent=ENSRNOT00000091905;Name=ENSRNOE00000540671;constitutive=1;ensembl_end_phase=-1;ensembl_phase=-1;exon_id=ENSRNOE00000540671;rank=1;version=1
14	ensembl	exon	104714075	104715786	.	+	.	Parent=ENSRNOT00000091905;Name=ENSRNOE00000531141;constitutive=1;ensembl_end_phase=-1;ensembl_phase=-1;exon_id=ENSRNOE00000531141;rank=2;version=1
14	ensembl	gene	105083805	105085260	.	+	.	ID=ENSRNOG00000056722;Name=AABR07016578.2;biotype=lincRNA;gene_id=ENSRNOG00000056722;logic_name=ensembl;version=1
14	ensembl	transcript	105083805	105085260	.	+	.	ID=ENSRNOT00000079867;Parent=ENSRNOG00000056722;Name=AABR07016578.2-201;biotype=lincRNA;transcript_id=ENSRNOT00000079867;version=1
14	ensembl	exon	105083805	105084298	.	+	.	Parent=ENSRNOT00000079867;Name=ENSRNOE00000540480;constitutive=1;ensembl_end_phase=-1;ensembl_phase=-1;exon_id=ENSRNOE00000540480;rank=1;version=1
14	ensembl	exon	105084806	105085260	.	+	.	Parent=ENSRNOT00000079867;Name=ENSRNOE00000531736;constitutive=1;ensembl_end_phase=-1;ensembl_phase=-1;exon_id=ENSRNOE00000531736;rank=2;version=1
14	ensembl	gene	105138086	105141787	.	-	.	ID=ENSRNOG00000054531;Name=AABR07016578.1;biotype=lincRNA;gene_id=ENSRNOG00000054531;logic_name=ensembl;version=1
14	ensembl	transcript	105138086	105141787	.	-	.	ID=ENSRNOT00000089463;Parent=ENSRNOG00000054531;Name=AABR07016578.1-201;biotype=lincRNA;transcript_id=ENSRNOT00000089463;version=1
14	ensembl	exon	105138086	105138361	.	-	.	Parent=ENSRNOT00000089463;Name=ENSRNOE00000536867;constitutive=1;ensembl_end_phase=-1;ensembl_phase=-1;exon_id=ENSRNOE00000536867;rank=2;version=1
14	ensembl	exon	105141372	105141787	.	-	.	Parent=ENSRNOT00000089463;Name=ENSRNOE00000519978;constitutive=1;ensembl_end_phase=-1;ensembl_phase=-1;exon_id=ENSRNOE00000519978;rank=1;version=1
14	ensembl	gene	105914769	105925662	.	+	.	ID=ENSRNOG00000061602;Name=AABR07016592.1;biotype=lincRNA;gene_id=ENSRNOG00000061602;logic_name=ensembl;version=1
14	ensembl	transcript	105914769	105925662	.	+	.	ID=ENSRNOT00000085828;Parent=ENSRNOG00000061602;Name=AABR07016592.1-201;biotype=lincRNA;transcript_id=ENSRNOT00000085828;version=1
14	ensembl	exon	105914769	105914904	.	+	.	Parent=ENSRNOT00000085828;Name=ENSRNOE00000526752;constitutive=1;ensembl_end_phase=-1;ensembl_phase=-1;exon_id=ENSRNOE00000526752;rank=1;version=1
14	ensembl	exon	105916794	105917206	.	+	.	Parent=ENSRNOT00000085828;Name=ENSRNOE00000538771;constitutive=1;ensembl_end_phase=-1;ensembl_phase=-1;exon_id=ENSRNOE00000538771;rank=2;version=1
14	ensembl	exon	105925496	105925662	.	+	.	Parent=ENSRNOT00000085828;Name=ENSRNOE00000555538;constitutive=1;ensembl_end_phase=-1;ensembl_phase=-1;exon_id=ENSRNOE00000555538;rank=3;version=1
14	ensembl	gene	110102635	110234277	.	-	.	ID=ENSRNOG00000055024;Name=AABR07016674.1;biotype=lincRNA;gene_id=ENSRNOG00000055024;logic_name=ensembl;version=1
14	ensembl	transcript	110102635	110234277	.	-	.	ID=ENSRNOT00000082749;Parent=ENSRNOG00000055024;Name=AABR07016674.1-201;biotype=lincRNA;transcript_id=ENSRNOT00000082749;version=1
14	ensembl	exon	110102635	110103171	.	-	.	Parent=ENSRNOT00000082749;Name=ENSRNOE00000543540;constitutive=1;ensembl_end_phase=-1;ensembl_phase=-1;exon_id=ENSRNOE00000543540;rank=2;version=1
14	ensembl	exon	110234041	110234277	.	-	.	Parent=ENSRNOT00000082749;Name=ENSRNOE00000529930;constitutive=1;ensembl_end_phase=-1;ensembl_phase=-1;exon_id=ENSRNOE00000529930;rank=1;version=1
14	ensembl	gene	110126049	110164535	.	+	.	ID=ENSRNOG00000053953;Name=AABR07016672.1;biotype=lincRNA;gene_id=ENSRNOG00000053953;logic_name=ensembl;version=1
14	ensembl	transcript	110126049	110164535	.	+	.	ID=ENSRNOT00000079374;Parent=ENSRNOG00000053953;Name=AABR07016672.1-201;biotype=lincRNA;transcript_id=ENSRNOT00000079374;version=1
14	ensembl	exon	110126049	110126486	.	+	.	Parent=ENSRNOT00000079374;Name=ENSRNOE00000575331;constitutive=1;ensembl_end_phase=-1;ensembl_phase=-1;exon_id=ENSRNOE00000575331;rank=1;version=1
14	ensembl	exon	110163483	110164535	.	+	.	Parent=ENSRNOT00000079374;Name=ENSRNOE00000520938;constitutive=1;ensembl_end_phase=-1;ensembl_phase=-1;exon_id=ENSRNOE00000520938;rank=2;version=1
15	ensembl	gene	1491368	1618151	.	-	.	ID=ENSRNOG00000060365;Name=AABR07016845.1;biotype=lincRNA;gene_id=ENSRNOG00000060365;logic_name=ensembl;version=1
15	ensembl	transcript	1491368	1618151	.	-	.	ID=ENSRNOT00000087777;Parent=ENSRNOG00000060365;Name=AABR07016845.1-201;biotype=lincRNA;transcript_id=ENSRNOT00000087777;version=1
15	ensembl	exon	1491368	1492747	.	-	.	Parent=ENSRNOT00000087777;Name=ENSRNOE00000541975;constitutive=1;ensembl_end_phase=-1;ensembl_phase=-1;exon_id=ENSRNOE00000541975;rank=2;version=1
15	ensembl	exon	1617981	1618151	.	-	.	Parent=ENSRNOT00000087777;Name=ENSRNOE00000567101;constitutive=1;ensembl_end_phase=-1;ensembl_phase=-1;exon_id=ENSRNOE00000567101;rank=1;version=1
15	ensembl	gene	2338415	2346171	.	-	.	ID=ENSRNOG00000061888;Name=AABR07016856.1;biotype=lincRNA;gene_id=ENSRNOG00000061888;logic_name=ensembl;version=1
15	ensembl	transcript	2338415	2346171	.	-	.	ID=ENSRNOT00000091393;Parent=ENSRNOG00000061888;Name=AABR07016856.1-201;biotype=lincRNA;transcript_id=ENSRNOT00000091393;version=1
15	ensembl	exon	2338415	2339156	.	-	.	Parent=ENSRNOT00000091393;Name=ENSRNOE00000528826;constitutive=1;ensembl_end_phase=-1;ensembl_phase=-1;exon_id=ENSRNOE00000528826;rank=2;version=1
15	ensembl	exon	2346037	2346171	.	-	.	Parent=ENSRNOT00000091393;Name=ENSRNOE00000548375;constitutive=1;ensembl_end_phase=-1;ensembl_phase=-1;exon_id=ENSRNOE00000548375;rank=1;version=1
15	ensembl	gene	2547616	2550043	.	+	.	ID=ENSRNOG00000051560;Name=AABR07016865.1;biotype=lincRNA;gene_id=ENSRNOG00000051560;logic_name=ensembl;version=1
15	ensembl	transcript	2547616	2550043	.	+	.	ID=ENSRNOT00000086712;Parent=ENSRNOG00000051560;Name=AABR07016865.1-201;biotype=lincRNA;transcript_id=ENSRNOT00000086712;version=1
15	ensembl	exon	2547616	2548441	.	+	.	Parent=ENSRNOT00000086712;Name=ENSRNOE00000527166;constitutive=1;ensembl_end_phase=-1;ensembl_phase=-1;exon_id=ENSRNOE00000527166;rank=1;version=1
15	ensembl	exon	2548599	2548701	.	+	.	Parent=ENSRNOT00000086712;Name=ENSRNOE00000562277;constitutive=1;ensembl_end_phase=-1;ensembl_phase=-1;exon_id=ENSRNOE00000562277;rank=2;version=1
15	ensembl	exon	2549137	2549220	.	+	.	Parent=ENSRNOT00000086712;Name=ENSRNOE00000571406;constitutive=1;ensembl_end_phase=-1;ensembl_phase=-1;exon_id=ENSRNOE00000571406;rank=3;version=1
15	ensembl	exon	2549643	2550043	.	+	.	Parent=ENSRNOT00000086712;Name=ENSRNOE00000547473;constitutive=1;ensembl_end_phase=-1;ensembl_phase=-1;exon_id=ENSRNOE00000547473;rank=4;version=1
15	ensembl	gene	4506158	4510505	.	+	.	ID=ENSRNOG00000057904;Name=AABR07072439.1;biotype=lincRNA;gene_id=ENSRNOG00000057904;logic_name=ensembl;version=1
15	ensembl	transcript	4506158	4510505	.	+	.	ID=ENSRNOT00000083952;Parent=ENSRNOG00000057904;Name=AABR07072439.1-201;biotype=lincRNA;transcript_id=ENSRNOT00000083952;version=1
15	ensembl	exon	4506158	4506506	.	+	.	Parent=ENSRNOT00000083952;Name=ENSRNOE00000552354;constitutive=1;ensembl_end_phase=-1;ensembl_phase=-1;exon_id=ENSRNOE00000552354;rank=1;version=1
15	ensembl	exon	4509486	4510505	.	+	.	Parent=ENSRNOT00000083952;Name=ENSRNOE00000565278;constitutive=1;ensembl_end_phase=-1;ensembl_phase=-1;exon_id=ENSRNOE00000565278;rank=2;version=1
15	ensembl	gene	5048543	5049922	.	-	.	ID=ENSRNOG00000054585;Name=AABR07016919.1;biotype=lincRNA;gene_id=ENSRNOG00000054585;logic_name=ensembl;version=1
15	ensembl	transcript	5048543	5049922	.	-	.	ID=ENSRNOT00000077506;Parent=ENSRNOG00000054585;Name=AABR07016919.1-201;biotype=lincRNA;transcript_id=ENSRNOT00000077506;version=1
15	ensembl	exon	5048543	5048676	.	-	.	Parent=ENSRNOT00000077506;Name=ENSRNOE00000557014;constitutive=1;ensembl_end_phase=-1;ensembl_phase=-1;exon_id=ENSRNOE00000557014;rank=2;version=1
15	ensembl	exon	5049414	5049922	.	-	.	Parent=ENSRNOT00000077506;Name=ENSRNOE00000528190;constitutive=1;ensembl_end_phase=-1;ensembl_phase=-1;exon_id=ENSRNOE00000528190;rank=1;version=1
15	ensembl	gene	12756403	12796711	.	+	.	ID=ENSRNOG00000060863;Name=AABR07017145.1;biotype=lincRNA;gene_id=ENSRNOG00000060863;logic_name=ensembl;version=1
15	ensembl	transcript	12756403	12796711	.	+	.	ID=ENSRNOT00000086616;Parent=ENSRNOG00000060863;Name=AABR07017145.1-201;biotype=lincRNA;transcript_id=ENSRNOT00000086616;version=1
15	ensembl	exon	12756403	12756899	.	+	.	Parent=ENSRNOT00000086616;Name=ENSRNOE00000551434;constitutive=1;ensembl_end_phase=-1;ensembl_phase=-1;exon_id=ENSRNOE00000551434;rank=1;version=1
15	ensembl	exon	12792285	12792389	.	+	.	Parent=ENSRNOT00000086616;Name=ENSRNOE00000560980;constitutive=1;ensembl_end_phase=-1;ensembl_phase=-1;exon_id=ENSRNOE00000560980;rank=2;version=1
15	ensembl	exon	12795268	12796711	.	+	.	Parent=ENSRNOT00000086616;Name=ENSRNOE00000567408;constitutive=1;ensembl_end_phase=-1;ensembl_phase=-1;exon_id=ENSRNOE00000567408;rank=3;version=1
15	ensembl	gene	14017853	14044481	.	+	.	ID=ENSRNOG00000060406;Name=AABR07017159.1;biotype=lincRNA;gene_id=ENSRNOG00000060406;logic_name=ensembl;version=1
15	ensembl	transcript	14017853	14044481	.	+	.	ID=ENSRNOT00000080380;Parent=ENSRNOG00000060406;Name=AABR07017159.1-201;biotype=lincRNA;transcript_id=ENSRNOT00000080380;version=1
15	ensembl	exon	14017853	14018008	.	+	.	Parent=ENSRNOT00000080380;Name=ENSRNOE00000527835;constitutive=1;ensembl_end_phase=-1;ensembl_phase=-1;exon_id=ENSRNOE00000527835;rank=1;version=1
15	ensembl	exon	14044406	14044481	.	+	.	Parent=ENSRNOT00000080380;Name=ENSRNOE00000541235;constitutive=1;ensembl_end_phase=-1;ensembl_phase=-1;exon_id=ENSRNOE00000541235;rank=2;version=1
15	ensembl	gene	17650684	17659387	.	+	.	ID=ENSRNOG00000055488;Name=AABR07017200.1;biotype=lincRNA;gene_id=ENSRNOG00000055488;logic_name=ensembl;version=1
15	ensembl	transcript	17650684	17659387	.	+	.	ID=ENSRNOT00000077112;Parent=ENSRNOG00000055488;Name=AABR07017200.1-201;biotype=lincRNA;transcript_id=ENSRNOT00000077112;version=1
15	ensembl	exon	17650684	17651306	.	+	.	Parent=ENSRNOT00000077112;Name=ENSRNOE00000557808;constitutive=1;ensembl_end_phase=-1;ensembl_phase=-1;exon_id=ENSRNOE00000557808;rank=1;version=1
15	ensembl	exon	17659248	17659387	.	+	.	Parent=ENSRNOT00000077112;Name=ENSRNOE00000557037;constitutive=1;ensembl_end_phase=-1;ensembl_phase=-1;exon_id=ENSRNOE00000557037;rank=2;version=1
15	ensembl	gene	17933219	17945128	.	+	.	ID=ENSRNOG00000061006;Name=AABR07017208.2;biotype=lincRNA;gene_id=ENSRNOG00000061006;logic_name=ensembl;version=1
15	ensembl	transcript	17933219	17945128	.	+	.	ID=ENSRNOT00000090768;Parent=ENSRNOG00000061006;Name=AABR07017208.2-201;biotype=lincRNA;transcript_id=ENSRNOT00000090768;version=1
15	ensembl	exon	17933219	17933689	.	+	.	Parent=ENSRNOT00000090768;Name=ENSRNOE00000540965;constitutive=1;ensembl_end_phase=-1;ensembl_phase=-1;exon_id=ENSRNOE00000540965;rank=1;version=1
15	ensembl	exon	17937130	17937287	.	+	.	Parent=ENSRNOT00000090768;Name=ENSRNOE00000557398;constitutive=1;ensembl_end_phase=0;ensembl_phase=-1;exon_id=ENSRNOE00000557398;rank=2;version=1
15	ensembl	exon	17944365	17944461	.	+	.	Parent=ENSRNOT00000090768;Name=ENSRNOE00000537511;constitutive=1;ensembl_end_phase=-1;ensembl_phase=0;exon_id=ENSRNOE00000537511;rank=3;version=1
15	ensembl	exon	17944726	17945128	.	+	.	Parent=ENSRNOT00000090768;Name=ENSRNOE00000549099;constitutive=1;ensembl_end_phase=-1;ensembl_phase=-1;exon_id=ENSRNOE00000549099;rank=4;version=1
15	ensembl	gene	19068083	19069038	.	+	.	ID=ENSRNOG00000053868;Name=AABR07017237.1;biotype=lincRNA;gene_id=ENSRNOG00000053868;logic_name=ensembl;version=1
15	ensembl	transcript	19068083	19069038	.	+	.	ID=ENSRNOT00000079102;Parent=ENSRNOG00000053868;Name=AABR07017237.1-201;biotype=lincRNA;transcript_id=ENSRNOT00000079102;version=1
15	ensembl	exon	19068083	19068532	.	+	.	Parent=ENSRNOT00000079102;Name=ENSRNOE00000533280;constitutive=1;ensembl_end_phase=-1;ensembl_phase=-1;exon_id=ENSRNOE00000533280;rank=1;version=1
15	ensembl	exon	19068743	19069038	.	+	.	Parent=ENSRNOT00000079102;Name=ENSRNOE00000565779;constitutive=1;ensembl_end_phase=-1;ensembl_phase=-1;exon_id=ENSRNOE00000565779;rank=2;version=1
15	ensembl	gene	23984576	23993494	.	-	.	ID=ENSRNOG00000054173;Name=LOC102548428;biotype=lincRNA;description=uncharacterized LOC102548428 [Source:RGD Symbol%3BAcc:7580218];gene_id=ENSRNOG00000054173;logic_name=ensembl;version=1
15	ensembl	transcript	23984576	23993494	.	-	.	ID=ENSRNOT00000079775;Parent=ENSRNOG00000054173;Name=LOC102548428-201;biotype=lincRNA;transcript_id=ENSRNOT00000079775;version=1
15	ensembl	exon	23984576	23984848	.	-	.	Parent=ENSRNOT00000079775;Name=ENSRNOE00000528688;constitutive=1;ensembl_end_phase=-1;ensembl_phase=-1;exon_id=ENSRNOE00000528688;rank=3;version=1
15	ensembl	exon	23985070	23985205	.	-	.	Parent=ENSRNOT00000079775;Name=ENSRNOE00000574816;constitutive=1;ensembl_end_phase=-1;ensembl_phase=-1;exon_id=ENSRNOE00000574816;rank=2;version=1
15	ensembl	exon	23993343	23993494	.	-	.	Parent=ENSRNOT00000079775;Name=ENSRNOE00000562713;constitutive=1;ensembl_end_phase=-1;ensembl_phase=-1;exon_id=ENSRNOE00000562713;rank=1;version=1
15	ensembl	gene	29648911	29652711	.	-	.	ID=ENSRNOG00000058787;Name=AABR07017649.2;biotype=lincRNA;gene_id=ENSRNOG00000058787;logic_name=ensembl;version=1
15	ensembl	transcript	29648911	29652711	.	-	.	ID=ENSRNOT00000080877;Parent=ENSRNOG00000058787;Name=AABR07017649.2-201;biotype=lincRNA;transcript_id=ENSRNOT00000080877;version=1
15	ensembl	exon	29648911	29652334	.	-	.	Parent=ENSRNOT00000080877;Name=ENSRNOE00000538624;constitutive=1;ensembl_end_phase=-1;ensembl_phase=-1;exon_id=ENSRNOE00000538624;rank=2;version=1
15	ensembl	exon	29652557	29652711	.	-	.	Parent=ENSRNOT00000080877;Name=ENSRNOE00000524665;constitutive=1;ensembl_end_phase=-1;ensembl_phase=-1;exon_id=ENSRNOE00000524665;rank=1;version=1
15	ensembl	gene	29664637	29667058	.	+	.	ID=ENSRNOG00000057684;Name=AABR07017649.1;biotype=lincRNA;gene_id=ENSRNOG00000057684;logic_name=ensembl;version=1
15	ensembl	transcript	29664637	29667058	.	+	.	ID=ENSRNOT00000079422;Parent=ENSRNOG00000057684;Name=AABR07017649.1-201;biotype=lincRNA;transcript_id=ENSRNOT00000079422;version=1
15	ensembl	exon	29664637	29664844	.	+	.	Parent=ENSRNOT00000079422;Name=ENSRNOE00000523546;constitutive=1;ensembl_end_phase=-1;ensembl_phase=-1;exon_id=ENSRNOE00000523546;rank=1;version=1
15	ensembl	exon	29666863	29667058	.	+	.	Parent=ENSRNOT00000079422;Name=ENSRNOE00000565160;constitutive=1;ensembl_end_phase=-1;ensembl_phase=-1;exon_id=ENSRNOE00000565160;rank=2;version=1
15	ensembl	gene	30218106	30219999	.	-	.	ID=ENSRNOG00000060201;Name=AABR07017701.1;biotype=lincRNA;gene_id=ENSRNOG00000060201;logic_name=ensembl;version=1
15	ensembl	transcript	30218106	30219999	.	-	.	ID=ENSRNOT00000084474;Parent=ENSRNOG00000060201;Name=AABR07017701.1-201;biotype=lincRNA;transcript_id=ENSRNOT00000084474;version=1
15	ensembl	exon	30218106	30218964	.	-	.	Parent=ENSRNOT00000084474;Name=ENSRNOE00000556362;constitutive=1;ensembl_end_phase=-1;ensembl_phase=-1;exon_id=ENSRNOE00000556362;rank=2;version=1
15	ensembl	exon	30219187	30219999	.	-	.	Parent=ENSRNOT00000084474;Name=ENSRNOE00000517449;constitutive=1;ensembl_end_phase=-1;ensembl_phase=-1;exon_id=ENSRNOE00000517449;rank=1;version=1
15	ensembl	gene	30338574	30343563	.	-	.	ID=ENSRNOG00000053509;Name=AABR07017716.1;biotype=lincRNA;gene_id=ENSRNOG00000053509;logic_name=ensembl;version=1
15	ensembl	transcript	30338574	30343563	.	-	.	ID=ENSRNOT00000086032;Parent=ENSRNOG00000053509;Name=AABR07017716.1-201;biotype=lincRNA;transcript_id=ENSRNOT00000086032;version=1
15	ensembl	exon	30338574	30343250	.	-	.	Parent=ENSRNOT00000086032;Name=ENSRNOE00000541752;constitutive=1;ensembl_end_phase=-1;ensembl_phase=-1;exon_id=ENSRNOE00000541752;rank=2;version=1
15	ensembl	exon	30343472	30343563	.	-	.	Parent=ENSRNOT00000086032;Name=ENSRNOE00000524229;constitutive=1;ensembl_end_phase=-1;ensembl_phase=-1;exon_id=ENSRNOE00000524229;rank=1;version=1
15	ensembl	gene	30751931	30770391	.	+	.	ID=ENSRNOG00000058922;Name=AABR07017765.1;biotype=lincRNA;gene_id=ENSRNOG00000058922;logic_name=ensembl;version=1
15	ensembl	transcript	30751931	30770391	.	+	.	ID=ENSRNOT00000083279;Parent=ENSRNOG00000058922;Name=AABR07017765.1-201;biotype=lincRNA;transcript_id=ENSRNOT00000083279;version=1
15	ensembl	exon	30751931	30752135	.	+	.	Parent=ENSRNOT00000083279;Name=ENSRNOE00000535984;constitutive=1;ensembl_end_phase=-1;ensembl_phase=-1;exon_id=ENSRNOE00000535984;rank=1;version=1
15	ensembl	exon	30769942	30770391	.	+	.	Parent=ENSRNOT00000083279;Name=ENSRNOE00000518138;constitutive=1;ensembl_end_phase=-1;ensembl_phase=-1;exon_id=ENSRNOE00000518138;rank=2;version=1
15	ensembl	gene	30789965	30790683	.	+	.	ID=ENSRNOG00000059044;Name=AABR07017768.5;biotype=lincRNA;gene_id=ENSRNOG00000059044;logic_name=ensembl;version=1
15	ensembl	transcript	30789965	30790683	.	+	.	ID=ENSRNOT00000085722;Parent=ENSRNOG00000059044;Name=AABR07017768.5-201;biotype=lincRNA;transcript_id=ENSRNOT00000085722;version=1
15	ensembl	exon	30789965	30790063	.	+	.	Parent=ENSRNOT00000085722;Name=ENSRNOE00000556583;constitutive=1;ensembl_end_phase=-1;ensembl_phase=-1;exon_id=ENSRNOE00000556583;rank=1;version=1
15	ensembl	exon	30790285	30790683	.	+	.	Parent=ENSRNOT00000085722;Name=ENSRNOE00000532607;constitutive=1;ensembl_end_phase=-1;ensembl_phase=-1;exon_id=ENSRNOE00000532607;rank=2;version=1
15	ensembl	gene	31308439	31309476	.	+	.	ID=ENSRNOG00000058542;Name=AABR07017814.1;biotype=lincRNA;gene_id=ENSRNOG00000058542;logic_name=ensembl;version=1
15	ensembl	transcript	31308439	31309476	.	+	.	ID=ENSRNOT00000089808;Parent=ENSRNOG00000058542;Name=AABR07017814.1-201;biotype=lincRNA;transcript_id=ENSRNOT00000089808;version=1
15	ensembl	exon	31308439	31308688	.	+	.	Parent=ENSRNOT00000089808;Name=ENSRNOE00000540834;constitutive=1;ensembl_end_phase=-1;ensembl_phase=-1;exon_id=ENSRNOE00000540834;rank=1;version=1
15	ensembl	exon	31308812	31309476	.	+	.	Parent=ENSRNOT00000089808;Name=ENSRNOE00000523904;constitutive=1;ensembl_end_phase=-1;ensembl_phase=-1;exon_id=ENSRNOE00000523904;rank=2;version=1
15	ensembl	gene	31311225	31319534	.	+	.	ID=ENSRNOG00000060777;Name=AABR07017815.1;biotype=lincRNA;gene_id=ENSRNOG00000060777;logic_name=ensembl;version=1
15	ensembl	transcript	31311225	31319534	.	+	.	ID=ENSRNOT00000081380;Parent=ENSRNOG00000060777;Name=AABR07017815.1-201;biotype=lincRNA;transcript_id=ENSRNOT00000081380;version=1
15	ensembl	exon	31311225	31311450	.	+	.	Parent=ENSRNOT00000081380;Name=ENSRNOE00000545106;constitutive=1;ensembl_end_phase=-1;ensembl_phase=-1;exon_id=ENSRNOE00000545106;rank=1;version=1
15	ensembl	exon	31319291	31319534	.	+	.	Parent=ENSRNOT00000081380;Name=ENSRNOE00000554584;constitutive=1;ensembl_end_phase=-1;ensembl_phase=-1;exon_id=ENSRNOE00000554584;rank=2;version=1
15	ensembl	gene	31812668	31816488	.	+	.	ID=ENSRNOG00000054812;Name=AABR07017846.1;biotype=lincRNA;gene_id=ENSRNOG00000054812;logic_name=ensembl;version=1
15	ensembl	transcript	31812668	31816488	.	+	.	ID=ENSRNOT00000083711;Parent=ENSRNOG00000054812;Name=AABR07017846.1-201;biotype=lincRNA;transcript_id=ENSRNOT00000083711;version=1
15	ensembl	exon	31812668	31812834	.	+	.	Parent=ENSRNOT00000083711;Name=ENSRNOE00000559207;constitutive=1;ensembl_end_phase=-1;ensembl_phase=-1;exon_id=ENSRNOE00000559207;rank=1;version=1
15	ensembl	exon	31813057	31816488	.	+	.	Parent=ENSRNOT00000083711;Name=ENSRNOE00000524000;constitutive=1;ensembl_end_phase=-1;ensembl_phase=-1;exon_id=ENSRNOE00000524000;rank=2;version=1
15	ensembl	gene	32136645	32137490	.	+	.	ID=ENSRNOG00000042156;Name=LOC100359747;biotype=lincRNA;description=rCG64189-like [Source:RGD Symbol%3BAcc:2323493];gene_id=ENSRNOG00000042156;logic_name=ensembl;version=3
15	ensembl	transcript	32136645	32137490	.	+	.	ID=ENSRNOT00000064894;Parent=ENSRNOG00000042156;Name=LOC100359747-201;biotype=lincRNA;transcript_id=ENSRNOT00000064894;version=3
15	ensembl	exon	32136645	32136805	.	+	.	Parent=ENSRNOT00000064894;Name=ENSRNOE00000543568;constitutive=1;ensembl_end_phase=-1;ensembl_phase=-1;exon_id=ENSRNOE00000543568;rank=1;version=1
15	ensembl	exon	32136968	32137490	.	+	.	Parent=ENSRNOT00000064894;Name=ENSRNOE00000499795;constitutive=1;ensembl_end_phase=-1;ensembl_phase=-1;exon_id=ENSRNOE00000499795;rank=2;version=2
15	ensembl	gene	37995389	38006426	.	+	.	ID=ENSRNOG00000053491;Name=AABR07018059.1;biotype=lincRNA;gene_id=ENSRNOG00000053491;logic_name=ensembl;version=1
15	ensembl	transcript	37995389	38006426	.	+	.	ID=ENSRNOT00000082495;Parent=ENSRNOG00000053491;Name=AABR07018059.1-201;biotype=lincRNA;transcript_id=ENSRNOT00000082495;version=1
15	ensembl	exon	37995389	37995489	.	+	.	Parent=ENSRNOT00000082495;Name=ENSRNOE00000533557;constitutive=1;ensembl_end_phase=-1;ensembl_phase=-1;exon_id=ENSRNOE00000533557;rank=1;version=1
15	ensembl	exon	38006309	38006426	.	+	.	Parent=ENSRNOT00000082495;Name=ENSRNOE00000567631;constitutive=1;ensembl_end_phase=0;ensembl_phase=-1;exon_id=ENSRNOE00000567631;rank=2;version=1
15	ensembl	gene	38337990	38340923	.	-	.	ID=ENSRNOG00000061921;Name=AABR07018064.1;biotype=lincRNA;gene_id=ENSRNOG00000061921;logic_name=ensembl;version=1
15	ensembl	transcript	38337990	38340923	.	-	.	ID=ENSRNOT00000089924;Parent=ENSRNOG00000061921;Name=AABR07018064.1-201;biotype=lincRNA;transcript_id=ENSRNOT00000089924;version=1
15	ensembl	exon	38337990	38338178	.	-	.	Parent=ENSRNOT00000089924;Name=ENSRNOE00000559708;constitutive=1;ensembl_end_phase=-1;ensembl_phase=-1;exon_id=ENSRNOE00000559708;rank=3;version=1
15	ensembl	exon	38338387	38338572	.	-	.	Parent=ENSRNOT00000089924;Name=ENSRNOE00000517283;constitutive=1;ensembl_end_phase=-1;ensembl_phase=-1;exon_id=ENSRNOE00000517283;rank=2;version=1
15	ensembl	exon	38340720	38340923	.	-	.	Parent=ENSRNOT00000089924;Name=ENSRNOE00000526212;constitutive=1;ensembl_end_phase=-1;ensembl_phase=-1;exon_id=ENSRNOE00000526212;rank=1;version=1
15	ensembl	gene	38737971	38751854	.	+	.	ID=ENSRNOG00000058383;Name=AABR07018087.1;biotype=lincRNA;gene_id=ENSRNOG00000058383;logic_name=ensembl;version=1
15	ensembl	transcript	38737971	38751854	.	+	.	ID=ENSRNOT00000086630;Parent=ENSRNOG00000058383;Name=AABR07018087.1-201;biotype=lincRNA;transcript_id=ENSRNOT00000086630;version=1
15	ensembl	exon	38737971	38738150	.	+	.	Parent=ENSRNOT00000086630;Name=ENSRNOE00000547053;constitutive=1;ensembl_end_phase=-1;ensembl_phase=-1;exon_id=ENSRNOE00000547053;rank=1;version=1
15	ensembl	exon	38751337	38751854	.	+	.	Parent=ENSRNOT00000086630;Name=ENSRNOE00000546048;constitutive=1;ensembl_end_phase=-1;ensembl_phase=-1;exon_id=ENSRNOE00000546048;rank=2;version=1
15	ensembl	gene	42194420	42208522	.	+	.	ID=ENSRNOG00000056918;Name=LOC102547734;biotype=lincRNA;description=uncharacterized LOC102547734 [Source:RGD Symbol%3BAcc:7545629];gene_id=ENSRNOG00000056918;logic_name=ensembl;version=1
15	ensembl	transcript	42194420	42208522	.	+	.	ID=ENSRNOT00000084448;Parent=ENSRNOG00000056918;Name=LOC102547734-201;biotype=lincRNA;transcript_id=ENSRNOT00000084448;version=1
15	ensembl	exon	42194420	42194692	.	+	.	Parent=ENSRNOT00000084448;Name=ENSRNOE00000570035;constitutive=1;ensembl_end_phase=-1;ensembl_phase=-1;exon_id=ENSRNOE00000570035;rank=1;version=1
15	ensembl	exon	42203156	42203246	.	+	.	Parent=ENSRNOT00000084448;Name=ENSRNOE00000533682;constitutive=1;ensembl_end_phase=1;ensembl_phase=-1;exon_id=ENSRNOE00000533682;rank=2;version=1
15	ensembl	exon	42208389	42208522	.	+	.	Parent=ENSRNOT00000084448;Name=ENSRNOE00000572437;constitutive=1;ensembl_end_phase=-1;ensembl_phase=1;exon_id=ENSRNOE00000572437;rank=3;version=1
15	ensembl	gene	44774657	44775561	.	+	.	ID=ENSRNOG00000061107;Name=AABR07018170.1;biotype=lincRNA;gene_id=ENSRNOG00000061107;logic_name=ensembl;version=1
15	ensembl	transcript	44774657	44775561	.	+	.	ID=ENSRNOT00000085399;Parent=ENSRNOG00000061107;Name=AABR07018170.1-201;biotype=lincRNA;transcript_id=ENSRNOT00000085399;version=1
15	ensembl	exon	44774657	44774740	.	+	.	Parent=ENSRNOT00000085399;Name=ENSRNOE00000534495;constitutive=1;ensembl_end_phase=0;ensembl_phase=-1;exon_id=ENSRNOE00000534495;rank=1;version=1
15	ensembl	exon	44775512	44775561	.	+	.	Parent=ENSRNOT00000085399;Name=ENSRNOE00000558716;constitutive=1;ensembl_end_phase=-1;ensembl_phase=0;exon_id=ENSRNOE00000558716;rank=2;version=1
15	ensembl	gene	46494203	46512209	.	+	.	ID=ENSRNOG00000056292;Name=AABR07018197.1;biotype=lincRNA;gene_id=ENSRNOG00000056292;logic_name=ensembl;version=1
15	ensembl	transcript	46494203	46512209	.	+	.	ID=ENSRNOT00000085957;Parent=ENSRNOG00000056292;Name=AABR07018197.1-201;biotype=lincRNA;transcript_id=ENSRNOT00000085957;version=1
15	ensembl	exon	46494203	46494418	.	+	.	Parent=ENSRNOT00000085957;Name=ENSRNOE00000548037;constitutive=0;ensembl_end_phase=-1;ensembl_phase=-1;exon_id=ENSRNOE00000548037;rank=1;version=1
15	ensembl	exon	46495139	46495234	.	+	.	Parent=ENSRNOT00000085957;Name=ENSRNOE00000536455;constitutive=0;ensembl_end_phase=-1;ensembl_phase=-1;exon_id=ENSRNOE00000536455;rank=2;version=1
15	ensembl	exon	46502304	46502349	.	+	.	Parent=ENSRNOT00000085957;Name=ENSRNOE00000545834;constitutive=0;ensembl_end_phase=-1;ensembl_phase=-1;exon_id=ENSRNOE00000545834;rank=3;version=1
15	ensembl	exon	46512106	46512209	.	+	.	Parent=ENSRNOT00000085957;Name=ENSRNOE00000517579;constitutive=0;ensembl_end_phase=-1;ensembl_phase=-1;exon_id=ENSRNOE00000517579;rank=4;version=1
15	ensembl	transcript	46494884	46502517	.	+	.	ID=ENSRNOT00000089342;Parent=ENSRNOG00000056292;Name=AABR07018197.1-202;biotype=lincRNA;transcript_id=ENSRNOT00000089342;version=1
15	ensembl	exon	46494884	46495234	.	+	.	Parent=ENSRNOT00000089342;Name=ENSRNOE00000548277;constitutive=0;ensembl_end_phase=-1;ensembl_phase=0;exon_id=ENSRNOE00000548277;rank=1;version=1
15	ensembl	exon	46502304	46502517	.	+	.	Parent=ENSRNOT00000089342;Name=ENSRNOE00000542954;constitutive=0;ensembl_end_phase=-1;ensembl_phase=-1;exon_id=ENSRNOE00000542954;rank=2;version=1
15	ensembl	gene	49535791	49538718	.	-	.	ID=ENSRNOG00000052442;Name=AABR07018262.1;biotype=lincRNA;gene_id=ENSRNOG00000052442;logic_name=ensembl;version=1
15	ensembl	transcript	49535791	49538718	.	-	.	ID=ENSRNOT00000088926;Parent=ENSRNOG00000052442;Name=AABR07018262.1-201;biotype=lincRNA;transcript_id=ENSRNOT00000088926;version=1
15	ensembl	exon	49535791	49535981	.	-	.	Parent=ENSRNOT00000088926;Name=ENSRNOE00000563464;constitutive=1;ensembl_end_phase=0;ensembl_phase=-1;exon_id=ENSRNOE00000563464;rank=3;version=1
15	ensembl	exon	49537401	49537447	.	-	.	Parent=ENSRNOT00000088926;Name=ENSRNOE00000534508;constitutive=1;ensembl_end_phase=-1;ensembl_phase=-1;exon_id=ENSRNOE00000534508;rank=2;version=1
15	ensembl	exon	49538654	49538718	.	-	.	Parent=ENSRNOT00000088926;Name=ENSRNOE00000567509;constitutive=1;ensembl_end_phase=-1;ensembl_phase=-1;exon_id=ENSRNOE00000567509;rank=1;version=1
15	ensembl	gene	49539381	49553070	.	-	.	ID=ENSRNOG00000054573;Name=AABR07018262.2;biotype=lincRNA;gene_id=ENSRNOG00000054573;logic_name=ensembl;version=1
15	ensembl	transcript	49539381	49553070	.	-	.	ID=ENSRNOT00000085802;Parent=ENSRNOG00000054573;Name=AABR07018262.2-201;biotype=lincRNA;transcript_id=ENSRNOT00000085802;version=1
15	ensembl	exon	49539381	49539440	.	-	.	Parent=ENSRNOT00000085802;Name=ENSRNOE00000566625;constitutive=1;ensembl_end_phase=-1;ensembl_phase=-1;exon_id=ENSRNOE00000566625;rank=4;version=1
15	ensembl	exon	49540460	49540568	.	-	.	Parent=ENSRNOT00000085802;Name=ENSRNOE00000569912;constitutive=1;ensembl_end_phase=-1;ensembl_phase=-1;exon_id=ENSRNOE00000569912;rank=3;version=1
15	ensembl	exon	49547591	49547671	.	-	.	Parent=ENSRNOT00000085802;Name=ENSRNOE00000568798;constitutive=1;ensembl_end_phase=-1;ensembl_phase=-1;exon_id=ENSRNOE00000568798;rank=2;version=1
15	ensembl	exon	49552912	49553070	.	-	.	Parent=ENSRNOT00000085802;Name=ENSRNOE00000574717;constitutive=1;ensembl_end_phase=-1;ensembl_phase=0;exon_id=ENSRNOE00000574717;rank=1;version=1
15	ensembl	gene	49561460	49619581	.	-	.	ID=ENSRNOG00000052066;Name=AABR07018269.2;biotype=lincRNA;gene_id=ENSRNOG00000052066;logic_name=ensembl;version=1
15	ensembl	transcript	49561460	49619581	.	-	.	ID=ENSRNOT00000085504;Parent=ENSRNOG00000052066;Name=AABR07018269.2-201;biotype=lincRNA;transcript_id=ENSRNOT00000085504;version=1
15	ensembl	exon	49561460	49562565	.	-	.	Parent=ENSRNOT00000085504;Name=ENSRNOE00000541350;constitutive=1;ensembl_end_phase=-1;ensembl_phase=-1;exon_id=ENSRNOE00000541350;rank=4;version=1
15	ensembl	exon	49611507	49611583	.	-	.	Parent=ENSRNOT00000085504;Name=ENSRNOE00000521611;constitutive=1;ensembl_end_phase=-1;ensembl_phase=-1;exon_id=ENSRNOE00000521611;rank=3;version=1
15	ensembl	exon	49614021	49614124	.	-	.	Parent=ENSRNOT00000085504;Name=ENSRNOE00000552851;constitutive=1;ensembl_end_phase=-1;ensembl_phase=-1;exon_id=ENSRNOE00000552851;rank=2;version=1
15	ensembl	exon	49619457	49619581	.	-	.	Parent=ENSRNOT00000085504;Name=ENSRNOE00000569272;constitutive=1;ensembl_end_phase=-1;ensembl_phase=-1;exon_id=ENSRNOE00000569272;rank=1;version=1
15	ensembl	gene	84004724	84010090	.	+	.	ID=ENSRNOG00000061933;Name=AABR07019020.1;biotype=lincRNA;gene_id=ENSRNOG00000061933;logic_name=ensembl;version=1
15	ensembl	transcript	84004724	84010090	.	+	.	ID=ENSRNOT00000082456;Parent=ENSRNOG00000061933;Name=AABR07019020.1-201;biotype=lincRNA;transcript_id=ENSRNOT00000082456;version=1
15	ensembl	exon	84004724	84005013	.	+	.	Parent=ENSRNOT00000082456;Name=ENSRNOE00000551584;constitutive=1;ensembl_end_phase=1;ensembl_phase=-1;exon_id=ENSRNOE00000551584;rank=1;version=1
15	ensembl	exon	84009853	84010090	.	+	.	Parent=ENSRNOT00000082456;Name=ENSRNOE00000531519;constitutive=1;ensembl_end_phase=-1;ensembl_phase=1;exon_id=ENSRNOE00000531519;rank=2;version=1
15	ensembl	gene	87404841	87450319	.	-	.	ID=ENSRNOG00000059113;Name=AABR07019085.1;biotype=lincRNA;gene_id=ENSRNOG00000059113;logic_name=ensembl;version=1
15	ensembl	transcript	87404841	87450319	.	-	.	ID=ENSRNOT00000081466;Parent=ENSRNOG00000059113;Name=AABR07019085.1-201;biotype=lincRNA;transcript_id=ENSRNOT00000081466;version=1
15	ensembl	exon	87404841	87405822	.	-	.	Parent=ENSRNOT00000081466;Name=ENSRNOE00000537098;constitutive=1;ensembl_end_phase=-1;ensembl_phase=-1;exon_id=ENSRNOE00000537098;rank=21;version=1
15	ensembl	exon	87408280	87408396	.	-	.	Parent=ENSRNOT00000081466;Name=ENSRNOE00000570314;constitutive=1;ensembl_end_phase=-1;ensembl_phase=-1;exon_id=ENSRNOE00000570314;rank=20;version=1
15	ensembl	exon	87409066	87409163	.	-	.	Parent=ENSRNOT00000081466;Name=ENSRNOE00000546627;constitutive=1;ensembl_end_phase=-1;ensembl_phase=-1;exon_id=ENSRNOE00000546627;rank=19;version=1
15	ensembl	exon	87411948	87412063	.	-	.	Parent=ENSRNOT00000081466;Name=ENSRNOE00000535601;constitutive=1;ensembl_end_phase=-1;ensembl_phase=-1;exon_id=ENSRNOE00000535601;rank=18;version=1
15	ensembl	exon	87417905	87417960	.	-	.	Parent=ENSRNOT00000081466;Name=ENSRNOE00000562388;constitutive=1;ensembl_end_phase=-1;ensembl_phase=-1;exon_id=ENSRNOE00000562388;rank=17;version=1
15	ensembl	exon	87420754	87420972	.	-	.	Parent=ENSRNOT00000081466;Name=ENSRNOE00000553632;constitutive=1;ensembl_end_phase=-1;ensembl_phase=-1;exon_id=ENSRNOE00000553632;rank=16;version=1
15	ensembl	exon	87423401	87423545	.	-	.	Parent=ENSRNOT00000081466;Name=ENSRNOE00000565681;constitutive=1;ensembl_end_phase=-1;ensembl_phase=-1;exon_id=ENSRNOE00000565681;rank=15;version=1
15	ensembl	exon	87424465	87424637	.	-	.	Parent=ENSRNOT00000081466;Name=ENSRNOE00000571049;constitutive=1;ensembl_end_phase=-1;ensembl_phase=-1;exon_id=ENSRNOE00000571049;rank=14;version=1
15	ensembl	exon	87428397	87428446	.	-	.	Parent=ENSRNOT00000081466;Name=ENSRNOE00000554021;constitutive=1;ensembl_end_phase=-1;ensembl_phase=-1;exon_id=ENSRNOE00000554021;rank=13;version=1
15	ensembl	exon	87429522	87429609	.	-	.	Parent=ENSRNOT00000081466;Name=ENSRNOE00000530128;constitutive=1;ensembl_end_phase=-1;ensembl_phase=-1;exon_id=ENSRNOE00000530128;rank=12;version=1
15	ensembl	exon	87430168	87430286	.	-	.	Parent=ENSRNOT00000081466;Name=ENSRNOE00000527491;constitutive=1;ensembl_end_phase=-1;ensembl_phase=-1;exon_id=ENSRNOE00000527491;rank=11;version=1
15	ensembl	exon	87431083	87431308	.	-	.	Parent=ENSRNOT00000081466;Name=ENSRNOE00000549944;constitutive=1;ensembl_end_phase=-1;ensembl_phase=-1;exon_id=ENSRNOE00000549944;rank=10;version=1
15	ensembl	exon	87433680	87433898	.	-	.	Parent=ENSRNOT00000081466;Name=ENSRNOE00000562008;constitutive=1;ensembl_end_phase=-1;ensembl_phase=-1;exon_id=ENSRNOE00000562008;rank=9;version=1
15	ensembl	exon	87434511	87434611	.	-	.	Parent=ENSRNOT00000081466;Name=ENSRNOE00000570675;constitutive=1;ensembl_end_phase=-1;ensembl_phase=-1;exon_id=ENSRNOE00000570675;rank=8;version=1
15	ensembl	exon	87436119	87436261	.	-	.	Parent=ENSRNOT00000081466;Name=ENSRNOE00000525746;constitutive=1;ensembl_end_phase=-1;ensembl_phase=-1;exon_id=ENSRNOE00000525746;rank=7;version=1
15	ensembl	exon	87437846	87438024	.	-	.	Parent=ENSRNOT00000081466;Name=ENSRNOE00000575211;constitutive=1;ensembl_end_phase=-1;ensembl_phase=-1;exon_id=ENSRNOE00000575211;rank=6;version=1
15	ensembl	exon	87439808	87439939	.	-	.	Parent=ENSRNOT00000081466;Name=ENSRNOE00000551754;constitutive=1;ensembl_end_phase=-1;ensembl_phase=-1;exon_id=ENSRNOE00000551754;rank=5;version=1
15	ensembl	exon	87440991	87441197	.	-	.	Parent=ENSRNOT00000081466;Name=ENSRNOE00000544548;constitutive=1;ensembl_end_phase=-1;ensembl_phase=-1;exon_id=ENSRNOE00000544548;rank=4;version=1
15	ensembl	exon	87443186	87443377	.	-	.	Parent=ENSRNOT00000081466;Name=ENSRNOE00000571220;constitutive=1;ensembl_end_phase=-1;ensembl_phase=-1;exon_id=ENSRNOE00000571220;rank=3;version=1
15	ensembl	exon	87447308	87447529	.	-	.	Parent=ENSRNOT00000081466;Name=ENSRNOE00000562374;constitutive=1;ensembl_end_phase=-1;ensembl_phase=-1;exon_id=ENSRNOE00000562374;rank=2;version=1
15	ensembl	exon	87450045	87450319	.	-	.	Parent=ENSRNOT00000081466;Name=ENSRNOE00000557994;constitutive=1;ensembl_end_phase=-1;ensembl_phase=-1;exon_id=ENSRNOE00000557994;rank=1;version=1
15	ensembl	gene	87453035	87540474	.	-	.	ID=ENSRNOG00000053968;Name=AABR07019086.1;biotype=lincRNA;gene_id=ENSRNOG00000053968;logic_name=ensembl;version=1
15	ensembl	transcript	87453035	87540474	.	-	.	ID=ENSRNOT00000088613;Parent=ENSRNOG00000053968;Name=AABR07019086.1-201;biotype=lincRNA;transcript_id=ENSRNOT00000088613;version=1
15	ensembl	exon	87453035	87454245	.	-	.	Parent=ENSRNOT00000088613;Name=ENSRNOE00000539426;constitutive=1;ensembl_end_phase=-1;ensembl_phase=-1;exon_id=ENSRNOE00000539426;rank=20;version=1
15	ensembl	exon	87456814	87456933	.	-	.	Parent=ENSRNOT00000088613;Name=ENSRNOE00000548763;constitutive=1;ensembl_end_phase=-1;ensembl_phase=-1;exon_id=ENSRNOE00000548763;rank=19;version=1
15	ensembl	exon	87464200	87464307	.	-	.	Parent=ENSRNOT00000088613;Name=ENSRNOE00000572758;constitutive=0;ensembl_end_phase=-1;ensembl_phase=-1;exon_id=ENSRNOE00000572758;rank=18;version=1
15	ensembl	exon	87470758	87470859	.	-	.	Parent=ENSRNOT00000088613;Name=ENSRNOE00000555695;constitutive=1;ensembl_end_phase=-1;ensembl_phase=-1;exon_id=ENSRNOE00000555695;rank=17;version=1
15	ensembl	exon	87471350	87471495	.	-	.	Parent=ENSRNOT00000088613;Name=ENSRNOE00000535692;constitutive=1;ensembl_end_phase=-1;ensembl_phase=-1;exon_id=ENSRNOE00000535692;rank=16;version=1
15	ensembl	exon	87477244	87477448	.	-	.	Parent=ENSRNOT00000088613;Name=ENSRNOE00000545131;constitutive=1;ensembl_end_phase=-1;ensembl_phase=-1;exon_id=ENSRNOE00000545131;rank=15;version=1
15	ensembl	exon	87479897	87480055	.	-	.	Parent=ENSRNOT00000088613;Name=ENSRNOE00000569052;constitutive=1;ensembl_end_phase=-1;ensembl_phase=-1;exon_id=ENSRNOE00000569052;rank=14;version=1
15	ensembl	exon	87482261	87482425	.	-	.	Parent=ENSRNOT00000088613;Name=ENSRNOE00000570113;constitutive=1;ensembl_end_phase=-1;ensembl_phase=-1;exon_id=ENSRNOE00000570113;rank=13;version=1
15	ensembl	exon	87483574	87483778	.	-	.	Parent=ENSRNOT00000088613;Name=ENSRNOE00000542091;constitutive=1;ensembl_end_phase=-1;ensembl_phase=-1;exon_id=ENSRNOE00000542091;rank=12;version=1
15	ensembl	exon	87484519	87484595	.	-	.	Parent=ENSRNOT00000088613;Name=ENSRNOE00000521791;constitutive=1;ensembl_end_phase=-1;ensembl_phase=-1;exon_id=ENSRNOE00000521791;rank=11;version=1
15	ensembl	exon	87485960	87486098	.	-	.	Parent=ENSRNOT00000088613;Name=ENSRNOE00000542261;constitutive=1;ensembl_end_phase=-1;ensembl_phase=-1;exon_id=ENSRNOE00000542261;rank=10;version=1
15	ensembl	exon	87487066	87487139	.	-	.	Parent=ENSRNOT00000088613;Name=ENSRNOE00000518490;constitutive=1;ensembl_end_phase=-1;ensembl_phase=-1;exon_id=ENSRNOE00000518490;rank=9;version=1
15	ensembl	exon	87491031	87491127	.	-	.	Parent=ENSRNOT00000088613;Name=ENSRNOE00000524168;constitutive=1;ensembl_end_phase=-1;ensembl_phase=-1;exon_id=ENSRNOE00000524168;rank=8;version=1
15	ensembl	exon	87492712	87492783	.	-	.	Parent=ENSRNOT00000088613;Name=ENSRNOE00000559621;constitutive=1;ensembl_end_phase=-1;ensembl_phase=-1;exon_id=ENSRNOE00000559621;rank=7;version=1
15	ensembl	exon	87492993	87493235	.	-	.	Parent=ENSRNOT00000088613;Name=ENSRNOE00000558976;constitutive=1;ensembl_end_phase=-1;ensembl_phase=-1;exon_id=ENSRNOE00000558976;rank=6;version=1
15	ensembl	exon	87494603	87494799	.	-	.	Parent=ENSRNOT00000088613;Name=ENSRNOE00000526846;constitutive=1;ensembl_end_phase=-1;ensembl_phase=-1;exon_id=ENSRNOE00000526846;rank=5;version=1
15	ensembl	exon	87499823	87499976	.	-	.	Parent=ENSRNOT00000088613;Name=ENSRNOE00000568459;constitutive=1;ensembl_end_phase=-1;ensembl_phase=-1;exon_id=ENSRNOE00000568459;rank=4;version=1
15	ensembl	exon	87506959	87507174	.	-	.	Parent=ENSRNOT00000088613;Name=ENSRNOE00000557957;constitutive=1;ensembl_end_phase=-1;ensembl_phase=-1;exon_id=ENSRNOE00000557957;rank=3;version=1
15	ensembl	exon	87517609	87517684	.	-	.	Parent=ENSRNOT00000088613;Name=ENSRNOE00000534276;constitutive=1;ensembl_end_phase=-1;ensembl_phase=-1;exon_id=ENSRNOE00000534276;rank=2;version=1
15	ensembl	exon	87540146	87540474	.	-	.	Parent=ENSRNOT00000088613;Name=ENSRNOE00000570631;constitutive=1;ensembl_end_phase=-1;ensembl_phase=-1;exon_id=ENSRNOE00000570631;rank=1;version=1
15	ensembl	transcript	87453035	87540474	.	-	.	ID=ENSRNOT00000088122;Parent=ENSRNOG00000053968;Name=AABR07019086.1-202;biotype=lincRNA;transcript_id=ENSRNOT00000088122;version=1
15	ensembl	exon	87453035	87454245	.	-	.	Parent=ENSRNOT00000088122;Name=ENSRNOE00000539426;constitutive=1;ensembl_end_phase=-1;ensembl_phase=-1;exon_id=ENSRNOE00000539426;rank=19;version=1
15	ensembl	exon	87456814	87456933	.	-	.	Parent=ENSRNOT00000088122;Name=ENSRNOE00000548763;constitutive=1;ensembl_end_phase=-1;ensembl_phase=-1;exon_id=ENSRNOE00000548763;rank=18;version=1
15	ensembl	exon	87470758	87470859	.	-	.	Parent=ENSRNOT00000088122;Name=ENSRNOE00000555695;constitutive=1;ensembl_end_phase=-1;ensembl_phase=-1;exon_id=ENSRNOE00000555695;rank=17;version=1
15	ensembl	exon	87471350	87471495	.	-	.	Parent=ENSRNOT00000088122;Name=ENSRNOE00000535692;constitutive=1;ensembl_end_phase=-1;ensembl_phase=-1;exon_id=ENSRNOE00000535692;rank=16;version=1
15	ensembl	exon	87477244	87477448	.	-	.	Parent=ENSRNOT00000088122;Name=ENSRNOE00000545131;constitutive=1;ensembl_end_phase=-1;ensembl_phase=-1;exon_id=ENSRNOE00000545131;rank=15;version=1
15	ensembl	exon	87479897	87480055	.	-	.	Parent=ENSRNOT00000088122;Name=ENSRNOE00000569052;constitutive=1;ensembl_end_phase=-1;ensembl_phase=-1;exon_id=ENSRNOE00000569052;rank=14;version=1
15	ensembl	exon	87482261	87482425	.	-	.	Parent=ENSRNOT00000088122;Name=ENSRNOE00000570113;constitutive=1;ensembl_end_phase=-1;ensembl_phase=-1;exon_id=ENSRNOE00000570113;rank=13;version=1
15	ensembl	exon	87483574	87483778	.	-	.	Parent=ENSRNOT00000088122;Name=ENSRNOE00000542091;constitutive=1;ensembl_end_phase=-1;ensembl_phase=-1;exon_id=ENSRNOE00000542091;rank=12;version=1
15	ensembl	exon	87484519	87484595	.	-	.	Parent=ENSRNOT00000088122;Name=ENSRNOE00000521791;constitutive=1;ensembl_end_phase=-1;ensembl_phase=-1;exon_id=ENSRNOE00000521791;rank=11;version=1
15	ensembl	exon	87485960	87486098	.	-	.	Parent=ENSRNOT00000088122;Name=ENSRNOE00000542261;constitutive=1;ensembl_end_phase=-1;ensembl_phase=-1;exon_id=ENSRNOE00000542261;rank=10;version=1
15	ensembl	exon	87487066	87487139	.	-	.	Parent=ENSRNOT00000088122;Name=ENSRNOE00000518490;constitutive=1;ensembl_end_phase=-1;ensembl_phase=-1;exon_id=ENSRNOE00000518490;rank=9;version=1
15	ensembl	exon	87491031	87491127	.	-	.	Parent=ENSRNOT00000088122;Name=ENSRNOE00000524168;constitutive=1;ensembl_end_phase=-1;ensembl_phase=-1;exon_id=ENSRNOE00000524168;rank=8;version=1
15	ensembl	exon	87492712	87492783	.	-	.	Parent=ENSRNOT00000088122;Name=ENSRNOE00000559621;constitutive=1;ensembl_end_phase=-1;ensembl_phase=-1;exon_id=ENSRNOE00000559621;rank=7;version=1
15	ensembl	exon	87492993	87493235	.	-	.	Parent=ENSRNOT00000088122;Name=ENSRNOE00000558976;constitutive=1;ensembl_end_phase=-1;ensembl_phase=-1;exon_id=ENSRNOE00000558976;rank=6;version=1
15	ensembl	exon	87494603	87494799	.	-	.	Parent=ENSRNOT00000088122;Name=ENSRNOE00000526846;constitutive=1;ensembl_end_phase=-1;ensembl_phase=-1;exon_id=ENSRNOE00000526846;rank=5;version=1
15	ensembl	exon	87499823	87499976	.	-	.	Parent=ENSRNOT00000088122;Name=ENSRNOE00000568459;constitutive=1;ensembl_end_phase=-1;ensembl_phase=-1;exon_id=ENSRNOE00000568459;rank=4;version=1
15	ensembl	exon	87506959	87507174	.	-	.	Parent=ENSRNOT00000088122;Name=ENSRNOE00000557957;constitutive=1;ensembl_end_phase=-1;ensembl_phase=-1;exon_id=ENSRNOE00000557957;rank=3;version=1
15	ensembl	exon	87517609	87517684	.	-	.	Parent=ENSRNOT00000088122;Name=ENSRNOE00000534276;constitutive=1;ensembl_end_phase=-1;ensembl_phase=-1;exon_id=ENSRNOE00000534276;rank=2;version=1
15	ensembl	exon	87540146	87540474	.	-	.	Parent=ENSRNOT00000088122;Name=ENSRNOE00000570631;constitutive=1;ensembl_end_phase=-1;ensembl_phase=-1;exon_id=ENSRNOE00000570631;rank=1;version=1
15	ensembl	gene	87540751	87561581	.	+	.	ID=ENSRNOG00000057291;Name=AABR07019088.1;biotype=lincRNA;gene_id=ENSRNOG00000057291;logic_name=ensembl;version=1
15	ensembl	transcript	87540751	87561581	.	+	.	ID=ENSRNOT00000084024;Parent=ENSRNOG00000057291;Name=AABR07019088.1-201;biotype=lincRNA;transcript_id=ENSRNOT00000084024;version=1
15	ensembl	exon	87540751	87540990	.	+	.	Parent=ENSRNOT00000084024;Name=ENSRNOE00000517842;constitutive=1;ensembl_end_phase=-1;ensembl_phase=-1;exon_id=ENSRNOE00000517842;rank=1;version=1
15	ensembl	exon	87554493	87554548	.	+	.	Parent=ENSRNOT00000084024;Name=ENSRNOE00000538976;constitutive=1;ensembl_end_phase=-1;ensembl_phase=-1;exon_id=ENSRNOE00000538976;rank=2;version=1
15	ensembl	exon	87558155	87558316	.	+	.	Parent=ENSRNOT00000084024;Name=ENSRNOE00000558858;constitutive=1;ensembl_end_phase=-1;ensembl_phase=-1;exon_id=ENSRNOE00000558858;rank=3;version=1
15	ensembl	exon	87561100	87561581	.	+	.	Parent=ENSRNOT00000084024;Name=ENSRNOE00000571542;constitutive=1;ensembl_end_phase=-1;ensembl_phase=-1;exon_id=ENSRNOE00000571542;rank=4;version=1
15	ensembl	gene	87679235	87680472	.	+	.	ID=ENSRNOG00000061423;Name=AABR07019091.1;biotype=lincRNA;gene_id=ENSRNOG00000061423;logic_name=ensembl;version=1
15	ensembl	transcript	87679235	87680472	.	+	.	ID=ENSRNOT00000077263;Parent=ENSRNOG00000061423;Name=AABR07019091.1-201;biotype=lincRNA;transcript_id=ENSRNOT00000077263;version=1
15	ensembl	exon	87679235	87679354	.	+	.	Parent=ENSRNOT00000077263;Name=ENSRNOE00000574781;constitutive=1;ensembl_end_phase=-1;ensembl_phase=-1;exon_id=ENSRNOE00000574781;rank=1;version=1
15	ensembl	exon	87679873	87680472	.	+	.	Parent=ENSRNOT00000077263;Name=ENSRNOE00000547675;constitutive=1;ensembl_end_phase=-1;ensembl_phase=-1;exon_id=ENSRNOE00000547675;rank=2;version=1
15	ensembl	gene	90668601	90687188	.	+	.	ID=ENSRNOG00000052807;Name=AABR07019137.1;biotype=lincRNA;gene_id=ENSRNOG00000052807;logic_name=ensembl;version=1
15	ensembl	transcript	90668601	90687188	.	+	.	ID=ENSRNOT00000084183;Parent=ENSRNOG00000052807;Name=AABR07019137.1-201;biotype=lincRNA;transcript_id=ENSRNOT00000084183;version=1
15	ensembl	exon	90668601	90668633	.	+	.	Parent=ENSRNOT00000084183;Name=ENSRNOE00000531114;constitutive=1;ensembl_end_phase=-1;ensembl_phase=-1;exon_id=ENSRNOE00000531114;rank=1;version=1
15	ensembl	exon	90675782	90675931	.	+	.	Parent=ENSRNOT00000084183;Name=ENSRNOE00000569963;constitutive=1;ensembl_end_phase=-1;ensembl_phase=-1;exon_id=ENSRNOE00000569963;rank=2;version=1
15	ensembl	exon	90687058	90687188	.	+	.	Parent=ENSRNOT00000084183;Name=ENSRNOE00000556159;constitutive=1;ensembl_end_phase=-1;ensembl_phase=-1;exon_id=ENSRNOE00000556159;rank=3;version=1
15	ensembl	gene	98619241	98621413	.	+	.	ID=ENSRNOG00000059549;Name=AABR07019306.1;biotype=lincRNA;gene_id=ENSRNOG00000059549;logic_name=ensembl;version=1
15	ensembl	transcript	98619241	98621413	.	+	.	ID=ENSRNOT00000088090;Parent=ENSRNOG00000059549;Name=AABR07019306.1-201;biotype=lincRNA;transcript_id=ENSRNOT00000088090;version=1
15	ensembl	exon	98619241	98619372	.	+	.	Parent=ENSRNOT00000088090;Name=ENSRNOE00000535292;constitutive=1;ensembl_end_phase=-1;ensembl_phase=-1;exon_id=ENSRNOE00000535292;rank=1;version=1
15	ensembl	exon	98620243	98621413	.	+	.	Parent=ENSRNOT00000088090;Name=ENSRNOE00000555354;constitutive=0;ensembl_end_phase=-1;ensembl_phase=-1;exon_id=ENSRNOE00000555354;rank=2;version=1
15	ensembl	transcript	98619241	98621413	.	+	.	ID=ENSRNOT00000080938;Parent=ENSRNOG00000059549;Name=AABR07019306.1-202;biotype=lincRNA;transcript_id=ENSRNOT00000080938;version=1
15	ensembl	exon	98619241	98619372	.	+	.	Parent=ENSRNOT00000080938;Name=ENSRNOE00000535292;constitutive=1;ensembl_end_phase=-1;ensembl_phase=-1;exon_id=ENSRNOE00000535292;rank=1;version=1
15	ensembl	exon	98620243	98620352	.	+	.	Parent=ENSRNOT00000080938;Name=ENSRNOE00000523863;constitutive=0;ensembl_end_phase=-1;ensembl_phase=-1;exon_id=ENSRNOE00000523863;rank=2;version=1
15	ensembl	exon	98620460	98621413	.	+	.	Parent=ENSRNOT00000080938;Name=ENSRNOE00000551156;constitutive=0;ensembl_end_phase=-1;ensembl_phase=-1;exon_id=ENSRNOE00000551156;rank=3;version=1
15	ensembl	gene	103672871	103675575	.	+	.	ID=ENSRNOG00000051611;Name=AABR07019392.1;biotype=lincRNA;gene_id=ENSRNOG00000051611;logic_name=ensembl;version=1
15	ensembl	transcript	103672871	103675575	.	+	.	ID=ENSRNOT00000087914;Parent=ENSRNOG00000051611;Name=AABR07019392.1-201;biotype=lincRNA;transcript_id=ENSRNOT00000087914;version=1
15	ensembl	exon	103672871	103673233	.	+	.	Parent=ENSRNOT00000087914;Name=ENSRNOE00000552860;constitutive=1;ensembl_end_phase=-1;ensembl_phase=-1;exon_id=ENSRNOE00000552860;rank=1;version=1
15	ensembl	exon	103674999	103675575	.	+	.	Parent=ENSRNOT00000087914;Name=ENSRNOE00000571266;constitutive=1;ensembl_end_phase=-1;ensembl_phase=-1;exon_id=ENSRNOE00000571266;rank=2;version=1
15	ensembl	gene	105941836	105943359	.	+	.	ID=ENSRNOG00000059922;Name=AABR07019442.2;biotype=lincRNA;gene_id=ENSRNOG00000059922;logic_name=ensembl;version=1
15	ensembl	transcript	105941836	105943359	.	+	.	ID=ENSRNOT00000090685;Parent=ENSRNOG00000059922;Name=AABR07019442.2-201;biotype=lincRNA;transcript_id=ENSRNOT00000090685;version=1
15	ensembl	exon	105941836	105942016	.	+	.	Parent=ENSRNOT00000090685;Name=ENSRNOE00000538541;constitutive=1;ensembl_end_phase=-1;ensembl_phase=-1;exon_id=ENSRNOE00000538541;rank=1;version=1
15	ensembl	exon	105942177	105942269	.	+	.	Parent=ENSRNOT00000090685;Name=ENSRNOE00000539648;constitutive=1;ensembl_end_phase=-1;ensembl_phase=-1;exon_id=ENSRNOE00000539648;rank=2;version=1
15	ensembl	exon	105942921	105943359	.	+	.	Parent=ENSRNOT00000090685;Name=ENSRNOE00000563576;constitutive=1;ensembl_end_phase=-1;ensembl_phase=-1;exon_id=ENSRNOE00000563576;rank=3;version=1
15	ensembl	gene	105986811	105989123	.	-	.	ID=ENSRNOG00000061313;Name=AABR07019443.1;biotype=lincRNA;gene_id=ENSRNOG00000061313;logic_name=ensembl;version=1
15	ensembl	transcript	105986811	105989123	.	-	.	ID=ENSRNOT00000086918;Parent=ENSRNOG00000061313;Name=AABR07019443.1-201;biotype=lincRNA;transcript_id=ENSRNOT00000086918;version=1
15	ensembl	exon	105986811	105986929	.	-	.	Parent=ENSRNOT00000086918;Name=ENSRNOE00000535479;constitutive=1;ensembl_end_phase=-1;ensembl_phase=2;exon_id=ENSRNOE00000535479;rank=2;version=1
15	ensembl	exon	105989042	105989123	.	-	.	Parent=ENSRNOT00000086918;Name=ENSRNOE00000553414;constitutive=1;ensembl_end_phase=2;ensembl_phase=-1;exon_id=ENSRNOE00000553414;rank=1;version=1
15	ensembl	gene	106155514	106195488	.	-	.	ID=ENSRNOG00000059711;Name=AABR07019449.1;biotype=lincRNA;gene_id=ENSRNOG00000059711;logic_name=ensembl;version=1
15	ensembl	transcript	106155514	106195488	.	-	.	ID=ENSRNOT00000086500;Parent=ENSRNOG00000059711;Name=AABR07019449.1-201;biotype=lincRNA;transcript_id=ENSRNOT00000086500;version=1
15	ensembl	exon	106155514	106155565	.	-	.	Parent=ENSRNOT00000086500;Name=ENSRNOE00000565158;constitutive=1;ensembl_end_phase=-1;ensembl_phase=-1;exon_id=ENSRNOE00000565158;rank=2;version=1
15	ensembl	exon	106195298	106195488	.	-	.	Parent=ENSRNOT00000086500;Name=ENSRNOE00000527302;constitutive=1;ensembl_end_phase=-1;ensembl_phase=-1;exon_id=ENSRNOE00000527302;rank=1;version=1
16	ensembl	gene	447176	511926	.	-	.	ID=ENSRNOG00000059374;Name=AABR07024457.1;biotype=lincRNA;gene_id=ENSRNOG00000059374;logic_name=ensembl;version=1
16	ensembl	transcript	447176	452028	.	-	.	ID=ENSRNOT00000080560;Parent=ENSRNOG00000059374;Name=AABR07024457.1-202;biotype=lincRNA;transcript_id=ENSRNOT00000080560;version=1
16	ensembl	exon	447176	447514	.	-	.	Parent=ENSRNOT00000080560;Name=ENSRNOE00000572636;constitutive=1;ensembl_end_phase=-1;ensembl_phase=-1;exon_id=ENSRNOE00000572636;rank=3;version=1
16	ensembl	exon	450747	450883	.	-	.	Parent=ENSRNOT00000080560;Name=ENSRNOE00000479171;constitutive=1;ensembl_end_phase=-1;ensembl_phase=-1;exon_id=ENSRNOE00000479171;rank=2;version=2
16	ensembl	exon	451572	452028	.	-	.	Parent=ENSRNOT00000080560;Name=ENSRNOE00000545630;constitutive=0;ensembl_end_phase=-1;ensembl_phase=-1;exon_id=ENSRNOE00000545630;rank=1;version=1
16	ensembl	transcript	447176	511926	.	-	.	ID=ENSRNOT00000087456;Parent=ENSRNOG00000059374;Name=AABR07024457.1-201;biotype=lincRNA;transcript_id=ENSRNOT00000087456;version=1
16	ensembl	exon	447176	447514	.	-	.	Parent=ENSRNOT00000087456;Name=ENSRNOE00000572636;constitutive=1;ensembl_end_phase=-1;ensembl_phase=-1;exon_id=ENSRNOE00000572636;rank=5;version=1
16	ensembl	exon	450747	450883	.	-	.	Parent=ENSRNOT00000087456;Name=ENSRNOE00000479171;constitutive=1;ensembl_end_phase=-1;ensembl_phase=-1;exon_id=ENSRNOE00000479171;rank=4;version=2
16	ensembl	exon	460652	460889	.	-	.	Parent=ENSRNOT00000087456;Name=ENSRNOE00000568630;constitutive=0;ensembl_end_phase=-1;ensembl_phase=-1;exon_id=ENSRNOE00000568630;rank=3;version=1
16	ensembl	exon	510021	510207	.	-	.	Parent=ENSRNOT00000087456;Name=ENSRNOE00000537227;constitutive=0;ensembl_end_phase=-1;ensembl_phase=-1;exon_id=ENSRNOE00000537227;rank=2;version=1
16	ensembl	exon	511507	511926	.	-	.	Parent=ENSRNOT00000087456;Name=ENSRNOE00000531339;constitutive=0;ensembl_end_phase=-1;ensembl_phase=-1;exon_id=ENSRNOE00000531339;rank=1;version=1
16	ensembl	gene	535542	572473	.	-	.	ID=ENSRNOG00000060607;Name=AABR07024468.1;biotype=lincRNA;gene_id=ENSRNOG00000060607;logic_name=ensembl;version=1
16	ensembl	transcript	535542	572473	.	-	.	ID=ENSRNOT00000089982;Parent=ENSRNOG00000060607;Name=AABR07024468.1-201;biotype=lincRNA;transcript_id=ENSRNOT00000089982;version=1
16	ensembl	exon	535542	535771	.	-	.	Parent=ENSRNOT00000089982;Name=ENSRNOE00000495602;constitutive=1;ensembl_end_phase=-1;ensembl_phase=-1;exon_id=ENSRNOE00000495602;rank=4;version=2
16	ensembl	exon	569350	569608	.	-	.	Parent=ENSRNOT00000089982;Name=ENSRNOE00000483101;constitutive=1;ensembl_end_phase=-1;ensembl_phase=-1;exon_id=ENSRNOE00000483101;rank=3;version=2
16	ensembl	exon	571058	571247	.	-	.	Parent=ENSRNOT00000089982;Name=ENSRNOE00000490659;constitutive=1;ensembl_end_phase=-1;ensembl_phase=-1;exon_id=ENSRNOE00000490659;rank=2;version=2
16	ensembl	exon	571631	572473	.	-	.	Parent=ENSRNOT00000089982;Name=ENSRNOE00000555972;constitutive=1;ensembl_end_phase=-1;ensembl_phase=-1;exon_id=ENSRNOE00000555972;rank=1;version=1
16	ensembl	gene	4439102	4446046	.	+	.	ID=ENSRNOG00000058571;Name=AABR07024542.1;biotype=lincRNA;gene_id=ENSRNOG00000058571;logic_name=ensembl;version=1
16	ensembl	transcript	4439102	4446046	.	+	.	ID=ENSRNOT00000084733;Parent=ENSRNOG00000058571;Name=AABR07024542.1-201;biotype=lincRNA;transcript_id=ENSRNOT00000084733;version=1
16	ensembl	exon	4439102	4439866	.	+	.	Parent=ENSRNOT00000084733;Name=ENSRNOE00000546603;constitutive=1;ensembl_end_phase=-1;ensembl_phase=-1;exon_id=ENSRNOE00000546603;rank=1;version=1
16	ensembl	exon	4443028	4446046	.	+	.	Parent=ENSRNOT00000084733;Name=ENSRNOE00000524185;constitutive=1;ensembl_end_phase=-1;ensembl_phase=-1;exon_id=ENSRNOE00000524185;rank=2;version=1
16	ensembl	gene	18597463	18602336	.	+	.	ID=ENSRNOG00000058158;Name=AABR07024833.1;biotype=lincRNA;gene_id=ENSRNOG00000058158;logic_name=ensembl;version=1
16	ensembl	transcript	18597463	18602336	.	+	.	ID=ENSRNOT00000089685;Parent=ENSRNOG00000058158;Name=AABR07024833.1-201;biotype=lincRNA;transcript_id=ENSRNOT00000089685;version=1
16	ensembl	exon	18597463	18597480	.	+	.	Parent=ENSRNOT00000089685;Name=ENSRNOE00000556217;constitutive=1;ensembl_end_phase=-1;ensembl_phase=-1;exon_id=ENSRNOE00000556217;rank=1;version=1
16	ensembl	exon	18598094	18598156	.	+	.	Parent=ENSRNOT00000089685;Name=ENSRNOE00000560374;constitutive=1;ensembl_end_phase=-1;ensembl_phase=-1;exon_id=ENSRNOE00000560374;rank=2;version=1
16	ensembl	exon	18601917	18602336	.	+	.	Parent=ENSRNOT00000089685;Name=ENSRNOE00000516925;constitutive=1;ensembl_end_phase=-1;ensembl_phase=-1;exon_id=ENSRNOE00000516925;rank=3;version=1
16	ensembl	gene	20231641	20236318	.	+	.	ID=ENSRNOG00000054077;Name=AABR07024870.1;biotype=lincRNA;gene_id=ENSRNOG00000054077;logic_name=ensembl;version=1
16	ensembl	transcript	20231641	20236318	.	+	.	ID=ENSRNOT00000091624;Parent=ENSRNOG00000054077;Name=AABR07024870.1-201;biotype=lincRNA;transcript_id=ENSRNOT00000091624;version=1
16	ensembl	exon	20231641	20231724	.	+	.	Parent=ENSRNOT00000091624;Name=ENSRNOE00000518766;constitutive=1;ensembl_end_phase=2;ensembl_phase=-1;exon_id=ENSRNOE00000518766;rank=1;version=1
16	ensembl	exon	20231989	20232165	.	+	.	Parent=ENSRNOT00000091624;Name=ENSRNOE00000547239;constitutive=1;ensembl_end_phase=-1;ensembl_phase=2;exon_id=ENSRNOE00000547239;rank=2;version=1
16	ensembl	exon	20232380	20232467	.	+	.	Parent=ENSRNOT00000091624;Name=ENSRNOE00000567348;constitutive=1;ensembl_end_phase=-1;ensembl_phase=-1;exon_id=ENSRNOE00000567348;rank=3;version=1
16	ensembl	exon	20233506	20233662	.	+	.	Parent=ENSRNOT00000091624;Name=ENSRNOE00000568923;constitutive=1;ensembl_end_phase=-1;ensembl_phase=-1;exon_id=ENSRNOE00000568923;rank=4;version=1
16	ensembl	exon	20233883	20233957	.	+	.	Parent=ENSRNOT00000091624;Name=ENSRNOE00000522773;constitutive=1;ensembl_end_phase=-1;ensembl_phase=-1;exon_id=ENSRNOE00000522773;rank=5;version=1
16	ensembl	exon	20235054	20235237	.	+	.	Parent=ENSRNOT00000091624;Name=ENSRNOE00000523307;constitutive=1;ensembl_end_phase=-1;ensembl_phase=-1;exon_id=ENSRNOE00000523307;rank=6;version=1
16	ensembl	exon	20235935	20236318	.	+	.	Parent=ENSRNOT00000091624;Name=ENSRNOE00000572808;constitutive=1;ensembl_end_phase=-1;ensembl_phase=-1;exon_id=ENSRNOE00000572808;rank=7;version=1
16	ensembl	gene	26080258	26098379	.	-	.	ID=ENSRNOG00000055076;Name=AABR07025023.1;biotype=lincRNA;gene_id=ENSRNOG00000055076;logic_name=ensembl;version=1
16	ensembl	transcript	26080258	26098379	.	-	.	ID=ENSRNOT00000082578;Parent=ENSRNOG00000055076;Name=AABR07025023.1-201;biotype=lincRNA;transcript_id=ENSRNOT00000082578;version=1
16	ensembl	exon	26080258	26081433	.	-	.	Parent=ENSRNOT00000082578;Name=ENSRNOE00000574381;constitutive=1;ensembl_end_phase=-1;ensembl_phase=-1;exon_id=ENSRNOE00000574381;rank=2;version=1
16	ensembl	exon	26098247	26098379	.	-	.	Parent=ENSRNOT00000082578;Name=ENSRNOE00000549114;constitutive=1;ensembl_end_phase=-1;ensembl_phase=-1;exon_id=ENSRNOE00000549114;rank=1;version=1
16	ensembl	gene	31164258	31183494	.	-	.	ID=ENSRNOG00000055838;Name=AABR07025263.1;biotype=lincRNA;gene_id=ENSRNOG00000055838;logic_name=ensembl;version=1
16	ensembl	transcript	31164258	31183494	.	-	.	ID=ENSRNOT00000085881;Parent=ENSRNOG00000055838;Name=AABR07025263.1-201;biotype=lincRNA;transcript_id=ENSRNOT00000085881;version=1
16	ensembl	exon	31164258	31166602	.	-	.	Parent=ENSRNOT00000085881;Name=ENSRNOE00000528725;constitutive=0;ensembl_end_phase=-1;ensembl_phase=-1;exon_id=ENSRNOE00000528725;rank=6;version=1
16	ensembl	exon	31172064	31172111	.	-	.	Parent=ENSRNOT00000085881;Name=ENSRNOE00000567070;constitutive=1;ensembl_end_phase=-1;ensembl_phase=-1;exon_id=ENSRNOE00000567070;rank=5;version=1
16	ensembl	exon	31172194	31172253	.	-	.	Parent=ENSRNOT00000085881;Name=ENSRNOE00000525638;constitutive=1;ensembl_end_phase=-1;ensembl_phase=-1;exon_id=ENSRNOE00000525638;rank=4;version=1
16	ensembl	exon	31172859	31172918	.	-	.	Parent=ENSRNOT00000085881;Name=ENSRNOE00000570538;constitutive=1;ensembl_end_phase=-1;ensembl_phase=-1;exon_id=ENSRNOE00000570538;rank=3;version=1
16	ensembl	exon	31180541	31180692	.	-	.	Parent=ENSRNOT00000085881;Name=ENSRNOE00000529071;constitutive=0;ensembl_end_phase=-1;ensembl_phase=-1;exon_id=ENSRNOE00000529071;rank=2;version=1
16	ensembl	exon	31183156	31183494	.	-	.	Parent=ENSRNOT00000085881;Name=ENSRNOE00000560812;constitutive=0;ensembl_end_phase=-1;ensembl_phase=-1;exon_id=ENSRNOE00000560812;rank=1;version=1
16	ensembl	transcript	31169247	31183494	.	-	.	ID=ENSRNOT00000080625;Parent=ENSRNOG00000055838;Name=AABR07025263.1-202;biotype=lincRNA;transcript_id=ENSRNOT00000080625;version=1
16	ensembl	exon	31169247	31171922	.	-	.	Parent=ENSRNOT00000080625;Name=ENSRNOE00000541149;constitutive=0;ensembl_end_phase=-1;ensembl_phase=-1;exon_id=ENSRNOE00000541149;rank=6;version=1
16	ensembl	exon	31172064	31172111	.	-	.	Parent=ENSRNOT00000080625;Name=ENSRNOE00000567070;constitutive=1;ensembl_end_phase=-1;ensembl_phase=-1;exon_id=ENSRNOE00000567070;rank=5;version=1
16	ensembl	exon	31172194	31172253	.	-	.	Parent=ENSRNOT00000080625;Name=ENSRNOE00000525638;constitutive=1;ensembl_end_phase=-1;ensembl_phase=-1;exon_id=ENSRNOE00000525638;rank=4;version=1
16	ensembl	exon	31172859	31172918	.	-	.	Parent=ENSRNOT00000080625;Name=ENSRNOE00000570538;constitutive=1;ensembl_end_phase=-1;ensembl_phase=-1;exon_id=ENSRNOE00000570538;rank=3;version=1
16	ensembl	exon	31180541	31180692	.	-	.	Parent=ENSRNOT00000080625;Name=ENSRNOE00000556593;constitutive=0;ensembl_end_phase=-1;ensembl_phase=2;exon_id=ENSRNOE00000556593;rank=2;version=1
16	ensembl	exon	31183156	31183494	.	-	.	Parent=ENSRNOT00000080625;Name=ENSRNOE00000551136;constitutive=0;ensembl_end_phase=2;ensembl_phase=-1;exon_id=ENSRNOE00000551136;rank=1;version=1
16	ensembl	gene	32655869	32658013	.	+	.	ID=ENSRNOG00000059212;Name=AABR07025303.1;biotype=lincRNA;gene_id=ENSRNOG00000059212;logic_name=ensembl;version=1
16	ensembl	transcript	32655869	32658013	.	+	.	ID=ENSRNOT00000079403;Parent=ENSRNOG00000059212;Name=AABR07025303.1-201;biotype=lincRNA;transcript_id=ENSRNOT00000079403;version=1
16	ensembl	exon	32655869	32656151	.	+	.	Parent=ENSRNOT00000079403;Name=ENSRNOE00000564616;constitutive=1;ensembl_end_phase=-1;ensembl_phase=-1;exon_id=ENSRNOE00000564616;rank=1;version=1
16	ensembl	exon	32656290	32658013	.	+	.	Parent=ENSRNOT00000079403;Name=ENSRNOE00000557488;constitutive=1;ensembl_end_phase=-1;ensembl_phase=-1;exon_id=ENSRNOE00000557488;rank=2;version=1
16	ensembl	gene	36258595	36274047	.	-	.	ID=ENSRNOG00000054260;Name=AABR07025385.1;biotype=lincRNA;gene_id=ENSRNOG00000054260;logic_name=ensembl;version=1
16	ensembl	transcript	36258595	36274047	.	-	.	ID=ENSRNOT00000077277;Parent=ENSRNOG00000054260;Name=AABR07025385.1-201;biotype=lincRNA;transcript_id=ENSRNOT00000077277;version=1
16	ensembl	exon	36258595	36260096	.	-	.	Parent=ENSRNOT00000077277;Name=ENSRNOE00000560506;constitutive=1;ensembl_end_phase=-1;ensembl_phase=-1;exon_id=ENSRNOE00000560506;rank=3;version=1
16	ensembl	exon	36261492	36261587	.	-	.	Parent=ENSRNOT00000077277;Name=ENSRNOE00000524846;constitutive=1;ensembl_end_phase=-1;ensembl_phase=-1;exon_id=ENSRNOE00000524846;rank=2;version=1
16	ensembl	exon	36273618	36274047	.	-	.	Parent=ENSRNOT00000077277;Name=ENSRNOE00000549005;constitutive=1;ensembl_end_phase=-1;ensembl_phase=-1;exon_id=ENSRNOE00000549005;rank=1;version=1
16	ensembl	gene	36294631	36297382	.	-	.	ID=ENSRNOG00000052230;Name=AABR07025386.1;biotype=lincRNA;gene_id=ENSRNOG00000052230;logic_name=ensembl;version=1
16	ensembl	transcript	36294631	36297382	.	-	.	ID=ENSRNOT00000080111;Parent=ENSRNOG00000052230;Name=AABR07025386.1-201;biotype=lincRNA;transcript_id=ENSRNOT00000080111;version=1
16	ensembl	exon	36294631	36295577	.	-	.	Parent=ENSRNOT00000080111;Name=ENSRNOE00000539317;constitutive=1;ensembl_end_phase=-1;ensembl_phase=-1;exon_id=ENSRNOE00000539317;rank=2;version=1
16	ensembl	exon	36297176	36297382	.	-	.	Parent=ENSRNOT00000080111;Name=ENSRNOE00000519123;constitutive=1;ensembl_end_phase=-1;ensembl_phase=-1;exon_id=ENSRNOE00000519123;rank=1;version=1
16	ensembl	gene	36374593	36388331	.	+	.	ID=ENSRNOG00000052518;Name=AABR07025387.1;biotype=lincRNA;gene_id=ENSRNOG00000052518;logic_name=ensembl;version=1
16	ensembl	transcript	36374593	36388331	.	+	.	ID=ENSRNOT00000086642;Parent=ENSRNOG00000052518;Name=AABR07025387.1-201;biotype=lincRNA;transcript_id=ENSRNOT00000086642;version=1
16	ensembl	exon	36374593	36374746	.	+	.	Parent=ENSRNOT00000086642;Name=ENSRNOE00000526278;constitutive=1;ensembl_end_phase=-1;ensembl_phase=-1;exon_id=ENSRNOE00000526278;rank=1;version=1
16	ensembl	exon	36375196	36375300	.	+	.	Parent=ENSRNOT00000086642;Name=ENSRNOE00000558131;constitutive=1;ensembl_end_phase=-1;ensembl_phase=-1;exon_id=ENSRNOE00000558131;rank=2;version=1
16	ensembl	exon	36388144	36388331	.	+	.	Parent=ENSRNOT00000086642;Name=ENSRNOE00000537680;constitutive=1;ensembl_end_phase=-1;ensembl_phase=-1;exon_id=ENSRNOE00000537680;rank=3;version=1
16	ensembl	gene	47828251	47829452	.	-	.	ID=ENSRNOG00000052681;Name=AABR07025745.1;biotype=lincRNA;gene_id=ENSRNOG00000052681;logic_name=ensembl;version=1
16	ensembl	transcript	47828251	47829452	.	-	.	ID=ENSRNOT00000077550;Parent=ENSRNOG00000052681;Name=AABR07025745.1-201;biotype=lincRNA;transcript_id=ENSRNOT00000077550;version=1
16	ensembl	exon	47828251	47828521	.	-	.	Parent=ENSRNOT00000077550;Name=ENSRNOE00000521546;constitutive=1;ensembl_end_phase=-1;ensembl_phase=-1;exon_id=ENSRNOE00000521546;rank=2;version=1
16	ensembl	exon	47829381	47829452	.	-	.	Parent=ENSRNOT00000077550;Name=ENSRNOE00000549143;constitutive=1;ensembl_end_phase=-1;ensembl_phase=-1;exon_id=ENSRNOE00000549143;rank=1;version=1
16	ensembl	gene	49163529	49167325	.	+	.	ID=ENSRNOG00000054453;Name=AABR07072511.1;biotype=lincRNA;gene_id=ENSRNOG00000054453;logic_name=ensembl;version=1
16	ensembl	transcript	49163529	49167325	.	+	.	ID=ENSRNOT00000078056;Parent=ENSRNOG00000054453;Name=AABR07072511.1-201;biotype=lincRNA;transcript_id=ENSRNOT00000078056;version=1
16	ensembl	exon	49163529	49163711	.	+	.	Parent=ENSRNOT00000078056;Name=ENSRNOE00000523373;constitutive=1;ensembl_end_phase=-1;ensembl_phase=-1;exon_id=ENSRNOE00000523373;rank=1;version=1
16	ensembl	exon	49165463	49167325	.	+	.	Parent=ENSRNOT00000078056;Name=ENSRNOE00000555437;constitutive=1;ensembl_end_phase=-1;ensembl_phase=-1;exon_id=ENSRNOE00000555437;rank=2;version=1
16	ensembl	gene	55897790	55900103	.	+	.	ID=ENSRNOG00000053393;Name=AABR07025937.1;biotype=lincRNA;gene_id=ENSRNOG00000053393;logic_name=ensembl;version=1
16	ensembl	transcript	55897790	55900103	.	+	.	ID=ENSRNOT00000085445;Parent=ENSRNOG00000053393;Name=AABR07025937.1-201;biotype=lincRNA;transcript_id=ENSRNOT00000085445;version=1
16	ensembl	exon	55897790	55897988	.	+	.	Parent=ENSRNOT00000085445;Name=ENSRNOE00000537669;constitutive=1;ensembl_end_phase=-1;ensembl_phase=-1;exon_id=ENSRNOE00000537669;rank=1;version=1
16	ensembl	exon	55899639	55900103	.	+	.	Parent=ENSRNOT00000085445;Name=ENSRNOE00000538635;constitutive=1;ensembl_end_phase=-1;ensembl_phase=-1;exon_id=ENSRNOE00000538635;rank=2;version=1
16	ensembl	gene	56485788	56523290	.	+	.	ID=ENSRNOG00000057980;Name=AABR07025958.1;biotype=lincRNA;gene_id=ENSRNOG00000057980;logic_name=ensembl;version=1
16	ensembl	transcript	56485788	56523290	.	+	.	ID=ENSRNOT00000091333;Parent=ENSRNOG00000057980;Name=AABR07025958.1-201;biotype=lincRNA;transcript_id=ENSRNOT00000091333;version=1
16	ensembl	exon	56485788	56485900	.	+	.	Parent=ENSRNOT00000091333;Name=ENSRNOE00000535670;constitutive=1;ensembl_end_phase=2;ensembl_phase=0;exon_id=ENSRNOE00000535670;rank=1;version=1
16	ensembl	exon	56523224	56523290	.	+	.	Parent=ENSRNOT00000091333;Name=ENSRNOE00000563078;constitutive=1;ensembl_end_phase=-1;ensembl_phase=2;exon_id=ENSRNOE00000563078;rank=2;version=1
16	ensembl	gene	58707193	58710555	.	-	.	ID=ENSRNOG00000056149;Name=AABR07026002.3;biotype=lincRNA;gene_id=ENSRNOG00000056149;logic_name=ensembl;version=1
16	ensembl	transcript	58707193	58710555	.	-	.	ID=ENSRNOT00000088102;Parent=ENSRNOG00000056149;Name=AABR07026002.3-201;biotype=lincRNA;transcript_id=ENSRNOT00000088102;version=1
16	ensembl	exon	58707193	58707731	.	-	.	Parent=ENSRNOT00000088102;Name=ENSRNOE00000532535;constitutive=1;ensembl_end_phase=-1;ensembl_phase=0;exon_id=ENSRNOE00000532535;rank=2;version=1
16	ensembl	exon	58709406	58710555	.	-	.	Parent=ENSRNOT00000088102;Name=ENSRNOE00000550632;constitutive=1;ensembl_end_phase=0;ensembl_phase=-1;exon_id=ENSRNOE00000550632;rank=1;version=1
16	ensembl	gene	58774176	58777949	.	-	.	ID=ENSRNOG00000055187;Name=AABR07026002.2;biotype=lincRNA;gene_id=ENSRNOG00000055187;logic_name=ensembl;version=1
16	ensembl	transcript	58774176	58777949	.	-	.	ID=ENSRNOT00000085171;Parent=ENSRNOG00000055187;Name=AABR07026002.2-201;biotype=lincRNA;transcript_id=ENSRNOT00000085171;version=1
16	ensembl	exon	58774176	58774474	.	-	.	Parent=ENSRNOT00000085171;Name=ENSRNOE00000536802;constitutive=1;ensembl_end_phase=-1;ensembl_phase=-1;exon_id=ENSRNOE00000536802;rank=2;version=1
16	ensembl	exon	58777735	58777949	.	-	.	Parent=ENSRNOT00000085171;Name=ENSRNOE00000564066;constitutive=1;ensembl_end_phase=-1;ensembl_phase=-1;exon_id=ENSRNOE00000564066;rank=1;version=1
16	ensembl	gene	59997072	60007556	.	-	.	ID=ENSRNOG00000059081;Name=AABR07026032.3;biotype=lincRNA;gene_id=ENSRNOG00000059081;logic_name=ensembl;version=1
16	ensembl	transcript	59997072	60000092	.	-	.	ID=ENSRNOT00000088948;Parent=ENSRNOG00000059081;Name=AABR07026032.3-201;biotype=lincRNA;transcript_id=ENSRNOT00000088948;version=1
16	ensembl	exon	59997072	59997180	.	-	.	Parent=ENSRNOT00000088948;Name=ENSRNOE00000567679;constitutive=0;ensembl_end_phase=-1;ensembl_phase=-1;exon_id=ENSRNOE00000567679;rank=4;version=1
16	ensembl	exon	59997567	59997666	.	-	.	Parent=ENSRNOT00000088948;Name=ENSRNOE00000554714;constitutive=0;ensembl_end_phase=-1;ensembl_phase=-1;exon_id=ENSRNOE00000554714;rank=3;version=1
16	ensembl	exon	59999015	59999492	.	-	.	Parent=ENSRNOT00000088948;Name=ENSRNOE00000572338;constitutive=0;ensembl_end_phase=-1;ensembl_phase=-1;exon_id=ENSRNOE00000572338;rank=2;version=1
16	ensembl	exon	59999839	60000092	.	-	.	Parent=ENSRNOT00000088948;Name=ENSRNOE00000550743;constitutive=0;ensembl_end_phase=-1;ensembl_phase=-1;exon_id=ENSRNOE00000550743;rank=1;version=1
16	ensembl	transcript	59999903	60007556	.	-	.	ID=ENSRNOT00000081777;Parent=ENSRNOG00000059081;Name=AABR07026032.3-202;biotype=lincRNA;transcript_id=ENSRNOT00000081777;version=1
16	ensembl	exon	59999903	60000075	.	-	.	Parent=ENSRNOT00000081777;Name=ENSRNOE00000520372;constitutive=0;ensembl_end_phase=-1;ensembl_phase=-1;exon_id=ENSRNOE00000520372;rank=6;version=1
16	ensembl	exon	60002172	60002282	.	-	.	Parent=ENSRNOT00000081777;Name=ENSRNOE00000561736;constitutive=0;ensembl_end_phase=-1;ensembl_phase=-1;exon_id=ENSRNOE00000561736;rank=5;version=1
16	ensembl	exon	60004345	60004470	.	-	.	Parent=ENSRNOT00000081777;Name=ENSRNOE00000522859;constitutive=0;ensembl_end_phase=-1;ensembl_phase=-1;exon_id=ENSRNOE00000522859;rank=4;version=1
16	ensembl	exon	60004814	60005363	.	-	.	Parent=ENSRNOT00000081777;Name=ENSRNOE00000529759;constitutive=0;ensembl_end_phase=-1;ensembl_phase=-1;exon_id=ENSRNOE00000529759;rank=3;version=1
16	ensembl	exon	60006522	60006722	.	-	.	Parent=ENSRNOT00000081777;Name=ENSRNOE00000549940;constitutive=0;ensembl_end_phase=-1;ensembl_phase=-1;exon_id=ENSRNOE00000549940;rank=2;version=1
16	ensembl	exon	60007054	60007556	.	-	.	Parent=ENSRNOT00000081777;Name=ENSRNOE00000562359;constitutive=0;ensembl_end_phase=-1;ensembl_phase=-1;exon_id=ENSRNOE00000562359;rank=1;version=1
16	ensembl	gene	60008769	60018283	.	-	.	ID=ENSRNOG00000054809;Name=AABR07026032.1;biotype=lincRNA;gene_id=ENSRNOG00000054809;logic_name=ensembl;version=1
16	ensembl	transcript	60008769	60018283	.	-	.	ID=ENSRNOT00000079224;Parent=ENSRNOG00000054809;Name=AABR07026032.1-201;biotype=lincRNA;transcript_id=ENSRNOT00000079224;version=1
16	ensembl	exon	60008769	60009045	.	-	.	Parent=ENSRNOT00000079224;Name=ENSRNOE00000537587;constitutive=1;ensembl_end_phase=-1;ensembl_phase=-1;exon_id=ENSRNOE00000537587;rank=8;version=1
16	ensembl	exon	60009461	60009679	.	-	.	Parent=ENSRNOT00000079224;Name=ENSRNOE00000565297;constitutive=1;ensembl_end_phase=-1;ensembl_phase=-1;exon_id=ENSRNOE00000565297;rank=7;version=1
16	ensembl	exon	60010558	60010744	.	-	.	Parent=ENSRNOT00000079224;Name=ENSRNOE00000572005;constitutive=1;ensembl_end_phase=-1;ensembl_phase=-1;exon_id=ENSRNOE00000572005;rank=6;version=1
16	ensembl	exon	60011528	60011715	.	-	.	Parent=ENSRNOT00000079224;Name=ENSRNOE00000559239;constitutive=1;ensembl_end_phase=-1;ensembl_phase=-1;exon_id=ENSRNOE00000559239;rank=5;version=1
16	ensembl	exon	60011879	60012008	.	-	.	Parent=ENSRNOT00000079224;Name=ENSRNOE00000545798;constitutive=1;ensembl_end_phase=-1;ensembl_phase=-1;exon_id=ENSRNOE00000545798;rank=4;version=1
16	ensembl	exon	60015058	60015296	.	-	.	Parent=ENSRNOT00000079224;Name=ENSRNOE00000573513;constitutive=1;ensembl_end_phase=-1;ensembl_phase=-1;exon_id=ENSRNOE00000573513;rank=3;version=1
16	ensembl	exon	60017358	60017573	.	-	.	Parent=ENSRNOT00000079224;Name=ENSRNOE00000556409;constitutive=1;ensembl_end_phase=-1;ensembl_phase=-1;exon_id=ENSRNOE00000556409;rank=2;version=1
16	ensembl	exon	60018078	60018283	.	-	.	Parent=ENSRNOT00000079224;Name=ENSRNOE00000517521;constitutive=1;ensembl_end_phase=-1;ensembl_phase=-1;exon_id=ENSRNOE00000517521;rank=1;version=1
16	ensembl	gene	60393417	60394957	.	+	.	ID=ENSRNOG00000054950;Name=AABR07026037.1;biotype=lincRNA;gene_id=ENSRNOG00000054950;logic_name=ensembl;version=1
16	ensembl	transcript	60393417	60394957	.	+	.	ID=ENSRNOT00000085711;Parent=ENSRNOG00000054950;Name=AABR07026037.1-201;biotype=lincRNA;transcript_id=ENSRNOT00000085711;version=1
16	ensembl	exon	60393417	60393535	.	+	.	Parent=ENSRNOT00000085711;Name=ENSRNOE00000519245;constitutive=1;ensembl_end_phase=-1;ensembl_phase=-1;exon_id=ENSRNOE00000519245;rank=1;version=1
16	ensembl	exon	60394887	60394957	.	+	.	Parent=ENSRNOT00000085711;Name=ENSRNOE00000521786;constitutive=1;ensembl_end_phase=-1;ensembl_phase=-1;exon_id=ENSRNOE00000521786;rank=2;version=1
16	ensembl	gene	64877123	64878747	.	+	.	ID=ENSRNOG00000061891;Name=AABR07026114.1;biotype=lincRNA;gene_id=ENSRNOG00000061891;logic_name=ensembl;version=1
16	ensembl	transcript	64877123	64878747	.	+	.	ID=ENSRNOT00000091360;Parent=ENSRNOG00000061891;Name=AABR07026114.1-201;biotype=lincRNA;transcript_id=ENSRNOT00000091360;version=1
16	ensembl	exon	64877123	64877715	.	+	.	Parent=ENSRNOT00000091360;Name=ENSRNOE00000574637;constitutive=1;ensembl_end_phase=-1;ensembl_phase=-1;exon_id=ENSRNOE00000574637;rank=1;version=1
16	ensembl	exon	64878361	64878747	.	+	.	Parent=ENSRNOT00000091360;Name=ENSRNOE00000562557;constitutive=1;ensembl_end_phase=-1;ensembl_phase=-1;exon_id=ENSRNOE00000562557;rank=2;version=1
16	ensembl	gene	67034942	67039461	.	-	.	ID=ENSRNOG00000054467;Name=AABR07026197.1;biotype=lincRNA;gene_id=ENSRNOG00000054467;logic_name=ensembl;version=1
16	ensembl	transcript	67034942	67039461	.	-	.	ID=ENSRNOT00000083218;Parent=ENSRNOG00000054467;Name=AABR07026197.1-201;biotype=lincRNA;transcript_id=ENSRNOT00000083218;version=1
16	ensembl	exon	67034942	67037882	.	-	.	Parent=ENSRNOT00000083218;Name=ENSRNOE00000572863;constitutive=1;ensembl_end_phase=-1;ensembl_phase=-1;exon_id=ENSRNOE00000572863;rank=2;version=1
16	ensembl	exon	67038387	67039461	.	-	.	Parent=ENSRNOT00000083218;Name=ENSRNOE00000567227;constitutive=1;ensembl_end_phase=-1;ensembl_phase=-1;exon_id=ENSRNOE00000567227;rank=1;version=1
16	ensembl	gene	69029267	69035436	.	+	.	ID=ENSRNOG00000060104;Name=AC113785.3;biotype=lincRNA;gene_id=ENSRNOG00000060104;logic_name=ensembl;version=1
16	ensembl	transcript	69029267	69035436	.	+	.	ID=ENSRNOT00000078332;Parent=ENSRNOG00000060104;Name=AC113785.3-201;biotype=lincRNA;transcript_id=ENSRNOT00000078332;version=1
16	ensembl	exon	69029267	69029633	.	+	.	Parent=ENSRNOT00000078332;Name=ENSRNOE00000566442;constitutive=1;ensembl_end_phase=-1;ensembl_phase=-1;exon_id=ENSRNOE00000566442;rank=1;version=1
16	ensembl	exon	69030420	69030613	.	+	.	Parent=ENSRNOT00000078332;Name=ENSRNOE00000537289;constitutive=1;ensembl_end_phase=1;ensembl_phase=-1;exon_id=ENSRNOE00000537289;rank=2;version=1
16	ensembl	exon	69033243	69033331	.	+	.	Parent=ENSRNOT00000078332;Name=ENSRNOE00000532044;constitutive=1;ensembl_end_phase=-1;ensembl_phase=1;exon_id=ENSRNOE00000532044;rank=3;version=1
16	ensembl	exon	69035111	69035436	.	+	.	Parent=ENSRNOT00000078332;Name=ENSRNOE00000548748;constitutive=1;ensembl_end_phase=-1;ensembl_phase=-1;exon_id=ENSRNOE00000548748;rank=4;version=1
16	ensembl	gene	69319345	69321007	.	+	.	ID=ENSRNOG00000059687;Name=AABR07026241.1;biotype=lincRNA;gene_id=ENSRNOG00000059687;logic_name=ensembl;version=1
16	ensembl	transcript	69319345	69321007	.	+	.	ID=ENSRNOT00000083516;Parent=ENSRNOG00000059687;Name=AABR07026241.1-201;biotype=lincRNA;transcript_id=ENSRNOT00000083516;version=1
16	ensembl	exon	69319345	69319864	.	+	.	Parent=ENSRNOT00000083516;Name=ENSRNOE00000546023;constitutive=1;ensembl_end_phase=-1;ensembl_phase=-1;exon_id=ENSRNOE00000546023;rank=1;version=1
16	ensembl	exon	69320816	69321007	.	+	.	Parent=ENSRNOT00000083516;Name=ENSRNOE00000529961;constitutive=1;ensembl_end_phase=-1;ensembl_phase=-1;exon_id=ENSRNOE00000529961;rank=2;version=1
16	ensembl	gene	71402764	71406403	.	+	.	ID=ENSRNOG00000052879;Name=LOC102552829;biotype=lincRNA;description=uncharacterized LOC102552829 [Source:RGD Symbol%3BAcc:7524881];gene_id=ENSRNOG00000052879;logic_name=ensembl;version=1
16	ensembl	transcript	71402764	71406403	.	+	.	ID=ENSRNOT00000084277;Parent=ENSRNOG00000052879;Name=LOC102552829-201;biotype=lincRNA;transcript_id=ENSRNOT00000084277;version=1
16	ensembl	exon	71402764	71402966	.	+	.	Parent=ENSRNOT00000084277;Name=ENSRNOE00000569401;constitutive=1;ensembl_end_phase=-1;ensembl_phase=-1;exon_id=ENSRNOE00000569401;rank=1;version=1
16	ensembl	exon	71406126	71406403	.	+	.	Parent=ENSRNOT00000084277;Name=ENSRNOE00000534866;constitutive=1;ensembl_end_phase=-1;ensembl_phase=-1;exon_id=ENSRNOE00000534866;rank=2;version=1
16	ensembl	gene	74513353	74516826	.	+	.	ID=ENSRNOG00000061180;Name=AABR07026377.1;biotype=lincRNA;gene_id=ENSRNOG00000061180;logic_name=ensembl;version=1
16	ensembl	transcript	74513353	74516826	.	+	.	ID=ENSRNOT00000082297;Parent=ENSRNOG00000061180;Name=AABR07026377.1-201;biotype=lincRNA;transcript_id=ENSRNOT00000082297;version=1
16	ensembl	exon	74513353	74513570	.	+	.	Parent=ENSRNOT00000082297;Name=ENSRNOE00000528575;constitutive=1;ensembl_end_phase=-1;ensembl_phase=-1;exon_id=ENSRNOE00000528575;rank=1;version=1
16	ensembl	exon	74515442	74516826	.	+	.	Parent=ENSRNOT00000082297;Name=ENSRNOE00000559573;constitutive=1;ensembl_end_phase=-1;ensembl_phase=-1;exon_id=ENSRNOE00000559573;rank=2;version=1
16	ensembl	gene	75649799	75664162	.	+	.	ID=ENSRNOG00000052249;Name=AC114391.1;biotype=lincRNA;gene_id=ENSRNOG00000052249;logic_name=ensembl;version=1
16	ensembl	transcript	75649799	75664162	.	+	.	ID=ENSRNOT00000080762;Parent=ENSRNOG00000052249;Name=AC114391.1-201;biotype=lincRNA;transcript_id=ENSRNOT00000080762;version=1
16	ensembl	exon	75649799	75649907	.	+	.	Parent=ENSRNOT00000080762;Name=ENSRNOE00000549275;constitutive=1;ensembl_end_phase=-1;ensembl_phase=-1;exon_id=ENSRNOE00000549275;rank=1;version=1
16	ensembl	exon	75663325	75664162	.	+	.	Parent=ENSRNOT00000080762;Name=ENSRNOE00000537564;constitutive=1;ensembl_end_phase=-1;ensembl_phase=-1;exon_id=ENSRNOE00000537564;rank=2;version=1
[truncated: 101,498 more rows]
