# Supplementary material for: Identification of differentially expressed long noncoding RNAs and pathways in liver tissues from rats with hepatic fibrosis
Source: PLoS One. 2021 Oct 1;16(10):e0258194. doi: 10.1371/journal.pone.0258194 (PMC8486097; doi:10.1371/journal.pone.0258194)
Supplement: S2 Appendix — (ZIP) [file pone.0258194.s008.zip › appendix 4ú║all.sort.final.bed]

chr1	173336	175150	rlnc_inter_chr1_1	2	-	1
chr1	229979	230461	rlnc_inter_chr1_2	1	*	2
chr1	773793	774403	XLOC_000001	0	+	3
chr1	1184249	1185339	XLOC_000005	0	+	4
chr1	1655489	1671177	rlnc_inter_chr1_3	5	-	5
chr1	1656984	1659642	XLOC_010435	0	-	5
chr1	1671268	1675408	XLOC_000008	0	+	6
chr1	1672131	1675408	rlnc_inter_chr1_4	1	*	6
chr1	1689729	1692317	rlnc_inter_chr1_5	1	*	7
chr1	1692632	1696528	rlnc_inter_chr1_6	1	*	8
chr1	1696612	1698412	rlnc_inter_chr1_7	1	*	9
chr1	1738548	1739629	XLOC_010441	0	-	10
chr1	1779176	1781212	XLOC_010455	0	-	11
chr1	1785181	1790811	XLOC_000022	0	+	12
chr1	1791540	1794378	XLOC_000023	0	+	13
chr1	1852662	1854235	XLOC_000036	0	+	14
chr1	1860272	1862860	XLOC_000041	0	+	15
chr1	1910836	1912358	XLOC_000049	0	+	16
chr1	1916532	1917552	XLOC_000052	0	+	17
chr1	1918348	1919999	XLOC_000053	0	+	18
chr1	1961272	1962658	XLOC_000066	0	+	19
chr1	1995862	1997576	XLOC_010462	0	-	20
chr1	2084956	2086335	XLOC_000070	0	+	21
chr1	2352912	2354275	XLOC_010474	0	-	22
chr1	2356507	2357541	XLOC_010475	0	-	23
chr1	2565657	2567125	XLOC_010507	0	-	24
chr1	2584589	2586229	XLOC_010513	0	-	25
chr1	2619547	2621357	XLOC_010532	0	-	26
chr1	2622435	2623555	XLOC_010533	0	-	27
chr1	2807481	2808952	XLOC_010541	0	-	28
chr1	2809283	2810667	XLOC_010542	0	-	29
chr1	2818258	2819371	XLOC_010548	0	-	30
chr1	2824444	2825560	XLOC_010552	0	-	31
chr1	2830664	2831781	XLOC_010558	0	-	32
chr1	2836303	2837590	XLOC_010563	0	-	33
chr1	2856259	2857965	XLOC_010578	0	-	34
chr1	2864792	2865995	XLOC_010587	0	-	35
chr1	2871958	2873321	XLOC_010591	0	-	36
chr1	2881971	2883252	XLOC_010596	0	-	37
chr1	2995566	2996614	XLOC_010654	0	-	38
chr1	3055611	3056978	XLOC_010662	0	-	39
chr1	3143228	3144625	XLOC_010688	0	-	40
chr1	3157851	3159262	XLOC_010691	0	-	41
chr1	3166023	3167231	XLOC_010693	0	-	42
chr1	3192843	3193916	XLOC_010700	0	-	43
chr1	3204763	3206247	XLOC_010705	0	-	44
chr1	3211213	3213777	XLOC_010708	0	-	45
chr1	3225411	3227019	XLOC_010712	0	-	46
chr1	3234559	3235610	XLOC_010714	0	-	47
chr1	3236457	3237525	XLOC_010715	0	-	48
chr1	3249481	3251567	XLOC_010719	0	-	49
chr1	3295436	3297084	XLOC_010734	0	-	50
chr1	3297951	3299014	XLOC_010735	0	-	51
chr1	3311046	3312180	XLOC_010740	0	-	52
chr1	3314569	3315996	XLOC_010741	0	-	53
chr1	3318736	3320253	XLOC_010742	0	-	54
chr1	3342540	3343886	XLOC_010751	0	-	55
chr1	3461130	3462130	XLOC_010757	0	-	56
chr1	3495863	3496920	XLOC_010763	0	-	57
chr1	3517158	3518182	XLOC_010767	0	-	58
chr1	3522139	3523664	XLOC_010768	0	-	59
chr1	3543414	3544607	XLOC_010771	0	-	60
chr1	3572386	3574008	XLOC_010779	0	-	61
chr1	3574499	3576649	XLOC_010780	0	-	62
chr1	3580712	3582440	XLOC_010782	0	-	63
chr1	3593155	3594246	XLOC_010789	0	-	64
chr1	3614524	3615609	rlnc_inter_chr1_8	1	*	65
chr1	3628859	3630160	XLOC_010801	0	-	66
chr1	3683452	3685231	XLOC_010822	0	-	67
chr1	3691912	3694089	XLOC_010824	0	-	68
chr1	3709425	3711482	rlnc_inter_chr1_9	1	*	69
chr1	3718480	3720847	XLOC_010837	0	-	70
chr1	3722912	3724342	XLOC_010838	0	-	71
chr1	3726495	3727951	XLOC_010840	0	-	72
chr1	3733081	3734195	XLOC_010843	0	-	73
chr1	3735634	3737071	XLOC_010844	0	-	74
chr1	3737476	3739668	XLOC_010845	0	-	75
chr1	3740577	3741753	XLOC_010847	0	-	76
chr1	3743136	3746052	XLOC_010848	0	-	77
chr1	3751019	3752804	XLOC_010851	0	-	78
chr1	3757603	3759508	XLOC_010854	0	-	79
chr1	3880500	3881508	XLOC_010864	0	-	80
chr1	3881931	3884392	XLOC_010865	0	-	81
chr1	3884910	3886020	XLOC_010866	0	-	82
chr1	3969772	3970910	XLOC_010885	0	-	83
chr1	3972661	3974341	XLOC_010887	0	-	84
chr1	3979511	3980958	XLOC_010892	0	-	85
chr1	3982380	3984147	XLOC_010894	0	-	86
chr1	3993946	3995679	XLOC_010898	0	-	87
chr1	3997034	3998035	XLOC_010900	0	-	88
chr1	3998310	4001395	XLOC_010901	0	-	89
chr1	4003939	4005497	XLOC_010904	0	-	90
chr1	4005654	4008342	XLOC_010905	0	-	91
chr1	4445073	4459784	rlnc_inter_chr1_10	5	-	92
chr1	4449749	4451199	rlnc_inter_chr1_11	1	*	92
chr1	4644930	4645945	XLOC_010911	0	-	93
chr1	4647736	4648951	XLOC_010913	0	-	94
chr1	5248438	5249652	XLOC_000075	0	+	95
chr1	5259313	5260461	XLOC_000078	0	+	96
chr1	5263768	5265098	XLOC_000079	0	+	97
chr1	5267361	5269181	XLOC_000080	0	+	98
chr1	5270439	5271798	XLOC_000081	0	+	99
chr1	5290800	5293519	XLOC_000085	0	+	100
chr1	5306512	5307566	XLOC_000093	0	+	101
chr1	5307617	5310004	XLOC_000094	0	+	102
chr1	5391081	5391777	rlnc_inter_chr1_12	1	*	103
chr1	5392978	5393720	rlnc_inter_chr1_13	1	*	104
chr1	5486076	5487539	XLOC_000114	0	+	105
chr1	5511229	5512391	XLOC_000116	0	+	106
chr1	5515725	5516898	XLOC_000117	0	+	107
chr1	5544823	5545927	XLOC_000120	0	+	108
chr1	5574704	5576006	XLOC_000110	0	+	109
chr1	6648474	6649814	XLOC_010952	0	-	110
chr1	6657791	6659577	XLOC_010959	0	-	111
chr1	6671649	6673365	XLOC_010967	0	-	112
chr1	6708922	6709926	XLOC_010988	0	-	113
chr1	6718923	6719978	XLOC_010995	0	-	114
chr1	6822082	6823414	XLOC_011007	0	-	115
chr1	6895728	6896924	XLOC_011039	0	-	116
chr1	6912151	6913799	XLOC_011051	0	-	117
chr1	6914351	6915397	XLOC_011052	0	-	118
chr1	6922958	6925517	XLOC_011060	0	-	119
chr1	6925689	6926701	XLOC_011061	0	-	120
chr1	6926832	6928939	XLOC_011062	0	-	121
chr1	7016508	7019136	rlnc_inter_chr1_14	2	-	122
chr1	7393503	7394914	XLOC_011094	0	-	123
chr1	7395061	7396529	XLOC_011095	0	-	124
chr1	7396699	7399090	XLOC_011096	0	-	125
chr1	7465363	7467932	XLOC_011112	0	-	126
chr1	7468027	7469707	XLOC_011113	0	-	127
chr1	7731413	7732435	XLOC_000131	0	+	128
chr1	7743030	7745438	rlnc_inter_chr1_15	2	-	129
chr1	7929414	7931180	XLOC_011139	0	-	130
chr1	7965403	7966414	XLOC_011158	0	-	131
chr1	8132883	8134774	XLOC_000138	0	+	132
chr1	8135343	8136784	XLOC_000139	0	+	133
chr1	8154790	8156025	XLOC_000146	0	+	134
chr1	8168972	8170891	XLOC_000150	0	+	135
chr1	8175087	8176546	XLOC_000151	0	+	136
chr1	8177076	8178429	XLOC_000152	0	+	137
chr1	8197057	8198366	XLOC_000159	0	+	138
chr1	8254246	8255579	XLOC_000177	0	+	139
chr1	8261124	8262175	XLOC_000182	0	+	140
chr1	8272829	8274508	XLOC_000187	0	+	141
chr1	8280280	8281368	XLOC_000190	0	+	142
chr1	8298390	8299530	XLOC_000196	0	+	143
chr1	8592191	8592880	rlnc_inter_chr1_16	1	*	144
chr1	8638974	8640170	XLOC_011175	0	-	145
chr1	8752431	8753825	XLOC_000200	0	+	146
chr1	9437399	9543949	XLOC_000201	0	+	147
chr1	11793541	11804685	XLOC_011190	0	-	148
chr1	11834516	11835719	rlnc_inter_chr1_17	1	*	149
chr1	11903570	11972469	rlnc_inter_chr1_18	3	-	150
chr1	11904784	11971852	rlnc_inter_chr1_19	2	-	150
chr1	11965853	11967157	XLOC_000210	0	+	150
chr1	12013070	12014596	XLOC_000216	0	+	151
chr1	12015222	12016564	XLOC_000217	0	+	152
chr1	12017600	12020321	XLOC_000218	0	+	153
chr1	12024998	12026021	XLOC_000219	0	+	154
chr1	12027594	12029044	XLOC_000220	0	+	155
chr1	12036413	12037968	XLOC_000221	0	+	156
chr1	12038267	12039646	XLOC_000222	0	+	157
chr1	12046424	12048453	XLOC_000223	0	+	158
chr1	12055972	12058755	XLOC_000227	0	+	159
chr1	12073491	12074756	XLOC_000228	0	+	160
chr1	12075020	12076184	XLOC_000229	0	+	161
chr1	12080249	12081844	XLOC_000231	0	+	162
chr1	12087247	12088020	rlnc_inter_chr1_20	1	*	163
chr1	12089379	12090894	XLOC_000232	0	+	164
chr1	12092938	12094466	XLOC_000234	0	+	165
chr1	12099926	12102058	XLOC_000236	0	+	166
chr1	12122291	12123334	XLOC_000243	0	+	167
chr1	12127120	12128318	XLOC_000244	0	+	168
chr1	12130655	12132710	XLOC_000245	0	+	169
chr1	12151124	12152212	XLOC_000247	0	+	170
chr1	12586160	12605177	XLOC_000255	0	+	171
chr1	12826488	12828279	rlnc_inter_chr1_21	2	+	172
chr1	12828499	12829286	rlnc_inter_chr1_22	1	*	173
chr1	13044957	13045974	XLOC_011207	0	-	174
chr1	13073901	13075124	XLOC_011217	0	-	175
chr1	13086893	13087788	rlnc_inter_chr1_23	1	*	176
chr1	13173535	13175036	XLOC_011223	0	-	177
chr1	13224616	13227065	XLOC_000260	0	+	178
chr1	13227711	13233352	XLOC_000261	0	+	179
chr1	13241411	13243252	XLOC_000262	0	+	180
chr1	13359884	13360980	XLOC_011234	0	-	181
chr1	13362617	13365530	XLOC_011236	0	-	182
chr1	13366258	13368197	XLOC_011238	0	-	183
chr1	13472694	13475729	XLOC_000271	0	+	184
chr1	13483250	13484582	XLOC_000274	0	+	185
chr1	13490190	13491847	XLOC_000277	0	+	186
chr1	13509333	13510380	XLOC_000285	0	+	187
chr1	13514478	13515641	XLOC_000287	0	+	188
chr1	13519322	13520446	XLOC_011244	0	-	189
chr1	13524604	13526640	XLOC_011247	0	-	190
chr1	13532627	13536338	XLOC_000293	0	+	191
chr1	13536373	13537729	XLOC_000294	0	+	192
chr1	13544319	13545706	XLOC_000296	0	+	193
chr1	13556759	13558316	XLOC_000302	0	+	194
chr1	13596562	13600354	XLOC_000318	0	+	195
chr1	13600428	13606601	XLOC_000319	0	+	196
chr1	13607508	13616188	XLOC_000320	0	+	197
chr1	13616794	13619132	XLOC_000321	0	+	198
chr1	13621310	13623494	XLOC_000322	0	+	199
chr1	13625977	13627755	XLOC_000323	0	+	200
chr1	13629585	13630753	XLOC_000325	0	+	201
chr1	13633003	13636818	XLOC_000327	0	+	202
chr1	13638704	13642712	XLOC_000328	0	+	203
chr1	13641714	13642524	rlnc_inter_chr1_24	1	*	203
chr1	13687470	13688887	XLOC_000336	0	+	204
chr1	13689500	13691303	XLOC_000337	0	+	205
chr1	13692917	13695814	XLOC_000338	0	+	206
chr1	13705446	13707144	rlnc_inter_chr1_25	1	*	207
chr1	13831649	13915525	rlnc_inter_chr1_26	27	-	208
chr1	13985925	14086092	rlnc_inter_chr1_27	7	-	209
chr1	13988740	14075320	XLOC_011257	0	-	209
chr1	14508080	14509402	rlnc_inter_chr1_28	2	+	210
chr1	15071706	15072730	XLOC_000359	0	+	211
chr1	15321294	15322369	XLOC_011271	0	-	212
chr1	15325012	15326610	XLOC_011272	0	-	213
chr1	15352179	15353243	XLOC_011278	0	-	214
chr1	15419250	15422115	XLOC_000374	0	+	215
chr1	15422182	15424286	XLOC_000375	0	+	216
chr1	15427497	15428786	XLOC_000379	0	+	217
chr1	15431283	15432842	XLOC_000381	0	+	218
chr1	15517788	15518946	XLOC_000428	0	+	219
chr1	15519416	15521056	XLOC_000429	0	+	220
chr1	15535434	15537919	XLOC_000440	0	+	221
chr1	15541743	15544016	XLOC_000441	0	+	222
chr1	15545595	15547485	XLOC_000443	0	+	223
chr1	15552066	15553066	XLOC_000446	0	+	224
chr1	15556161	15558332	XLOC_000448	0	+	225
chr1	15559376	15560614	XLOC_000449	0	+	226
chr1	15563343	15564510	XLOC_000450	0	+	227
chr1	15585407	15586563	XLOC_000455	0	+	228
chr1	15587675	15588850	XLOC_000457	0	+	229
chr1	15620994	15622671	XLOC_000470	0	+	230
chr1	15623736	15628025	XLOC_000471	0	+	231
chr1	15628109	15633298	XLOC_000472	0	+	232
chr1	15633942	15635827	XLOC_000473	0	+	233
chr1	15637463	15641946	XLOC_000474	0	+	234
chr1	15645771	15649849	XLOC_000478	0	+	235
chr1	15650345	15652952	XLOC_000479	0	+	236
chr1	15654179	15665916	XLOC_000480	0	+	237
chr1	15667916	15669071	XLOC_000482	0	+	238
chr1	15671033	15673238	XLOC_000484	0	+	239
chr1	15674843	15676673	XLOC_000485	0	+	240
chr1	15677020	15678123	XLOC_000486	0	+	241
chr1	15681069	15682121	XLOC_000489	0	+	242
chr1	15683592	15684976	XLOC_000490	0	+	243
chr1	15686021	15687079	XLOC_000492	0	+	244
chr1	15687779	15688972	XLOC_000493	0	+	245
chr1	15706046	15707354	XLOC_000500	0	+	246
chr1	15707587	15708787	XLOC_000501	0	+	247
chr1	15725624	15727348	XLOC_000517	0	+	248
chr1	15728157	15730037	XLOC_000518	0	+	249
chr1	15745170	15746571	XLOC_000526	0	+	250
chr1	15752268	15754018	rlnc_inter_chr1_29	1	*	251
chr1	15797762	15799715	XLOC_011285	0	-	252
chr1	15829594	15830349	rlnc_inter_chr1_30	1	*	253
chr1	15830623	15832246	rlnc_inter_chr1_31	1	*	254
chr1	15830934	15832479	XLOC_000542	0	+	254
chr1	15832309	15833933	rlnc_inter_chr1_32	1	*	254
chr1	15833104	15834692	XLOC_000543	0	+	254
chr1	15834021	15834680	rlnc_inter_chr1_33	1	*	254
chr1	15841705	15843913	XLOC_000548	0	+	255
chr1	15915352	15916552	XLOC_011293	0	-	256
chr1	15933727	15935103	XLOC_011296	0	-	257
chr1	15940630	15942253	XLOC_011297	0	-	258
chr1	15944339	15945777	XLOC_011300	0	-	259
chr1	15961818	15964176	XLOC_011305	0	-	260
chr1	15967529	15970387	XLOC_011308	0	-	261
chr1	15972197	15973518	XLOC_011309	0	-	262
chr1	16014539	16015914	XLOC_011318	0	-	263
chr1	16024816	16026090	XLOC_011323	0	-	264
chr1	16027255	16029538	XLOC_011324	0	-	265
chr1	16031128	16032264	XLOC_011325	0	-	266
chr1	16032769	16033786	XLOC_011326	0	-	267
chr1	16034151	16035617	XLOC_011327	0	-	268
chr1	16036118	16037261	XLOC_011328	0	-	269
chr1	16045837	16047176	XLOC_011333	0	-	270
chr1	16052356	16054375	XLOC_011336	0	-	271
chr1	16055547	16056883	XLOC_000550	0	+	272
chr1	16058624	16061578	XLOC_011339	0	-	273
chr1	16064133	16067970	XLOC_011341	0	-	274
chr1	16069185	16070473	XLOC_011342	0	-	275
chr1	16073502	16075554	XLOC_011344	0	-	276
chr1	16077320	16078458	XLOC_011345	0	-	277
chr1	16079173	16080259	XLOC_011346	0	-	278
chr1	16083516	16085059	XLOC_011347	0	-	279
chr1	16085937	16088857	XLOC_011348	0	-	280
chr1	16091711	16092933	XLOC_011351	0	-	281
chr1	16093495	16094804	XLOC_011352	0	-	282
chr1	16095353	16096840	XLOC_011353	0	-	283
chr1	16101332	16103949	XLOC_011286	0	-	284
chr1	16145276	16146747	XLOC_011362	0	-	285
chr1	16161443	16162510	XLOC_011369	0	-	286
chr1	16169009	16171134	XLOC_011372	0	-	287
chr1	16171841	16173016	XLOC_011373	0	-	288
chr1	16173364	16175832	XLOC_011374	0	-	289
chr1	16175896	16177701	XLOC_011375	0	-	290
chr1	16179089	16180746	XLOC_011377	0	-	291
chr1	16188653	16190394	XLOC_011381	0	-	292
chr1	16197899	16199557	XLOC_011383	0	-	293
chr1	16201940	16203340	XLOC_011385	0	-	294
chr1	16533175	16534756	XLOC_000564	0	+	295
chr1	16864924	16866617	XLOC_000590	0	+	296
chr1	16900505	16901927	XLOC_000595	0	+	297
chr1	16903219	16906908	rlnc_inter_chr1_34	1	*	298
chr1	16934954	16936129	rlnc_inter_chr1_35	1	*	299
chr1	17898451	17899551	XLOC_011422	0	-	300
chr1	19087234	19088549	XLOC_000620	0	+	301
chr1	19281985	19283026	XLOC_011461	0	-	302
chr1	19285127	19286186	XLOC_011463	0	-	303
chr1	19322437	19323712	XLOC_011471	0	-	304
chr1	19326045	19327233	XLOC_011472	0	-	305
chr1	19336059	19337619	XLOC_011478	0	-	306
chr1	19348483	19350030	XLOC_011485	0	-	307
chr1	19351077	19352667	XLOC_011486	0	-	308
chr1	19357269	19359003	XLOC_011490	0	-	309
chr1	19371079	19372947	XLOC_011500	0	-	310
chr1	19373628	19375100	XLOC_011501	0	-	311
chr1	20006913	20008403	XLOC_000626	0	+	312
chr1	20076197	20077250	XLOC_000641	0	+	313
chr1	20884378	20885551	XLOC_000653	0	+	314
chr1	20908255	20909348	XLOC_011509	0	-	315
chr1	20912723	20914321	XLOC_011511	0	-	316
chr1	20943301	20944515	XLOC_011514	0	-	317
chr1	20984812	20985828	XLOC_011526	0	-	318
chr1	21005655	21006768	XLOC_011536	0	-	319
chr1	21033742	21035129	XLOC_011540	0	-	320
chr1	21036220	21037327	XLOC_011541	0	-	321
chr1	21039237	21040246	XLOC_011543	0	-	322
chr1	21129252	21130421	XLOC_000656	0	+	323
chr1	21263576	21265685	rlnc_inter_chr1_36	1	*	324
chr1	21497021	21497622	rlnc_inter_chr1_37	1	*	325
chr1	21502390	21503137	rlnc_inter_chr1_38	1	*	326
chr1	21524262	21537407	rlnc_inter_chr1_39	2	-	327
chr1	21564231	21565300	XLOC_011561	0	-	328
chr1	21568942	21570078	XLOC_011563	0	-	329
chr1	21601226	21607953	XLOC_011570	0	-	330
chr1	21687874	21688741	rlnc_inter_chr1_40	1	*	331
chr1	21689247	21691717	XLOC_011572	0	-	332
chr1	21694895	21704698	rlnc_inter_chr1_41	5	-	333
chr1	21707548	21712228	XLOC_000671	0	+	334
chr1	21858353	21859700	XLOC_000681	0	+	335
chr1	21869913	21870705	rlnc_inter_chr1_42	1	*	336
chr1	21870982	21872418	rlnc_inter_chr1_43	1	*	337
chr1	21901233	21902252	XLOC_000694	0	+	338
chr1	21987930	21990107	XLOC_000698	0	+	339
chr1	22720671	22722021	XLOC_011600	0	-	340
chr1	22723248	22724388	XLOC_011602	0	-	341
chr1	22757301	22758028	rlnc_inter_chr1_44	2	-	342
chr1	22856391	22967314	rlnc_inter_chr1_45	6	+	343
chr1	22865337	22866372	XLOC_000707	0	+	343
chr1	22868725	22870495	XLOC_000709	0	+	343
chr1	22869829	22870773	rlnc_inter_chr1_46	1	*	343
chr1	22871318	22872859	XLOC_000710	0	+	343
chr1	22871477	22872327	rlnc_inter_chr1_47	1	*	343
chr1	22875425	22876647	XLOC_000711	0	+	343
chr1	22893061	22894105	XLOC_000713	0	+	343
chr1	22929596	22931234	XLOC_000721	0	+	343
chr1	22933818	22954640	XLOC_000723	0	+	343
chr1	22967818	22977865	rlnc_inter_chr1_48	2	+	344
chr1	23007094	23010671	rlnc_inter_chr1_49	2	+	345
chr1	23782147	23800260	XLOC_011616	0	-	346
chr1	23978119	23979634	XLOC_000755	0	+	347
chr1	23979902	23983956	XLOC_000756	0	+	348
chr1	23984195	23988458	XLOC_000757	0	+	349
chr1	23989116	23990727	XLOC_000758	0	+	350
chr1	23991325	23993071	XLOC_000754	0	+	351
chr1	23997022	23998189	XLOC_000760	0	+	352
chr1	24192049	24193136	XLOC_011627	0	-	353
chr1	24328166	24329224	XLOC_011629	0	-	354
chr1	24617725	24626626	rlnc_inter_chr1_50	3	+	355
chr1	24742207	24743984	rlnc_inter_chr1_51	1	*	356
chr1	24796093	24797007	rlnc_inter_chr1_52	1	*	357
chr1	24855892	25025299	rlnc_inter_chr1_53	3	-	358
chr1	24889279	24936037	rlnc_inter_chr1_54	2	+	358
chr1	28296189	28297311	XLOC_011633	0	-	359
chr1	28565933	28567473	XLOC_011635	0	-	360
chr1	28569741	28570992	XLOC_011636	0	-	361
chr1	28573329	28575680	XLOC_011637	0	-	362
chr1	28576581	28577943	XLOC_011638	0	-	363
chr1	29230949	29233996	XLOC_000801	0	+	364
chr1	29237139	29238172	XLOC_000802	0	+	365
chr1	29254570	29255812	XLOC_000808	0	+	366
chr1	29262202	29263324	XLOC_000810	0	+	367
chr1	29271507	29272520	XLOC_000815	0	+	368
chr1	29281216	29282407	XLOC_000817	0	+	369
chr1	29339472	29341001	XLOC_000834	0	+	370
chr1	29341609	29342624	XLOC_000835	0	+	371
chr1	29347987	29349378	XLOC_000841	0	+	372
chr1	29433486	29435517	XLOC_000863	0	+	373
chr1	29467746	29469106	XLOC_000870	0	+	374
chr1	29471951	29473122	XLOC_000871	0	+	375
chr1	29479096	29480215	XLOC_000875	0	+	376
chr1	29493242	29495418	XLOC_000880	0	+	377
chr1	29532858	29534416	XLOC_000886	0	+	378
chr1	29540348	29541487	XLOC_000888	0	+	379
chr1	29552848	29553917	XLOC_000890	0	+	380
chr1	29571296	29572407	XLOC_000891	0	+	381
chr1	30684992	30686045	XLOC_000896	0	+	382
chr1	30720084	30721088	XLOC_000907	0	+	383
chr1	30731474	30732548	XLOC_000914	0	+	384
chr1	30744030	30745437	XLOC_000919	0	+	385
chr1	30749385	30750706	XLOC_000923	0	+	386
chr1	30769821	30771766	XLOC_000929	0	+	387
chr1	30858044	30859073	XLOC_000931	0	+	388
chr1	30860895	30862064	XLOC_000933	0	+	389
chr1	30869196	30870200	XLOC_000939	0	+	390
chr1	31726772	31727922	XLOC_000953	0	+	391
chr1	31853739	31854436	rlnc_inter_chr1_55	1	*	392
chr1	31865688	31866324	rlnc_inter_chr1_56	1	*	393
chr1	31895908	31896950	rlnc_inter_chr1_57	1	*	394
chr1	31957102	31958463	XLOC_011679	0	-	395
chr1	32119258	32120267	XLOC_011697	0	-	396
chr1	32120410	32121551	XLOC_011698	0	-	397
chr1	32122455	32123885	XLOC_011699	0	-	398
chr1	32137480	32138944	XLOC_011707	0	-	399
chr1	32154275	32155601	XLOC_011710	0	-	400
chr1	32254627	32255847	XLOC_011715	0	-	401
chr1	32258437	32259468	XLOC_011714	0	-	402
chr1	32269077	32270339	XLOC_011719	0	-	403
chr1	32299936	32331914	rlnc_inter_chr1_58	4	+	404
chr1	32422556	32423622	XLOC_011734	0	-	405
chr1	32426108	32427233	XLOC_011735	0	-	406
chr1	32574964	32575872	rlnc_inter_chr1_59	1	*	407
chr1	33280358	33281916	rlnc_inter_chr1_60	1	*	408
chr1	35281316	35283701	XLOC_000968	0	+	409
chr1	35308612	35309643	XLOC_000977	0	+	410
chr1	36397368	36398955	rlnc_inter_chr1_61	1	*	411
chr1	36400719	36402632	XLOC_000989	0	+	412
chr1	36405796	36406860	XLOC_000988	0	+	413
chr1	36411920	36413623	XLOC_000993	0	+	414
chr1	36955162	36955408	rlnc_inter_chr1_62	1	*	415
chr1	37759073	37760426	XLOC_011752	0	-	416
chr1	37766125	37767258	XLOC_011754	0	-	417
chr1	37781932	37790160	rlnc_inter_chr1_63	1	*	418
chr1	37806782	37810102	XLOC_011761	0	-	419
chr1	37812261	37815548	XLOC_011763	0	-	420
chr1	37815686	37817107	XLOC_011764	0	-	421
chr1	37825935	37826941	XLOC_001010	0	+	422
chr1	37827518	37830779	rlnc_inter_chr1_64	1	*	423
chr1	37831024	37832606	rlnc_inter_chr1_65	1	*	424
chr1	37840321	37841989	XLOC_011770	0	-	425
chr1	37855301	37859111	XLOC_011773	0	-	426
chr1	37871735	37873211	XLOC_011775	0	-	427
chr1	37875815	37876967	XLOC_001014	0	+	428
chr1	37890806	37892283	XLOC_011778	0	-	429
chr1	37895021	37906693	rlnc_inter_chr1_66	2	+	430
chr1	37897855	37899039	rlnc_inter_chr1_67	1	*	430
chr1	37910992	37914037	rlnc_inter_chr1_68	1	*	431
chr1	37911250	37949841	XLOC_011779	0	-	431
chr1	37938873	37939673	rlnc_inter_chr1_69	1	*	431
chr1	37947212	37949207	rlnc_inter_chr1_70	1	*	431
chr1	37949825	37956088	rlnc_inter_chr1_71	4	+	431
chr1	37958933	37960249	XLOC_011790	0	-	432
chr1	37977352	37980470	XLOC_011795	0	-	433
chr1	38000214	38001381	XLOC_011800	0	-	434
chr1	38004730	38005919	XLOC_011802	0	-	435
chr1	38414254	38415366	XLOC_011805	0	-	436
chr1	38682201	38683021	rlnc_inter_chr1_72	1	*	437
chr1	38990131	38991597	XLOC_011825	0	-	438
chr1	38990619	38991585	rlnc_inter_chr1_73	1	*	438
chr1	40303557	40304650	XLOC_001036	0	+	439
chr1	40312064	40313531	XLOC_001039	0	+	440
chr1	40317200	40318203	XLOC_001042	0	+	441
chr1	40325386	40327098	XLOC_001046	0	+	442
chr1	40328327	40329735	XLOC_001047	0	+	443
chr1	40336378	40337720	XLOC_001052	0	+	444
chr1	40359565	40361340	XLOC_001060	0	+	445
chr1	40368391	40369668	XLOC_001065	0	+	446
chr1	40382718	40386885	XLOC_001069	0	+	447
chr1	40400805	40401914	XLOC_001078	0	+	448
chr1	40405495	40406578	XLOC_001080	0	+	449
chr1	40485881	40486944	XLOC_001109	0	+	450
chr1	40936932	40944321	XLOC_001119	0	+	451
chr1	40944857	40961070	rlnc_inter_chr1_74	3	+	452
chr1	40986668	40987678	XLOC_001122	0	+	453
chr1	41001608	41002645	XLOC_001129	0	+	454
chr1	41167806	41168858	XLOC_011860	0	-	455
chr1	41196193	41197797	XLOC_001133	0	+	456
chr1	41198084	41199901	XLOC_001134	0	+	457
chr1	41206726	41208086	XLOC_001137	0	+	458
chr1	41210013	41211752	XLOC_001140	0	+	459
chr1	41213864	41215348	XLOC_001142	0	+	460
chr1	41224016	41225271	XLOC_001148	0	+	461
chr1	41286101	41287239	XLOC_001168	0	+	462
chr1	41289403	41290497	XLOC_001171	0	+	463
chr1	41291056	41292164	XLOC_001172	0	+	464
chr1	41293252	41294283	XLOC_001174	0	+	465
chr1	41295051	41297198	XLOC_001175	0	+	466
chr1	41299726	41300742	XLOC_001177	0	+	467
chr1	41310191	41311437	XLOC_001185	0	+	468
chr1	41457274	41458567	XLOC_001212	0	+	469
chr1	41466003	41467139	XLOC_001218	0	+	470
chr1	41476448	41477908	XLOC_001224	0	+	471
chr1	41490240	41491498	XLOC_001225	0	+	472
chr1	41815216	41834853	rlnc_inter_chr1_75	6	-	473
chr1	42465889	42467066	XLOC_011865	0	-	474
chr1	42991486	42992588	rlnc_inter_chr1_76	1	*	475
chr1	43799139	43800481	XLOC_011877	0	-	476
chr1	43835425	43836510	XLOC_011895	0	-	477
chr1	43841885	43843588	XLOC_011898	0	-	478
chr1	43856267	43858690	XLOC_011907	0	-	479
chr1	43858752	43861134	XLOC_011908	0	-	480
chr1	43861398	43863383	XLOC_011909	0	-	481
chr1	43865617	43866854	XLOC_011911	0	-	482
chr1	43868626	43870236	XLOC_011914	0	-	483
chr1	43872287	43873939	XLOC_011916	0	-	484
chr1	43875516	43878680	XLOC_011918	0	-	485
chr1	43879142	43882283	XLOC_011919	0	-	486
chr1	44010026	44014300	XLOC_011922	0	-	487
chr1	44014359	44015593	XLOC_011923	0	-	488
chr1	44022287	44023957	XLOC_001254	0	+	489
chr1	44026041	44028442	XLOC_001256	0	+	490
chr1	44029412	44031547	XLOC_001257	0	+	491
chr1	44032644	44033814	XLOC_001258	0	+	492
chr1	44036797	44038759	XLOC_001260	0	+	493
chr1	44038832	44041209	XLOC_001261	0	+	494
chr1	44042937	44044286	XLOC_001263	0	+	495
chr1	44070468	44073106	XLOC_001272	0	+	496
chr1	44078469	44079869	XLOC_001274	0	+	497
chr1	44114766	44116204	XLOC_001277	0	+	498
chr1	44156733	44157804	XLOC_001284	0	+	499
chr1	44164904	44166401	XLOC_001286	0	+	500
chr1	44169768	44170990	XLOC_001287	0	+	501
chr1	44190803	44192267	XLOC_001294	0	+	502
chr1	44213510	44228494	rlnc_inter_chr1_77	2	+	503
chr1	44214467	44215538	XLOC_001297	0	+	503
chr1	44216865	44217874	XLOC_001298	0	+	503
chr1	44228673	44230168	rlnc_inter_chr1_78	1	*	504
chr1	44436379	44439665	XLOC_011928	0	-	505
chr1	44449681	44452103	XLOC_011937	0	-	506
chr1	44458914	44459914	XLOC_011941	0	-	507
chr1	45731359	45731727	rlnc_inter_chr1_79	1	*	508
chr1	45731968	45745417	rlnc_inter_chr1_80	2	-	509
chr1	45737440	45739618	rlnc_inter_chr1_81	1	*	509
chr1	45740159	45740903	rlnc_inter_chr1_82	1	*	509
chr1	45751576	45753763	rlnc_inter_chr1_83	1	*	510
chr1	45753880	45758644	rlnc_inter_chr1_84	3	-	511
chr1	45923967	45927327	XLOC_001309	0	+	512
chr1	45930017	45931097	XLOC_001310	0	+	513
chr1	45933776	45934859	XLOC_001313	0	+	514
chr1	45935025	45937644	XLOC_001314	0	+	515
chr1	45938808	45941101	XLOC_001316	0	+	516
chr1	45943234	45946380	XLOC_001318	0	+	517
chr1	46018576	46019637	XLOC_001343	0	+	518
chr1	46024360	46025578	XLOC_001347	0	+	519
chr1	46032623	46033932	XLOC_001353	0	+	520
chr1	46045605	46046827	XLOC_001362	0	+	521
chr1	46142585	46143663	XLOC_001395	0	+	522
chr1	46154739	46155925	XLOC_001403	0	+	523
chr1	46168176	46169715	XLOC_001410	0	+	524
chr1	46171123	46182358	XLOC_001411	0	+	525
chr1	46204898	46206145	XLOC_001415	0	+	526
chr1	46211389	46212767	XLOC_001418	0	+	527
chr1	46380314	46387061	XLOC_001427	0	+	528
chr1	46387667	46391285	XLOC_001428	0	+	529
chr1	46392358	46398577	XLOC_001429	0	+	530
chr1	46401562	46403427	XLOC_001431	0	+	531
chr1	46403763	46404839	XLOC_001432	0	+	532
chr1	46412470	46417308	XLOC_001434	0	+	533
chr1	46417815	46419589	XLOC_001435	0	+	534
chr1	46419752	46421275	XLOC_001436	0	+	535
chr1	46422403	46423642	XLOC_001438	0	+	536
chr1	46423806	46427736	XLOC_001439	0	+	537
chr1	46428481	46430792	XLOC_001440	0	+	538
chr1	46431267	46436554	XLOC_001441	0	+	539
chr1	46436797	46437994	XLOC_001442	0	+	540
chr1	46440550	46441581	XLOC_001444	0	+	541
chr1	46442019	46443968	XLOC_001445	0	+	542
chr1	46444282	46446838	XLOC_001446	0	+	543
chr1	46449243	46450317	XLOC_001448	0	+	544
chr1	46453553	46454695	XLOC_001450	0	+	545
chr1	46458203	46459554	XLOC_001452	0	+	546
chr1	46473624	46475526	XLOC_001459	0	+	547
chr1	46480110	46481816	XLOC_001460	0	+	548
chr1	46482066	46483163	XLOC_001461	0	+	549
chr1	46486559	46487754	XLOC_001463	0	+	550
chr1	46489686	46490748	XLOC_001464	0	+	551
chr1	46493141	46494273	XLOC_001467	0	+	552
chr1	46514743	46515774	XLOC_001477	0	+	553
chr1	46546525	46547568	XLOC_001491	0	+	554
chr1	46554191	46555213	XLOC_001495	0	+	555
chr1	46572085	46573119	XLOC_001507	0	+	556
chr1	46581014	46582664	XLOC_001509	0	+	557
chr1	46620097	46621250	XLOC_001519	0	+	558
chr1	46632947	46635351	XLOC_001526	0	+	559
chr1	46641971	46645088	XLOC_001530	0	+	560
chr1	46646406	46648153	XLOC_001532	0	+	561
chr1	46655121	46655903	rlnc_inter_chr1_85	1	*	562
chr1	46741841	46744051	XLOC_001537	0	+	563
chr1	46754477	46755607	XLOC_001539	0	+	564
chr1	46846891	46848100	XLOC_001552	0	+	565
chr1	46848165	46849611	XLOC_001553	0	+	566
chr1	46854250	46856181	XLOC_001556	0	+	567
chr1	46858263	46859484	XLOC_001557	0	+	568
chr1	46874034	46875944	XLOC_001562	0	+	569
chr1	46892048	46893955	XLOC_001566	0	+	570
chr1	46936473	46978262	rlnc_inter_chr1_86	17	-	571
chr1	46953118	46954553	XLOC_011968	0	-	571
chr1	46954643	46955989	XLOC_001576	0	+	571
chr1	46970495	46973034	XLOC_011975	0	-	571
chr1	46977058	46978085	XLOC_011976	0	-	571
chr1	46998468	47004216	rlnc_inter_chr1_87	2	-	572
chr1	46998651	47001845	XLOC_011977	0	-	572
chr1	47034879	47037875	XLOC_001588	0	+	573
chr1	47045863	47047505	XLOC_001593	0	+	574
chr1	47048347	47049605	XLOC_001594	0	+	575
chr1	47056943	47057985	XLOC_001597	0	+	576
chr1	47119339	47120361	XLOC_001619	0	+	577
chr1	47163230	47164640	XLOC_001625	0	+	578
chr1	47166503	47169260	XLOC_001627	0	+	579
chr1	47198081	47199454	XLOC_001640	0	+	580
chr1	47456754	47462409	XLOC_011993	0	-	581
chr1	47467037	47468689	XLOC_011995	0	-	582
chr1	47471165	47472649	XLOC_011991	0	-	583
chr1	47476796	47477482	rlnc_inter_chr1_88	1	*	584
chr1	47900627	47901918	XLOC_012006	0	-	585
chr1	47968637	47970774	XLOC_012012	0	-	586
chr1	47973602	47974962	XLOC_001661	0	+	587
chr1	47977650	47979086	XLOC_001664	0	+	588
chr1	48007278	48008512	XLOC_001670	0	+	589
chr1	48010271	48016212	XLOC_001671	0	+	590
chr1	48120788	48205962	rlnc_inter_chr1_89	2	-	591
chr1	48124269	48139481	XLOC_012018	0	-	591
chr1	48134613	48137023	rlnc_inter_chr1_90	1	*	591
chr1	48143690	48160342	XLOC_012020	0	-	591
chr1	48144654	48145785	rlnc_inter_chr1_91	1	*	591
chr1	48165089	48172763	XLOC_012021	0	-	591
chr1	48173341	48174751	rlnc_inter_chr1_92	1	*	591
chr1	48175001	48175854	rlnc_inter_chr1_93	1	*	591
chr1	48265543	48267882	rlnc_inter_chr1_94	2	-	592
chr1	48277042	48281310	XLOC_001683	0	+	593
chr1	48305242	48306421	rlnc_inter_chr1_95	1	*	594
chr1	48306706	48310075	rlnc_inter_chr1_96	2	+	595
chr1	48310490	48311140	rlnc_inter_chr1_97	1	*	596
chr1	48567065	48569277	rlnc_inter_chr1_98	3	-	597
chr1	48567324	48569020	XLOC_012026	0	-	597
chr1	48671984	48673295	XLOC_001699	0	+	598
chr1	48682063	48683726	XLOC_001702	0	+	599
chr1	48740841	48741896	XLOC_012039	0	-	600
chr1	48758898	48760027	XLOC_012044	0	-	601
chr1	48775566	48777384	XLOC_012047	0	-	602
chr1	48779099	48780499	XLOC_012049	0	-	603
chr1	48784074	48785456	XLOC_012050	0	-	604
chr1	48899648	48900854	XLOC_012062	0	-	605
chr1	48943529	48945654	XLOC_012071	0	-	606
chr1	48947674	48949104	XLOC_012073	0	-	607
chr1	48949796	48950842	XLOC_012074	0	-	608
chr1	48958844	48960744	XLOC_012076	0	-	609
chr1	48977375	48979874	XLOC_012084	0	-	610
chr1	48987709	48991002	XLOC_012089	0	-	611
chr1	48994970	48997141	XLOC_012091	0	-	612
chr1	49006444	49008219	XLOC_012093	0	-	613
chr1	49014196	49016186	XLOC_012095	0	-	614
chr1	49017676	49018791	XLOC_012096	0	-	615
chr1	49031974	49033738	XLOC_012098	0	-	616
chr1	49036022	49040729	XLOC_012099	0	-	617
chr1	49043892	49045462	XLOC_012101	0	-	618
chr1	49047862	49050443	XLOC_012102	0	-	619
chr1	49065786	49067349	XLOC_012105	0	-	620
chr1	49082180	49083237	XLOC_012110	0	-	621
chr1	49102303	49103618	XLOC_012113	0	-	622
chr1	49125267	49126469	XLOC_012119	0	-	623
chr1	49141484	49143068	XLOC_012127	0	-	624
chr1	49146495	49148808	XLOC_012128	0	-	625
chr1	49154100	49155244	XLOC_012130	0	-	626
chr1	49161094	49163465	XLOC_012132	0	-	627
chr1	49167249	49168706	XLOC_012135	0	-	628
chr1	49177076	49180970	XLOC_012137	0	-	629
chr1	49194597	49195618	XLOC_012141	0	-	630
chr1	49208362	49209616	XLOC_012145	0	-	631
chr1	49218073	49221456	XLOC_012146	0	-	632
chr1	49234586	49235924	XLOC_012151	0	-	633
chr1	49248118	49249628	XLOC_012153	0	-	634
chr1	49269417	49274461	XLOC_012157	0	-	635
chr1	49284343	49286120	XLOC_012158	0	-	636
chr1	49320736	49321860	XLOC_012162	0	-	637
chr1	49338431	49339851	XLOC_012167	0	-	638
chr1	49347038	49348422	XLOC_012170	0	-	639
chr1	49362445	49363924	XLOC_012173	0	-	640
chr1	49365403	49367681	XLOC_012174	0	-	641
chr1	49371768	49372822	XLOC_012177	0	-	642
chr1	49373744	49374834	XLOC_012178	0	-	643
chr1	49374986	49376552	XLOC_012179	0	-	644
chr1	49382661	49384168	XLOC_012183	0	-	645
chr1	49384237	49387013	XLOC_012184	0	-	646
chr1	49390401	49391989	XLOC_012188	0	-	647
chr1	49397485	49401357	XLOC_012191	0	-	648
chr1	49405770	49407883	XLOC_012193	0	-	649
chr1	49408386	49409749	XLOC_012194	0	-	650
chr1	49411951	49414869	XLOC_012196	0	-	651
chr1	49419179	49420802	XLOC_012200	0	-	652
chr1	49478098	49479112	XLOC_012228	0	-	653
chr1	49488193	49489204	XLOC_012235	0	-	654
chr1	49588972	49590338	XLOC_012270	0	-	655
chr1	49602163	49603436	XLOC_012279	0	-	656
chr1	49604038	49605099	XLOC_012280	0	-	657
chr1	49607397	49608620	XLOC_012282	0	-	658
chr1	49611628	49612850	XLOC_012285	0	-	659
chr1	49613667	49617836	XLOC_012160	0	-	660
chr1	49755704	49756795	XLOC_012331	0	-	661
chr1	49776217	49777459	XLOC_012344	0	-	662
chr1	49808656	49810303	XLOC_012369	0	-	663
chr1	49813037	49814598	XLOC_012373	0	-	664
chr1	49821113	49823256	XLOC_012378	0	-	665
chr1	49826297	49827596	XLOC_012381	0	-	666
chr1	49829551	49830994	XLOC_012383	0	-	667
chr1	49841699	49842771	XLOC_012394	0	-	668
chr1	49956233	49957507	XLOC_012438	0	-	669
chr1	49988337	49990156	XLOC_012459	0	-	670
chr1	50023833	50070032	XLOC_012483	0	-	671
chr1	50025548	50070032	rlnc_inter_chr1_99	2	-	671
chr1	50826243	50827444	rlnc_inter_chr1_100	1	*	672
chr1	51061487	51071642	XLOC_001714	0	+	673
chr1	51077829	51079383	XLOC_001718	0	+	674
chr1	53007771	53009138	XLOC_012512	0	-	675
chr1	53011565	53013519	XLOC_012515	0	-	676
chr1	53029388	53038016	XLOC_012516	0	-	677
chr1	53041477	53042817	XLOC_012518	0	-	678
chr1	53045959	53048280	rlnc_inter_chr1_101	3	-	679
chr1	53128388	53129877	XLOC_012524	0	-	680
chr1	53134997	53136224	XLOC_012528	0	-	681
chr1	53137354	53139098	XLOC_012529	0	-	682
chr1	53140999	53142324	XLOC_012531	0	-	683
chr1	53275355	53276699	XLOC_001731	0	+	684
chr1	53281814	53283190	XLOC_001734	0	+	685
chr1	53308880	53310173	XLOC_001739	0	+	686
chr1	53346275	53347435	XLOC_001741	0	+	687
chr1	53352831	53354244	XLOC_001742	0	+	688
chr1	53572746	53574013	rlnc_inter_chr1_102	1	*	689
chr1	53582408	53587927	rlnc_inter_chr1_103	4	-	690
chr1	53717551	53719875	XLOC_012545	0	-	691
chr1	53881261	53882470	XLOC_001769	0	+	692
chr1	53889250	53890173	rlnc_inter_chr1_104	1	*	693
chr1	53895343	53897045	rlnc_inter_chr1_105	1	*	694
chr1	53897120	53899007	rlnc_inter_chr1_106	1	*	695
chr1	53923904	53935237	rlnc_inter_chr1_107	4	+	696
chr1	53923908	53932800	XLOC_001773	0	+	696
chr1	54417170	54418111	rlnc_inter_chr1_108	1	*	697
chr1	54420919	54421121	rlnc_inter_chr1_109	1	*	698
chr1	54422415	54454770	rlnc_inter_chr1_110	2	+	699
chr1	54423190	54456020	rlnc_inter_chr1_111	3	-	699
chr1	54423971	54455853	rlnc_inter_chr1_112	2	+	699
chr1	54432200	54455118	rlnc_inter_chr1_113	2	-	699
chr1	54432462	54455212	rlnc_inter_chr1_114	2	+	699
chr1	54440127	54441573	rlnc_inter_chr1_115	2	-	699
chr1	54441860	54442811	rlnc_inter_chr1_116	1	*	699
chr1	54447619	54448199	rlnc_inter_chr1_117	1	*	699
chr1	56944556	56947787	XLOC_012596	0	-	700
chr1	56946395	56949267	rlnc_inter_chr1_118	1	*	700
chr1	56993054	56994754	XLOC_001784	0	+	701
chr1	56995488	56996587	XLOC_001785	0	+	702
chr1	57003744	57008139	rlnc_inter_chr1_119	1	*	703
chr1	57008543	57010670	rlnc_inter_chr1_120	2	-	704
chr1	57009156	57010253	XLOC_012601	0	-	704
chr1	57012772	57013296	rlnc_inter_chr1_121	1	*	705
chr1	57152087	57162954	rlnc_inter_chr1_122	6	-	706
chr1	57155757	57162916	XLOC_012603	0	-	706
chr1	57327443	57327992	rlnc_inter_chr1_123	1	*	707
chr1	57328133	57329475	rlnc_inter_chr1_124	1	*	708
chr1	57332575	57333673	XLOC_001787	0	+	709
chr1	57336782	57340970	rlnc_inter_chr1_125	1	*	710
chr1	57361012	57362271	XLOC_001798	0	+	711
chr1	57364015	57365784	XLOC_001800	0	+	712
chr1	57368768	57370662	XLOC_001802	0	+	713
chr1	57500859	57502738	XLOC_001808	0	+	714
chr1	57514736	57516702	XLOC_001812	0	+	715
chr1	57555209	57572000	rlnc_inter_chr1_126	3	+	716
chr1	57555244	57565098	XLOC_001814	0	+	716
chr1	57565170	57565761	XLOC_001818	0	+	716
chr1	57688062	57689533	XLOC_012619	0	-	717
chr1	57696251	57697472	XLOC_001824	0	+	718
chr1	57698605	57700670	XLOC_001825	0	+	719
chr1	57706433	57707454	XLOC_001830	0	+	720
chr1	57713241	57715765	XLOC_001836	0	+	721
chr1	59130378	59132782	XLOC_001845	0	+	722
chr1	59141503	59142558	XLOC_001846	0	+	723
chr1	59144186	59145372	XLOC_001848	0	+	724
chr1	59487170	59489589	XLOC_001850	0	+	725
chr1	59490471	59491833	XLOC_001851	0	+	726
chr1	59504931	59509410	XLOC_001853	0	+	727
chr1	59708327	59712499	XLOC_001855	0	+	728
chr1	60105801	60106127	rlnc_inter_chr1_127	1	*	729
chr1	60710201	60711244	XLOC_012642	0	-	730
chr1	60711990	60713691	XLOC_012643	0	-	731
chr1	61254343	61255540	XLOC_001864	0	+	732
chr1	61324624	61536117	rlnc_inter_chr1_128	2	-	733
chr1	61336567	61337327	rlnc_inter_chr1_129	1	*	733
chr1	61351832	61352862	XLOC_001883	0	+	733
chr1	61379546	61446108	rlnc_inter_chr1_130	2	-	733
chr1	61390777	61391925	XLOC_001897	0	+	733
chr1	61394576	61395729	XLOC_012651	0	-	733
chr1	61400034	61401169	XLOC_001902	0	+	733
chr1	61403658	61404740	XLOC_001903	0	+	733
chr1	61408171	61410177	XLOC_001904	0	+	733
chr1	61413531	61414771	XLOC_001906	0	+	733
chr1	61416076	61418333	XLOC_001907	0	+	733
chr1	61429571	61434249	rlnc_inter_chr1_131	1	*	733
chr1	61436059	61438101	XLOC_001909	0	+	733
chr1	61439291	61442802	XLOC_001911	0	+	733
chr1	61453542	61457047	XLOC_001914	0	+	733
chr1	61483447	61484500	XLOC_001916	0	+	733
chr1	61491222	61492516	XLOC_001917	0	+	733
chr1	61492600	61494536	XLOC_001918	0	+	733
chr1	61495485	61498952	XLOC_001919	0	+	733
chr1	61500936	61501953	XLOC_001920	0	+	733
chr1	61522729	61524873	XLOC_001923	0	+	733
chr1	61698682	61699902	rlnc_inter_chr1_132	1	*	734
chr1	61702985	61704090	XLOC_001927	0	+	735
chr1	61708618	61709646	XLOC_001929	0	+	736
chr1	61709396	61712315	rlnc_inter_chr1_133	1	*	736
chr1	61713768	61719361	rlnc_inter_chr1_134	1	*	737
chr1	61719622	61722339	rlnc_inter_chr1_135	1	*	738
chr1	61724105	61732015	XLOC_001934	0	+	739
chr1	61757650	61759227	rlnc_inter_chr1_136	2	+	740
chr1	62103574	62106169	XLOC_012663	0	-	741
chr1	62140583	62141937	XLOC_001949	0	+	742
chr1	62151380	62153098	XLOC_001950	0	+	743
chr1	62153816	62157269	XLOC_001951	0	+	744
chr1	62234193	62238016	XLOC_012673	0	-	745
chr1	62240050	62241159	XLOC_012674	0	-	746
chr1	62253793	62254919	XLOC_012679	0	-	747
chr1	62307819	62309752	XLOC_012685	0	-	748
chr1	62335313	62336390	XLOC_012688	0	-	749
chr1	62337897	62339557	XLOC_012689	0	-	750
chr1	62348693	62349825	XLOC_012690	0	-	751
chr1	62374255	62381458	rlnc_inter_chr1_137	2	-	752
chr1	62375319	62376320	XLOC_012695	0	-	752
chr1	62376656	62378047	XLOC_012696	0	-	752
chr1	62811069	62812394	XLOC_001959	0	+	753
chr1	62858306	62859383	XLOC_001968	0	+	754
chr1	62866307	62867417	XLOC_001970	0	+	755
chr1	62874114	62875163	XLOC_001971	0	+	756
chr1	63760493	63763135	XLOC_001976	0	+	757
chr1	64141568	64143760	XLOC_012714	0	-	758
chr1	64184313	64186288	XLOC_001993	0	+	759
chr1	64555459	64556730	XLOC_002005	0	+	760
chr1	64607788	64608673	rlnc_inter_chr1_138	1	*	761
chr1	64720003	64732239	XLOC_002007	0	+	762
chr1	64742204	64743282	XLOC_002014	0	+	763
chr1	64818535	64831079	rlnc_inter_chr1_139	2	-	764
chr1	64823265	64827570	XLOC_012733	0	-	764
chr1	65551855	65552868	XLOC_002019	0	+	765
chr1	65574663	65576459	XLOC_012743	0	-	766
chr1	65590889	65592122	rlnc_inter_chr1_140	1	*	767
chr1	65592196	65593530	XLOC_002023	0	+	768
chr1	65618135	65619837	XLOC_002024	0	+	769
chr1	65635384	65637609	rlnc_inter_chr1_141	1	*	770
chr1	65667921	65669078	rlnc_inter_chr1_142	1	*	771
chr1	65696667	65698638	XLOC_012756	0	-	772
chr1	65699552	65701309	XLOC_012757	0	-	773
chr1	65745535	65746884	XLOC_012762	0	-	774
chr1	65748669	65750182	XLOC_012763	0	-	775
chr1	65751243	65752449	XLOC_012764	0	-	776
chr1	65752609	65754066	XLOC_012765	0	-	777
chr1	65786666	65787779	XLOC_002033	0	+	778
chr1	65855242	65858481	rlnc_inter_chr1_143	3	+	779
chr1	66188397	66189363	rlnc_inter_chr1_144	1	*	780
chr1	66195353	66212166	rlnc_inter_chr1_145	2	-	781
chr1	66198120	66199992	XLOC_012772	0	-	781
chr1	67137152	67137632	rlnc_inter_chr1_146	1	*	782
chr1	69529185	69529464	rlnc_inter_chr1_147	1	*	783
chr1	69966679	69975027	XLOC_012794	0	-	784
chr1	69983245	69985219	XLOC_002052	0	+	785
chr1	69986141	69987687	XLOC_002054	0	+	786
chr1	71185382	71186973	XLOC_012805	0	-	787
chr1	71277569	71278761	XLOC_012809	0	-	788
chr1	71390110	71391828	XLOC_012819	0	-	789
chr1	71392859	71399456	XLOC_012820	0	-	790
chr1	71424840	71429222	XLOC_002063	0	+	791
chr1	71425955	71428495	rlnc_inter_chr1_148	1	*	791
chr1	71429461	71432307	XLOC_002064	0	+	792
chr1	71429796	71431238	rlnc_inter_chr1_149	1	*	792
chr1	71432649	71434195	XLOC_002065	0	+	793
chr1	71435453	71439801	XLOC_002066	0	+	794
chr1	71440843	71442609	XLOC_002068	0	+	795
chr1	71443450	71444735	XLOC_002062	0	+	796
chr1	71449692	71450784	XLOC_002070	0	+	797
chr1	71451872	71452934	XLOC_002071	0	+	798
chr1	72312274	72312693	rlnc_inter_chr1_150	1	*	799
chr1	72320096	72332992	rlnc_inter_chr1_151	2	+	800
chr1	72488012	72489279	rlnc_inter_chr1_152	1	*	801
chr1	72488222	72489551	XLOC_012847	0	-	801
chr1	72495947	72497088	XLOC_012849	0	-	802
chr1	72498902	72500102	XLOC_012851	0	-	803
chr1	72500714	72502336	XLOC_012852	0	-	804
chr1	72504330	72505373	XLOC_012854	0	-	805
chr1	72507385	72508464	XLOC_012857	0	-	806
chr1	72630627	72631987	XLOC_002087	0	+	807
chr1	72668679	72669714	XLOC_012861	0	-	808
chr1	72793638	72796523	XLOC_002112	0	+	809
chr1	72844679	72845707	XLOC_002116	0	+	810
chr1	73010108	73012754	rlnc_inter_chr1_153	3	+	811
chr1	73663703	73664877	XLOC_012877	0	-	812
chr1	73864885	73865997	XLOC_002145	0	+	813
chr1	75343546	75344805	XLOC_012886	0	-	814
chr1	75348503	75349591	XLOC_012887	0	-	815
chr1	75642373	75643689	rlnc_inter_chr1_154	1	*	816
chr1	75652894	75654570	XLOC_002149	0	+	817
chr1	75681177	75682501	XLOC_002153	0	+	818
chr1	75694237	75696055	XLOC_002156	0	+	819
chr1	75708213	75709390	XLOC_002158	0	+	820
chr1	75717272	75719920	XLOC_002161	0	+	821
chr1	76104477	76444071	rlnc_inter_chr1_155	7	-	822
chr1	76106558	76111310	rlnc_inter_chr1_156	1	*	822
chr1	76123883	76127961	XLOC_012895	0	-	822
chr1	76128337	76133715	XLOC_012896	0	-	822
chr1	76135466	76142638	XLOC_012897	0	-	822
chr1	76152039	76154812	rlnc_inter_chr1_157	1	*	822
chr1	76159753	76169146	XLOC_012905	0	-	822
chr1	76300913	76302887	XLOC_012923	0	-	822
chr1	76303090	76306350	XLOC_012924	0	-	822
chr1	76306659	76308574	XLOC_012925	0	-	822
chr1	76326581	76327860	XLOC_012927	0	-	822
chr1	76468236	76469275	XLOC_012928	0	-	823
chr1	76475842	76477057	XLOC_012931	0	-	824
chr1	76559936	76561464	XLOC_012956	0	-	825
chr1	76600559	76601624	XLOC_012969	0	-	826
chr1	76602124	76603369	XLOC_012970	0	-	827
chr1	76604631	76767408	rlnc_inter_chr1_158	2	+	828
chr1	77132297	77133308	XLOC_002170	0	+	829
chr1	77203650	77257982	XLOC_002173	0	+	830
chr1	77222506	77226359	rlnc_inter_chr1_159	2	+	830
chr1	77343661	77346178	rlnc_inter_chr1_160	1	*	831
chr1	77346356	77346837	rlnc_inter_chr1_161	1	*	832
chr1	77394427	77395754	XLOC_002185	0	+	833
chr1	77418773	77419793	XLOC_002187	0	+	834
chr1	77421381	77422751	XLOC_002188	0	+	835
chr1	77877376	77878963	XLOC_012992	0	-	836
chr1	77879721	77883611	XLOC_012994	0	-	837
chr1	77887971	77889648	XLOC_012996	0	-	838
chr1	77890136	77891185	XLOC_012997	0	-	839
chr1	77891454	77892712	XLOC_012998	0	-	840
chr1	77899521	77900661	XLOC_013004	0	-	841
chr1	77927090	77935281	XLOC_013013	0	-	842
chr1	77943718	77944923	rlnc_inter_chr1_162	2	+	843
chr1	78176472	78178347	XLOC_013030	0	-	844
chr1	78219722	78227051	rlnc_inter_chr1_163	7	-	845
chr1	78287934	78289079	XLOC_013049	0	-	846
chr1	78293783	78295741	XLOC_013054	0	-	847
chr1	78296590	78297861	XLOC_013056	0	-	848
chr1	78298483	78301392	XLOC_013057	0	-	849
chr1	78301582	78302654	XLOC_013058	0	-	850
chr1	78303665	78305319	XLOC_013059	0	-	851
chr1	78355816	78367292	XLOC_002213	0	+	852
chr1	78571165	78572466	XLOC_013095	0	-	853
chr1	78768788	78770584	XLOC_002231	0	+	854
chr1	78972061	78972972	rlnc_inter_chr1_164	1	*	855
chr1	79782113	79785365	XLOC_002249	0	+	856
chr1	79810840	79813846	XLOC_013115	0	-	857
chr1	79845624	79846751	XLOC_002256	0	+	858
chr1	79871886	79873409	XLOC_002261	0	+	859
chr1	79997483	79999476	rlnc_inter_chr1_165	2	-	860
chr1	80031463	80032580	XLOC_002279	0	+	861
chr1	80032971	80036690	XLOC_002280	0	+	862
chr1	80037318	80038411	XLOC_002281	0	+	863
chr1	80094540	80095891	XLOC_002285	0	+	864
chr1	80110737	80111901	XLOC_002288	0	+	865
chr1	80271602	80273322	XLOC_002298	0	+	866
chr1	80383925	80385875	XLOC_002316	0	+	867
chr1	80385974	80387125	XLOC_002317	0	+	868
chr1	80479095	80480234	XLOC_013160	0	-	869
chr1	80504224	80505565	XLOC_013167	0	-	870
chr1	80597300	80598875	XLOC_002329	0	+	871
chr1	80603539	80604714	XLOC_002330	0	+	872
chr1	80739889	80741123	XLOC_013212	0	-	873
chr1	80849785	80865236	rlnc_inter_chr1_166	6	-	874
chr1	81075280	81076539	XLOC_002349	0	+	875
chr1	81077155	81078507	XLOC_002350	0	+	876
chr1	81093229	81094757	XLOC_002351	0	+	877
chr1	81150515	81151558	XLOC_013241	0	-	878
chr1	81231631	81232716	XLOC_002356	0	+	879
chr1	81397092	81398125	XLOC_002375	0	+	880
chr1	81418487	81419609	XLOC_002379	0	+	881
chr1	81420901	81421911	XLOC_002380	0	+	882
chr1	81489028	81492874	rlnc_inter_chr1_167	2	-	883
chr1	81918221	81919492	XLOC_013255	0	-	884
chr1	81947706	81949271	rlnc_inter_chr1_168	1	*	885
chr1	81952688	81954233	XLOC_002404	0	+	886
chr1	81963246	81963996	rlnc_inter_chr1_169	1	*	887
chr1	82070043	82072479	rlnc_inter_chr1_170	1	*	888
chr1	82077194	82078370	XLOC_013278	0	-	889
chr1	82085142	82086243	XLOC_013283	0	-	890
chr1	82090695	82092451	XLOC_002408	0	+	891
chr1	82106466	82107736	XLOC_013286	0	-	892
chr1	82117314	82119461	XLOC_013287	0	-	893
chr1	82210681	82212158	XLOC_002434	0	+	894
chr1	82221391	82223435	XLOC_002438	0	+	895
chr1	82263122	82264225	XLOC_002441	0	+	896
chr1	82307894	82308496	rlnc_inter_chr1_171	1	*	897
chr1	82308570	82312888	rlnc_inter_chr1_172	2	-	898
chr1	82310428	82311880	XLOC_002447	0	+	898
chr1	82449567	82454947	rlnc_inter_chr1_173	2	+	899
chr1	82508518	82510493	XLOC_013304	0	-	900
chr1	82544421	82546463	XLOC_013312	0	-	901
chr1	82581044	82581725	rlnc_inter_chr1_174	2	-	902
chr1	82581197	82585430	rlnc_inter_chr1_175	4	+	902
chr1	82771546	82772196	rlnc_inter_chr1_176	1	*	903
chr1	83205017	83207664	XLOC_002483	0	+	904
chr1	83239060	83240613	XLOC_002491	0	+	905
chr1	83536792	83537810	XLOC_013319	0	-	906
chr1	83714918	83716138	XLOC_002495	0	+	907
chr1	83760395	83763139	XLOC_002498	0	+	908
chr1	83819007	83819210	rlnc_inter_chr1_177	1	*	909
chr1	84036320	84037811	XLOC_013340	0	-	910
chr1	84056154	84060690	XLOC_002511	0	+	911
chr1	84284699	84285741	XLOC_013349	0	-	912
chr1	84314291	84315842	XLOC_002536	0	+	913
chr1	84316878	84318094	XLOC_002537	0	+	914
chr1	84318181	84319337	XLOC_002538	0	+	915
chr1	84368304	84369894	XLOC_002544	0	+	916
chr1	84374010	84375088	XLOC_002546	0	+	917
chr1	84379655	84382439	XLOC_002542	0	+	918
chr1	84407367	84451229	rlnc_inter_chr1_178	2	-	919
chr1	84482598	84484299	XLOC_013358	0	-	920
chr1	84486473	84489356	XLOC_013361	0	-	921
chr1	84535422	84540413	XLOC_002558	0	+	922
chr1	84573313	84576020	rlnc_inter_chr1_179	2	-	923
chr1	84640757	84641821	XLOC_002570	0	+	924
chr1	84686580	84689876	XLOC_002578	0	+	925
chr1	84690226	84693169	XLOC_002579	0	+	926
chr1	84709753	84710988	XLOC_013365	0	-	927
chr1	84711100	84712341	XLOC_013366	0	-	928
chr1	84725492	84728755	XLOC_013370	0	-	929
chr1	84730407	84731712	XLOC_013372	0	-	930
chr1	84805232	84806426	XLOC_002583	0	+	931
chr1	84896140	84899197	XLOC_013379	0	-	932
chr1	85102205	85103453	rlnc_inter_chr1_180	1	*	933
chr1	85106193	85107273	XLOC_002587	0	+	934
chr1	85113638	85114847	XLOC_002588	0	+	935
chr1	85184909	85186300	XLOC_002599	0	+	936
chr1	85377992	85378555	rlnc_inter_chr1_181	1	*	937
chr1	85378656	85379873	rlnc_inter_chr1_182	1	*	938
chr1	85402678	85403683	XLOC_002626	0	+	939
chr1	85403957	85405377	XLOC_002627	0	+	940
chr1	85408644	85409542	rlnc_inter_chr1_183	1	*	941
chr1	85444929	85446709	XLOC_002634	0	+	942
chr1	85513527	85517505	rlnc_inter_chr1_184	1	*	943
chr1	86949847	86952507	XLOC_002649	0	+	944
chr1	86952587	86954148	XLOC_002650	0	+	945
chr1	86977679	86981958	XLOC_013401	0	-	946
chr1	87303398	87305155	XLOC_013424	0	-	947
chr1	87305631	87306942	XLOC_013425	0	-	948
chr1	87334636	87336086	XLOC_013434	0	-	949
chr1	87337252	87338441	XLOC_013435	0	-	950
chr1	87339133	87341755	XLOC_013436	0	-	951
chr1	87393705	87394718	XLOC_013451	0	-	952
chr1	87419084	87420106	XLOC_013467	0	-	953
chr1	87423253	87424271	XLOC_013470	0	-	954
chr1	87425156	87426874	XLOC_013471	0	-	955
chr1	87437845	87439310	XLOC_013478	0	-	956
chr1	87443508	87444686	XLOC_013482	0	-	957
chr1	87455746	87458375	XLOC_013490	0	-	958
chr1	87461771	87462831	XLOC_013493	0	-	959
chr1	87463857	87465102	XLOC_013494	0	-	960
chr1	87640066	87641263	XLOC_013498	0	-	961
chr1	87784279	87785953	XLOC_013503	0	-	962
chr1	87960005	87972132	rlnc_inter_chr1_185	11	-	963
chr1	88075662	88076347	rlnc_inter_chr1_186	1	*	964
chr1	88090612	88091683	XLOC_002682	0	+	965
chr1	88098906	88099459	rlnc_inter_chr1_187	1	*	966
chr1	88423381	88425046	XLOC_013524	0	-	967
chr1	88595669	88596854	XLOC_002691	0	+	968
chr1	88609017	88610549	rlnc_inter_chr1_188	1	*	969
chr1	88615797	88631932	XLOC_013531	0	-	970
chr1	88615816	88632069	rlnc_inter_chr1_189	2	-	970
chr1	88977465	88977882	rlnc_inter_chr1_190	1	*	971
chr1	89002144	89003425	XLOC_013545	0	-	972
chr1	89025117	89025528	rlnc_inter_chr1_191	1	*	973
chr1	89025736	89026808	rlnc_inter_chr1_192	1	*	974
chr1	89179909	89190047	XLOC_002707	0	+	975
chr1	89190591	89194152	XLOC_002709	0	+	976
chr1	89196305	89202326	rlnc_inter_chr1_193	1	*	977
chr1	89263899	89269033	rlnc_inter_chr1_194	2	+	978
chr1	89278010	89300553	rlnc_inter_chr1_195	3	-	979
chr1	89283773	89297258	XLOC_013563	0	-	979
chr1	89399778	89401188	rlnc_inter_chr1_196	1	*	980
chr1	89401314	89402292	rlnc_inter_chr1_197	1	*	981
chr1	89522302	89531600	XLOC_002716	0	+	982
chr1	89523164	89527614	rlnc_inter_chr1_198	1	*	982
chr1	89532072	89533170	XLOC_002718	0	+	983
chr1	89646484	89646605	rlnc_inter_chr1_199	1	*	984
chr1	89989324	89990463	XLOC_013602	0	-	985
chr1	89997866	89999090	XLOC_013606	0	-	986
chr1	90017233	90020817	rlnc_inter_chr1_200	2	-	987
chr1	90018894	90019990	XLOC_013610	0	-	987
chr1	90021958	90022556	rlnc_inter_chr1_201	1	*	988
chr1	90049487	90051248	XLOC_013622	0	-	989
chr1	90093449	90094876	XLOC_013628	0	-	990
chr1	90126799	90127850	XLOC_013643	0	-	991
chr1	90137602	90139704	XLOC_013650	0	-	992
chr1	90139945	90141053	XLOC_013651	0	-	993
chr1	90144237	90145242	XLOC_013655	0	-	994
chr1	90145600	90146743	XLOC_013656	0	-	995
chr1	90151516	90155284	XLOC_013659	0	-	996
chr1	90157085	90158736	XLOC_013662	0	-	997
chr1	90160060	90165341	XLOC_013664	0	-	998
chr1	90168292	90170384	XLOC_013665	0	-	999
chr1	90170557	90173508	XLOC_013666	0	-	1000
chr1	90203076	90204493	XLOC_013672	0	-	1001
chr1	90204717	90206460	XLOC_013673	0	-	1002
chr1	91219837	91221075	XLOC_002747	0	+	1003
chr1	91234718	91237391	XLOC_002755	0	+	1004
chr1	91243423	91244426	XLOC_002759	0	+	1005
chr1	91246203	91247254	XLOC_002760	0	+	1006
chr1	91259308	91261153	XLOC_002762	0	+	1007
chr1	91262886	91284976	XLOC_002726	0	+	1008
chr1	91294071	91296242	XLOC_013691	0	-	1009
chr1	91326521	91334968	rlnc_inter_chr1_202	3	+	1010
chr1	91330062	91332072	XLOC_002769	0	+	1010
chr1	91333336	91334719	XLOC_002770	0	+	1010
chr1	91336277	91338003	XLOC_002771	0	+	1011
chr1	91361190	91362386	XLOC_013692	0	-	1012
chr1	91361390	91362526	rlnc_inter_chr1_203	1	*	1012
chr1	91368620	91369898	XLOC_013694	0	-	1013
chr1	91371224	91374719	rlnc_inter_chr1_204	2	-	1014
chr1	91371224	91377463	rlnc_inter_chr1_205	2	+	1014
chr1	91406934	91419747	rlnc_inter_chr1_206	1	*	1015
chr1	91407167	91419747	rlnc_inter_chr1_207	4	-	1015
chr1	91413287	91415060	XLOC_013697	0	-	1015
chr1	91413996	91416131	XLOC_002773	0	+	1015
chr1	91416992	91419717	XLOC_002774	0	+	1015
chr1	91421041	91422587	XLOC_002776	0	+	1016
chr1	91457519	91459187	XLOC_013701	0	-	1017
chr1	91529400	91532849	XLOC_013705	0	-	1018
chr1	91534134	91537438	XLOC_013706	0	-	1019
chr1	91548663	91549735	XLOC_013710	0	-	1020
chr1	91552094	91553156	XLOC_013712	0	-	1021
chr1	91597640	91599508	XLOC_002781	0	+	1022
chr1	91599773	91600773	XLOC_002782	0	+	1023
chr1	91602813	91604101	XLOC_002785	0	+	1024
chr1	91604354	91606220	XLOC_002786	0	+	1025
chr1	91621548	91622602	XLOC_002796	0	+	1026
chr1	91636286	91637331	XLOC_002807	0	+	1027
chr1	91645906	91646972	XLOC_002812	0	+	1028
chr1	91659260	91660267	XLOC_002815	0	+	1029
chr1	91832454	91833535	XLOC_002823	0	+	1030
chr1	91832714	91834053	rlnc_inter_chr1_208	1	*	1030
chr1	91835337	91836652	XLOC_002824	0	+	1031
chr1	91860776	91861778	XLOC_002827	0	+	1032
chr1	92059933	92060967	XLOC_013739	0	-	1033
chr1	92069975	92072818	rlnc_inter_chr1_209	1	*	1034
chr1	92082633	92085283	XLOC_002843	0	+	1035
chr1	92093867	92097050	XLOC_013744	0	-	1036
chr1	92095924	92097873	XLOC_002846	0	+	1036
chr1	92097742	92098760	XLOC_013745	0	-	1036
chr1	92099748	92100822	XLOC_002848	0	+	1037
chr1	92103813	92104876	XLOC_013750	0	-	1038
chr1	92115646	92117160	XLOC_013753	0	-	1039
chr1	92778304	92779416	XLOC_002850	0	+	1040
chr1	94310937	94311960	XLOC_013770	0	-	1041
chr1	94339427	94343779	XLOC_013776	0	-	1042
chr1	94368781	94370548	XLOC_013777	0	-	1043
chr1	94384890	94386181	XLOC_013793	0	-	1044
chr1	94388750	94389884	XLOC_013796	0	-	1045
chr1	94391993	94396791	XLOC_013797	0	-	1046
chr1	94397120	94398380	XLOC_013798	0	-	1047
chr1	94400239	94401260	XLOC_013800	0	-	1048
chr1	94461052	94462112	rlnc_inter_chr1_210	1	*	1049
chr1	94574656	94575981	XLOC_002852	0	+	1050
chr1	94597441	94598594	XLOC_013809	0	-	1051
chr1	94615274	94616434	XLOC_013810	0	-	1052
chr1	94670868	94672210	XLOC_002858	0	+	1053
chr1	94685347	94690150	rlnc_inter_chr1_211	2	+	1054
chr1	94847551	94861912	XLOC_002865	0	+	1055
chr1	94880668	94895857	XLOC_002870	0	+	1056
chr1	94896784	94901158	XLOC_002876	0	+	1057
chr1	94906773	94907902	rlnc_inter_chr1_212	1	*	1058
chr1	95410867	95412575	XLOC_002880	0	+	1059
chr1	97911827	97913163	XLOC_013816	0	-	1060
chr1	97916746	97918556	rlnc_inter_chr1_213	1	*	1061
chr1	97922558	97925102	XLOC_013819	0	-	1062
chr1	98048266	98067923	XLOC_002882	0	+	1063
chr1	98068839	98070060	XLOC_002887	0	+	1064
chr1	98068869	98070376	rlnc_inter_chr1_214	1	*	1064
chr1	98076630	98077925	XLOC_002888	0	+	1065
chr1	98202002	98203464	XLOC_002893	0	+	1066
chr1	98208136	98209239	XLOC_013822	0	-	1067
chr1	98211608	98214243	XLOC_002897	0	+	1068
chr1	98465380	98468842	rlnc_inter_chr1_215	2	+	1069
chr1	98567589	98569401	XLOC_013833	0	-	1070
chr1	98590816	98593552	XLOC_002902	0	+	1071
chr1	98590816	98596065	rlnc_inter_chr1_216	3	+	1071
chr1	98617682	98619118	XLOC_002907	0	+	1072
chr1	98633099	98636023	XLOC_002905	0	+	1073
chr1	98633470	98635042	rlnc_inter_chr1_217	1	*	1073
chr1	98645149	98646388	rlnc_inter_chr1_218	1	*	1074
chr1	98647670	98648732	XLOC_002914	0	+	1075
chr1	99053356	99056545	XLOC_013835	0	-	1076
chr1	99103405	99111425	XLOC_013836	0	-	1077
chr1	99489502	99490528	XLOC_002920	0	+	1078
chr1	99500577	99503589	rlnc_inter_chr1_219	1	*	1079
chr1	99506758	99507810	XLOC_002923	0	+	1080
chr1	99508067	99509285	XLOC_002924	0	+	1081
chr1	99599735	99600868	XLOC_002930	0	+	1082
chr1	100231727	100237922	rlnc_inter_chr1_220	4	-	1083
chr1	100474585	100475980	XLOC_002937	0	+	1084
chr1	100489330	100490334	XLOC_013844	0	-	1085
chr1	100734586	100735828	rlnc_inter_chr1_221	1	*	1086
chr1	100758848	100759892	XLOC_002946	0	+	1087
chr1	100777659	100779520	XLOC_002952	0	+	1088
chr1	100823734	100824754	XLOC_002970	0	+	1089
chr1	100830418	100831849	XLOC_002974	0	+	1090
chr1	100833541	100835524	XLOC_013862	0	-	1091
chr1	100977865	100979253	XLOC_013882	0	-	1092
chr1	100981490	100982494	XLOC_002981	0	+	1093
chr1	100985317	100986562	XLOC_013884	0	-	1094
chr1	101055692	101057068	XLOC_002988	0	+	1095
chr1	101057771	101058931	XLOC_002989	0	+	1096
chr1	101059757	101061932	XLOC_002990	0	+	1097
chr1	101146247	101147411	XLOC_013914	0	-	1098
chr1	101450787	101455385	rlnc_inter_chr1_222	2	+	1099
chr1	101467314	101468944	XLOC_013941	0	-	1100
chr1	101469613	101471786	XLOC_013943	0	-	1101
chr1	101504828	101506292	XLOC_013947	0	-	1102
chr1	101538967	101559878	rlnc_inter_chr1_223	5	-	1103
chr1	101548242	101559114	XLOC_013951	0	-	1103
chr1	101597254	101598200	rlnc_inter_chr1_224	1	*	1104
chr1	101696386	101700672	rlnc_inter_chr1_225	2	+	1105
chr1	101698246	101699261	rlnc_inter_chr1_226	1	*	1105
chr1	101699764	101700464	rlnc_inter_chr1_227	1	*	1105
chr1	101854311	101855811	XLOC_003030	0	+	1106
chr1	102492034	102493203	XLOC_014011	0	-	1107
chr1	102493538	102495589	XLOC_014012	0	-	1108
chr1	102496224	102497728	XLOC_014013	0	-	1109
chr1	102501452	102502513	XLOC_014016	0	-	1110
chr1	102503467	102504635	XLOC_014018	0	-	1111
chr1	102508678	102510595	XLOC_014021	0	-	1112
chr1	102511196	102513055	XLOC_014022	0	-	1113
chr1	102515792	102517046	XLOC_014024	0	-	1114
chr1	102523217	102526484	XLOC_014030	0	-	1115
chr1	102551203	102553182	XLOC_014034	0	-	1116
chr1	102564696	102566429	XLOC_014039	0	-	1117
chr1	102569666	102571513	XLOC_014041	0	-	1118
chr1	102571592	102574497	XLOC_014042	0	-	1119
chr1	102581803	102583242	XLOC_014046	0	-	1120
chr1	102588657	102590062	XLOC_014050	0	-	1121
chr1	102592359	102594750	XLOC_014052	0	-	1122
chr1	102597459	102601528	XLOC_014053	0	-	1123
chr1	102603271	102605495	XLOC_014055	0	-	1124
chr1	102608977	102611146	XLOC_014057	0	-	1125
chr1	102612713	102613822	XLOC_014059	0	-	1126
chr1	102662273	102663404	XLOC_014069	0	-	1127
chr1	102814740	102815814	XLOC_014089	0	-	1128
chr1	102837305	102838560	XLOC_014097	0	-	1129
chr1	102847753	102849175	XLOC_014102	0	-	1130
chr1	102891658	102892513	rlnc_inter_chr1_228	1	*	1131
chr1	102933716	102934788	XLOC_014106	0	-	1132
chr1	102954781	102955781	XLOC_014113	0	-	1133
chr1	102956249	102957681	XLOC_014114	0	-	1134
chr1	102973906	102976557	rlnc_inter_chr1_229	1	*	1135
chr1	102997053	102999112	XLOC_014117	0	-	1136
chr1	103060616	103119601	rlnc_inter_chr1_230	2	+	1137
chr1	103114140	103114815	rlnc_inter_chr1_231	1	*	1137
chr1	104106425	104111323	XLOC_003053	0	+	1138
chr1	104116108	104117519	XLOC_003054	0	+	1139
chr1	104125554	104126868	XLOC_003055	0	+	1140
chr1	104129607	104130753	XLOC_003056	0	+	1141
chr1	104200681	104203922	rlnc_inter_chr1_232	3	-	1142
chr1	104621972	104623031	XLOC_003066	0	+	1143
chr1	104623651	104625216	XLOC_003067	0	+	1144
chr1	104625362	104627355	XLOC_003068	0	+	1145
chr1	104629276	104635255	XLOC_003070	0	+	1146
chr1	104638415	104639450	XLOC_003073	0	+	1147
chr1	104731850	104733394	XLOC_003103	0	+	1148
chr1	104734332	104735550	XLOC_003105	0	+	1149
chr1	104750991	104752132	XLOC_003117	0	+	1150
chr1	104760983	104762105	XLOC_003126	0	+	1151
chr1	104769337	104770639	XLOC_003130	0	+	1152
chr1	104780348	104781661	XLOC_003140	0	+	1153
chr1	104822044	104823109	XLOC_003159	0	+	1154
chr1	104823174	104828497	XLOC_003160	0	+	1155
chr1	104828783	104832576	XLOC_003161	0	+	1156
chr1	104832655	104836768	XLOC_003162	0	+	1157
chr1	104838757	104842328	XLOC_003163	0	+	1158
chr1	104842437	104848816	XLOC_003164	0	+	1159
chr1	104849904	104851304	XLOC_003166	0	+	1160
chr1	104851936	104855647	XLOC_003167	0	+	1161
chr1	104855926	104860870	XLOC_003168	0	+	1162
chr1	104861073	104862138	XLOC_003169	0	+	1163
chr1	104864105	104865120	XLOC_003172	0	+	1164
chr1	104869400	104870748	XLOC_003178	0	+	1165
chr1	104889028	104890706	XLOC_003189	0	+	1166
chr1	105119743	105120803	XLOC_003220	0	+	1167
chr1	107229329	107232817	rlnc_inter_chr1_233	1	*	1168
chr1	107239366	107242311	XLOC_003230	0	+	1169
chr1	107378545	107379592	XLOC_003269	0	+	1170
chr1	108011011	108012118	rlnc_inter_chr1_234	1	*	1171
chr1	108011037	108012093	XLOC_014164	0	-	1171
chr1	108019448	108021611	XLOC_014165	0	-	1172
chr1	108030756	108032699	XLOC_014170	0	-	1173
chr1	108033379	108034528	XLOC_014171	0	-	1174
chr1	108040060	108041428	XLOC_014176	0	-	1175
chr1	108066207	108068076	XLOC_014181	0	-	1176
chr1	108073033	108073914	rlnc_inter_chr1_235	1	*	1177
chr1	108080814	108082369	XLOC_014188	0	-	1178
chr1	114046330	114151280	rlnc_inter_chr1_236	6	+	1179
chr1	114152955	114154464	XLOC_003282	0	+	1180
chr1	114210566	114211712	XLOC_003289	0	+	1181
chr1	114220803	114221925	XLOC_003294	0	+	1182
chr1	114356163	114357653	XLOC_014194	0	-	1183
chr1	114362282	114363349	XLOC_014197	0	-	1184
chr1	114365408	114367007	XLOC_014199	0	-	1185
chr1	114367329	114369219	XLOC_014200	0	-	1186
chr1	114376259	114377384	XLOC_003317	0	+	1187
chr1	114379114	114379833	rlnc_inter_chr1_237	1	*	1188
chr1	114394174	114410603	rlnc_inter_chr1_238	2	+	1189
chr1	114400970	114401997	XLOC_014211	0	-	1189
chr1	114407281	114408534	XLOC_003325	0	+	1189
chr1	114414923	114416119	XLOC_014215	0	-	1190
chr1	114417410	114418696	XLOC_014216	0	-	1191
chr1	114489937	114490960	XLOC_003335	0	+	1192
chr1	114516448	114517660	XLOC_003339	0	+	1193
chr1	114532915	114533916	XLOC_003341	0	+	1194
chr1	114558780	114560352	XLOC_003343	0	+	1195
chr1	114561324	114562480	XLOC_003344	0	+	1196
chr1	114620755	114622793	XLOC_003356	0	+	1197
chr1	114685105	114686532	XLOC_003367	0	+	1198
chr1	114707474	114708630	XLOC_003375	0	+	1199
chr1	114711069	114712517	XLOC_003376	0	+	1200
chr1	114712730	114714006	XLOC_003377	0	+	1201
chr1	114714085	114715504	XLOC_003378	0	+	1202
chr1	114720128	114722466	XLOC_003380	0	+	1203
chr1	114747423	114748865	XLOC_003387	0	+	1204
chr1	114760280	114761323	XLOC_003389	0	+	1205
chr1	114804944	114806142	XLOC_003397	0	+	1206
chr1	116590815	116592165	XLOC_003423	0	+	1207
chr1	116612174	116614034	XLOC_003435	0	+	1208
chr1	116616996	116618073	XLOC_003438	0	+	1209
chr1	116621918	116622976	XLOC_003440	0	+	1210
chr1	116629668	116632488	XLOC_003442	0	+	1211
chr1	116633756	116635066	XLOC_003443	0	+	1212
chr1	116683316	116686243	rlnc_inter_chr1_239	1	*	1213
chr1	116688120	116689369	XLOC_003456	0	+	1214
chr1	123062048	123064361	rlnc_inter_chr1_240	1	*	1215
chr1	124251806	124252881	XLOC_003461	0	+	1216
chr1	124642849	124649552	rlnc_inter_chr1_241	3	-	1217
chr1	124674931	124675645	rlnc_inter_chr1_242	1	*	1218
chr1	124680857	124681610	rlnc_inter_chr1_243	1	*	1219
chr1	124690853	124691503	rlnc_inter_chr1_244	1	*	1220
chr1	124776625	124778364	XLOC_014235	0	-	1221
chr1	124779417	124781212	XLOC_014236	0	-	1222
chr1	124783773	124785029	XLOC_014238	0	-	1223
chr1	124788360	124789825	XLOC_014241	0	-	1224
chr1	124791309	124792389	XLOC_014244	0	-	1225
chr1	124792761	124794282	XLOC_014245	0	-	1226
chr1	124794590	124795751	XLOC_014246	0	-	1227
chr1	124795925	124798265	XLOC_014247	0	-	1228
chr1	124798866	124801245	XLOC_014248	0	-	1229
chr1	124801335	124802599	XLOC_014249	0	-	1230
chr1	125138710	125139939	XLOC_003469	0	+	1231
chr1	125140149	125141537	XLOC_003470	0	+	1232
chr1	125141603	125143113	XLOC_003471	0	+	1233
chr1	125143224	125144416	XLOC_003472	0	+	1234
chr1	125147961	125150765	XLOC_003475	0	+	1235
chr1	125151869	125154350	XLOC_003476	0	+	1236
chr1	125165875	125167610	XLOC_003482	0	+	1237
chr1	125187637	125188817	XLOC_014259	0	-	1238
chr1	125205633	125206737	XLOC_014267	0	-	1239
chr1	125664015	125665481	XLOC_014275	0	-	1240
chr1	125854549	125855597	XLOC_014287	0	-	1241
chr1	125958433	125959551	XLOC_014306	0	-	1242
chr1	125961215	125963097	XLOC_014308	0	-	1243
chr1	126148007	126149514	XLOC_014313	0	-	1244
chr1	126365468	126370399	rlnc_inter_chr1_245	2	+	1245
chr1	126526679	126527756	XLOC_003495	0	+	1246
chr1	126529615	126530840	XLOC_003497	0	+	1247
chr1	126566516	126574166	rlnc_inter_chr1_246	2	+	1248
chr1	126695770	126711096	rlnc_inter_chr1_247	7	+	1249
chr1	126695929	126708909	XLOC_003512	0	+	1249
chr1	126711081	126712506	XLOC_003514	0	+	1249
chr1	126731066	126749239	rlnc_inter_chr1_248	3	-	1250
chr1	126731412	126741164	XLOC_014329	0	-	1250
chr1	126744271	126745759	XLOC_014331	0	-	1250
chr1	126752509	126754190	XLOC_003519	0	+	1251
chr1	126756572	126758041	XLOC_003522	0	+	1252
chr1	126761359	126762670	XLOC_003525	0	+	1253
chr1	126778090	126779288	XLOC_003537	0	+	1254
chr1	126792923	126802842	rlnc_inter_chr1_249	2	-	1255
chr1	126876947	126878073	XLOC_003554	0	+	1256
chr1	126878951	126880048	XLOC_003555	0	+	1257
chr1	126880223	126881637	XLOC_003556	0	+	1258
chr1	126881767	126882814	XLOC_003557	0	+	1259
chr1	126966672	126967749	XLOC_003600	0	+	1260
chr1	126974984	126976033	XLOC_014332	0	-	1261
chr1	127013809	127015112	XLOC_003610	0	+	1262
chr1	127091701	127096343	rlnc_inter_chr1_250	4	+	1263
chr1	127211144	127212616	XLOC_014354	0	-	1264
chr1	127223603	127224684	XLOC_014357	0	-	1265
chr1	127245293	127246444	XLOC_014367	0	-	1266
chr1	127247100	127248599	XLOC_014368	0	-	1267
chr1	127250660	127252171	XLOC_014371	0	-	1268
chr1	127536061	127539128	XLOC_014389	0	-	1269
chr1	127559761	127560902	XLOC_014391	0	-	1270
chr1	127560991	127562918	XLOC_014392	0	-	1271
chr1	127564830	127565967	XLOC_014393	0	-	1272
chr1	127575802	127579762	XLOC_014398	0	-	1273
chr1	127580290	127582405	XLOC_014399	0	-	1274
chr1	127582547	127585249	XLOC_014400	0	-	1275
chr1	127587375	127588405	XLOC_014403	0	-	1276
chr1	127608251	127609543	XLOC_003626	0	+	1277
chr1	127610403	127611552	XLOC_003627	0	+	1278
chr1	127616609	127618032	XLOC_003629	0	+	1279
chr1	127809888	127810970	XLOC_003632	0	+	1280
chr1	128124555	128125795	rlnc_inter_chr1_251	1	*	1281
chr1	128126000	128126776	rlnc_inter_chr1_252	1	*	1282
chr1	128198889	128205116	rlnc_inter_chr1_253	5	+	1283
chr1	128233312	128234401	XLOC_014416	0	-	1284
chr1	128249778	128251414	XLOC_014424	0	-	1285
chr1	128256432	128258206	XLOC_014428	0	-	1286
chr1	128258901	128260954	XLOC_014429	0	-	1287
chr1	128261022	128262046	XLOC_014430	0	-	1288
chr1	128262800	128264048	XLOC_014432	0	-	1289
chr1	128494421	128495484	XLOC_014460	0	-	1290
chr1	128496932	128497996	XLOC_014462	0	-	1291
chr1	128536326	128537937	XLOC_014482	0	-	1292
chr1	128548117	128550664	XLOC_014489	0	-	1293
chr1	128551035	128552503	XLOC_014490	0	-	1294
chr1	128554436	128558929	XLOC_014492	0	-	1295
chr1	128566043	128569159	XLOC_014497	0	-	1296
chr1	128571656	128573228	XLOC_014499	0	-	1297
chr1	128584235	128585559	XLOC_014505	0	-	1298
chr1	128586359	128591000	XLOC_014506	0	-	1299
chr1	128591503	128592943	XLOC_014507	0	-	1300
chr1	128594801	128596110	XLOC_014510	0	-	1301
chr1	128597892	128599107	XLOC_014512	0	-	1302
chr1	128601018	128603343	XLOC_014515	0	-	1303
chr1	128609817	128610833	XLOC_003640	0	+	1304
chr1	128612207	128613356	XLOC_003641	0	+	1305
chr1	128621354	128622689	XLOC_003648	0	+	1306
chr1	128629496	128631505	XLOC_003637	0	+	1307
chr1	128632153	128633687	XLOC_003652	0	+	1308
chr1	128637918	128640597	XLOC_003655	0	+	1309
chr1	128641398	128642690	XLOC_003656	0	+	1310
chr1	128649382	128651720	XLOC_003661	0	+	1311
chr1	128653763	128655614	XLOC_003662	0	+	1312
chr1	128657385	128659481	XLOC_003665	0	+	1313
chr1	128661356	128662394	XLOC_003667	0	+	1314
chr1	128662760	128664086	XLOC_003668	0	+	1315
chr1	128664763	128666924	XLOC_003669	0	+	1316
chr1	128668842	128670943	XLOC_003670	0	+	1317
chr1	128673565	128674591	XLOC_003672	0	+	1318
chr1	128675666	128678884	XLOC_003673	0	+	1319
chr1	128681182	128682720	XLOC_003675	0	+	1320
chr1	128683850	128685539	XLOC_003676	0	+	1321
chr1	128927555	128928699	XLOC_003679	0	+	1322
chr1	128932705	128934265	XLOC_003681	0	+	1323
chr1	128949808	128950952	XLOC_003683	0	+	1324
chr1	128982249	128983386	XLOC_003686	0	+	1325
chr1	128985512	128988143	XLOC_003688	0	+	1326
chr1	128991308	128992828	XLOC_003690	0	+	1327
chr1	128999555	129001645	XLOC_003695	0	+	1328
chr1	129001837	129003107	XLOC_003696	0	+	1329
chr1	129004781	129005953	XLOC_003698	0	+	1330
chr1	129011009	129012044	XLOC_003701	0	+	1331
chr1	129015508	129016527	XLOC_003702	0	+	1332
chr1	129021689	129022974	XLOC_003704	0	+	1333
chr1	129034086	129035125	XLOC_003710	0	+	1334
chr1	129038619	129039938	XLOC_003712	0	+	1335
chr1	129066471	129067567	XLOC_003723	0	+	1336
chr1	129073196	129074615	XLOC_003729	0	+	1337
chr1	129083966	129084975	XLOC_003733	0	+	1338
chr1	129212659	129213742	XLOC_003745	0	+	1339
chr1	129613628	129614403	rlnc_inter_chr1_254	1	*	1340
chr1	131170296	131170598	rlnc_inter_chr1_255	1	*	1341
chr1	131383324	131431939	rlnc_inter_chr1_256	3	-	1342
chr1	131394648	131396011	XLOC_014534	0	-	1342
chr1	131398604	131401075	XLOC_014535	0	-	1342
chr1	131404794	131406549	XLOC_014537	0	-	1342
chr1	131411112	131413678	XLOC_014540	0	-	1342
chr1	131414259	131415419	XLOC_014541	0	-	1342
chr1	131417057	131419025	XLOC_014542	0	-	1342
chr1	131421199	131424732	XLOC_014545	0	-	1342
chr1	131426198	131427312	XLOC_014547	0	-	1342
chr1	131427549	131429264	XLOC_014530	0	-	1342
chr1	131433003	131434016	XLOC_014548	0	-	1343
chr1	131440324	131441609	XLOC_014550	0	-	1344
chr1	131459283	131514501	rlnc_inter_chr1_257	13	+	1345
chr1	131467204	131468647	XLOC_003764	0	+	1345
chr1	131473540	131474612	XLOC_003765	0	+	1345
chr1	131477088	131486762	XLOC_003759	0	+	1345
chr1	131491168	131496362	XLOC_003769	0	+	1345
chr1	131498964	131500720	XLOC_003770	0	+	1345
chr1	131506027	131510250	rlnc_inter_chr1_258	2	+	1345
chr1	131506616	131552738	XLOC_003772	0	+	1345
chr1	131561764	131563208	XLOC_003785	0	+	1346
chr1	131572427	131574237	XLOC_003789	0	+	1347
chr1	131591938	131593064	XLOC_003794	0	+	1348
chr1	131597748	131598807	XLOC_003798	0	+	1349
chr1	131599840	131600826	rlnc_inter_chr1_259	1	*	1350
chr1	131601029	131603313	XLOC_003800	0	+	1351
chr1	131608133	131609728	XLOC_003802	0	+	1352
chr1	131628034	131629163	XLOC_003808	0	+	1353
chr1	131714289	131715418	XLOC_014557	0	-	1354
chr1	131988126	131992274	rlnc_inter_chr1_260	3	-	1355
chr1	131988323	131992274	XLOC_014558	0	-	1355
chr1	132455355	132457230	XLOC_003816	0	+	1356
chr1	132462881	132464878	XLOC_003820	0	+	1357
chr1	132467580	132468689	XLOC_003821	0	+	1358
chr1	132509370	132512620	XLOC_003835	0	+	1359
chr1	132514745	132515796	XLOC_003836	0	+	1360
chr1	132541296	132542672	XLOC_003844	0	+	1361
chr1	132544442	132545871	XLOC_014560	0	-	1362
chr1	132596438	132597498	XLOC_003850	0	+	1363
chr1	132621337	132622304	rlnc_inter_chr1_261	1	*	1364
chr1	133416615	133418606	XLOC_014582	0	-	1365
chr1	133422335	133425865	XLOC_014585	0	-	1366
chr1	133428743	133430872	XLOC_014588	0	-	1367
chr1	133439223	133440276	XLOC_014590	0	-	1368
chr1	133453468	133455017	XLOC_014595	0	-	1369
chr1	133455153	133456197	XLOC_014596	0	-	1370
chr1	133456640	133458001	XLOC_014597	0	-	1371
chr1	133458181	133459908	XLOC_014598	0	-	1372
chr1	133542025	133543044	XLOC_014625	0	-	1373
chr1	133543602	133545397	XLOC_014626	0	-	1374
chr1	133550613	133556402	XLOC_014630	0	-	1375
chr1	133575239	133576367	XLOC_014633	0	-	1376
chr1	133575282	133578151	rlnc_inter_chr1_262	1	*	1376
chr1	133576826	133578358	XLOC_014634	0	-	1376
chr1	133580183	133581315	XLOC_014635	0	-	1377
chr1	134775827	134776915	XLOC_014647	0	-	1378
chr1	134780098	134782520	XLOC_014648	0	-	1379
chr1	134787402	134792111	XLOC_014652	0	-	1380
chr1	134792525	134793855	XLOC_014653	0	-	1381
chr1	134838686	134840824	XLOC_014670	0	-	1382
chr1	134843230	134844842	XLOC_014672	0	-	1383
chr1	134849881	134852192	XLOC_014675	0	-	1384
chr1	134855365	134857236	XLOC_014680	0	-	1385
chr1	134857466	134859165	XLOC_014681	0	-	1386
chr1	134859373	134860894	XLOC_014682	0	-	1387
chr1	134875156	134875693	rlnc_inter_chr1_263	1	*	1388
chr1	134875901	134876529	rlnc_inter_chr1_264	1	*	1389
chr1	134876146	134878963	XLOC_014696	0	-	1389
chr1	134880322	134883008	XLOC_014697	0	-	1390
chr1	135142398	135143775	XLOC_003866	0	+	1391
chr1	135144111	135145399	XLOC_003867	0	+	1392
chr1	135146145	135147566	XLOC_003868	0	+	1393
chr1	135147736	135149729	XLOC_003869	0	+	1394
chr1	135159342	135160196	rlnc_inter_chr1_265	1	*	1395
chr1	135164852	135166164	XLOC_003875	0	+	1396
chr1	135909370	135910479	XLOC_014704	0	-	1397
chr1	135915667	135916742	XLOC_014707	0	-	1398
chr1	135976211	135977278	XLOC_014723	0	-	1399
chr1	135989997	135992510	XLOC_014726	0	-	1400
chr1	136011650	136013273	XLOC_014735	0	-	1401
chr1	137016768	137018219	XLOC_003879	0	+	1402
chr1	137018301	137020224	XLOC_003880	0	+	1403
chr1	137021161	137022449	XLOC_003881	0	+	1404
chr1	137025398	137026462	XLOC_003884	0	+	1405
chr1	137028410	137030214	XLOC_003886	0	+	1406
chr1	137041329	137042963	XLOC_003895	0	+	1407
chr1	137139017	137140078	XLOC_003930	0	+	1408
chr1	137210140	137211311	XLOC_003957	0	+	1409
chr1	137244212	137245286	XLOC_003964	0	+	1410
chr1	137257407	137258959	XLOC_003970	0	+	1411
chr1	137298310	137299696	XLOC_003982	0	+	1412
chr1	137325819	137327064	XLOC_014741	0	-	1413
chr1	137326228	137327106	rlnc_inter_chr1_266	2	-	1413
chr1	137349838	137350868	XLOC_014747	0	-	1414
chr1	137351469	137355809	XLOC_014748	0	-	1415
chr1	137356552	137358827	XLOC_014749	0	-	1416
chr1	137403642	137404686	rlnc_inter_chr1_267	1	*	1417
chr1	137413323	137427308	rlnc_inter_chr1_268	2	-	1418
chr1	138256846	138472907	rlnc_inter_chr1_269	5	+	1419
chr1	138367022	138368023	XLOC_003999	0	+	1419
chr1	138396024	138397728	XLOC_004005	0	+	1419
chr1	138476290	138477656	XLOC_004012	0	+	1420
chr1	138479554	138480962	XLOC_004013	0	+	1421
chr1	138481598	138482753	XLOC_004014	0	+	1422
chr1	138483630	138485052	XLOC_004015	0	+	1423
chr1	138487573	138490087	XLOC_004017	0	+	1424
chr1	138494912	138496058	XLOC_004018	0	+	1425
chr1	138496876	138498955	XLOC_004019	0	+	1426
chr1	138501557	138503239	XLOC_004020	0	+	1427
chr1	138517970	138518969	XLOC_004028	0	+	1428
chr1	138522071	138525002	XLOC_004031	0	+	1429
chr1	138532941	138535655	XLOC_004033	0	+	1430
chr1	138536004	138537233	XLOC_004034	0	+	1431
chr1	138547109	138548257	XLOC_004038	0	+	1432
chr1	138552883	138554650	XLOC_004041	0	+	1433
chr1	138557463	138559222	XLOC_004044	0	+	1434
chr1	138561528	138562542	XLOC_004045	0	+	1435
chr1	138568556	138570470	XLOC_004049	0	+	1436
chr1	138575296	138576438	XLOC_004052	0	+	1437
chr1	138577708	138579092	XLOC_004053	0	+	1438
chr1	138587940	138590603	XLOC_004055	0	+	1439
chr1	138596232	138597724	XLOC_004059	0	+	1440
chr1	138600517	138602758	XLOC_004061	0	+	1441
chr1	138606832	138607965	XLOC_004064	0	+	1442
chr1	138617578	138619015	XLOC_004071	0	+	1443
chr1	138643176	138644325	XLOC_004081	0	+	1444
chr1	138654153	138655633	XLOC_004087	0	+	1445
chr1	138660715	138662876	XLOC_004091	0	+	1446
chr1	138669433	138671051	XLOC_004094	0	+	1447
chr1	138673137	138674635	XLOC_004096	0	+	1448
chr1	138674902	138676853	XLOC_004097	0	+	1449
chr1	138678199	138679838	XLOC_004098	0	+	1450
chr1	138681800	138683291	XLOC_004101	0	+	1451
chr1	138685080	138686225	XLOC_004103	0	+	1452
chr1	138689238	138690444	XLOC_004105	0	+	1453
chr1	138709861	138711173	XLOC_004112	0	+	1454
chr1	138711124	138712369	rlnc_inter_chr1_270	1	*	1454
chr1	138716719	138717871	XLOC_004117	0	+	1455
chr1	138739576	138740606	XLOC_004122	0	+	1456
chr1	138892879	138893981	XLOC_004148	0	+	1457
chr1	140534584	140535815	XLOC_014766	0	-	1458
chr1	140597933	140599414	XLOC_014767	0	-	1459
chr1	140598493	140599587	XLOC_004161	0	+	1459
chr1	140977270	140978361	rlnc_inter_chr1_271	1	*	1460
chr1	140978695	140979910	rlnc_inter_chr1_272	1	*	1461
chr1	140996823	140997838	rlnc_inter_chr1_273	1	*	1462
chr1	141391784	141392573	rlnc_inter_chr1_274	1	*	1463
chr1	141439628	141440393	rlnc_inter_chr1_275	1	*	1464
chr1	141479187	141480897	XLOC_014786	0	-	1465
chr1	141671188	141672619	XLOC_014799	0	-	1466
chr1	141764499	141765560	XLOC_014802	0	-	1467
chr1	141768728	141773971	XLOC_004189	0	+	1468
chr1	141774410	141776458	XLOC_004190	0	+	1469
chr1	141777745	141780656	XLOC_004192	0	+	1470
chr1	141782559	141783905	XLOC_004194	0	+	1471
chr1	141784313	141786042	XLOC_004195	0	+	1472
chr1	141786238	141787704	XLOC_004196	0	+	1473
chr1	141788006	141794250	XLOC_004197	0	+	1474
chr1	141794328	141798298	XLOC_004198	0	+	1475
chr1	141799315	141801264	XLOC_004200	0	+	1476
chr1	141840807	141843959	XLOC_004204	0	+	1477
chr1	141845429	141847188	XLOC_004206	0	+	1478
chr1	141848349	141852191	XLOC_004208	0	+	1479
chr1	141852709	141853912	XLOC_004209	0	+	1480
chr1	141855805	141856870	XLOC_004211	0	+	1481
chr1	141872280	141873673	XLOC_014805	0	-	1482
chr1	141944072	141946293	rlnc_inter_chr1_276	3	+	1483
chr1	141987217	141989326	XLOC_004226	0	+	1484
chr1	141989573	141992094	XLOC_004227	0	+	1485
chr1	141993353	141996202	XLOC_004228	0	+	1486
chr1	141998439	142000228	XLOC_004230	0	+	1487
chr1	142009591	142010598	XLOC_004232	0	+	1488
chr1	142030296	142050407	rlnc_inter_chr1_277	3	-	1489
chr1	142035179	142037799	XLOC_014810	0	-	1489
chr1	142037914	142038958	XLOC_014811	0	-	1489
chr1	142069687	142070801	XLOC_004247	0	+	1490
chr1	142199443	142200345	rlnc_inter_chr1_278	1	*	1491
chr1	142200716	142201478	rlnc_inter_chr1_279	1	*	1492
chr1	142221294	142221927	rlnc_inter_chr1_280	1	*	1493
chr1	142243980	142248515	rlnc_inter_chr1_281	3	+	1494
chr1	142298215	142299253	XLOC_014824	0	-	1495
chr1	142412781	142414085	XLOC_014826	0	-	1496
chr1	142414371	142416765	XLOC_014827	0	-	1497
chr1	142418748	142419997	XLOC_014830	0	-	1498
chr1	142420611	142421844	XLOC_014831	0	-	1499
chr1	142423547	142425163	XLOC_014834	0	-	1500
chr1	142425681	142428924	XLOC_014835	0	-	1501
chr1	142435986	142439710	XLOC_014841	0	-	1502
chr1	142440749	142442226	XLOC_014843	0	-	1503
chr1	142443848	142445075	XLOC_014844	0	-	1504
chr1	142445327	142446422	XLOC_014845	0	-	1505
chr1	142449564	142456362	XLOC_014848	0	-	1506
chr1	142458850	142462469	XLOC_014850	0	-	1507
chr1	142464486	142466220	XLOC_014852	0	-	1508
chr1	142466974	142471350	XLOC_014853	0	-	1509
chr1	142471475	142473689	XLOC_014854	0	-	1510
chr1	142474853	142477871	XLOC_014856	0	-	1511
chr1	142478682	142480392	XLOC_014857	0	-	1512
chr1	142480847	142482142	XLOC_014858	0	-	1513
chr1	142483288	142485976	XLOC_014859	0	-	1514
chr1	142495869	142496984	XLOC_014866	0	-	1515
chr1	142656050	142667399	rlnc_inter_chr1_282	2	-	1516
chr1	142657500	142667392	XLOC_014877	0	-	1516
chr1	142665971	142666751	rlnc_inter_chr1_283	1	*	1516
chr1	142684827	142686486	XLOC_004258	0	+	1517
chr1	142779060	142780625	rlnc_inter_chr1_284	1	*	1518
chr1	142813298	142815206	rlnc_inter_chr1_285	1	*	1519
chr1	142831137	142832990	rlnc_inter_chr1_286	1	*	1520
chr1	142840244	142841390	XLOC_004274	0	+	1521
chr1	142841480	142842549	XLOC_004275	0	+	1522
chr1	142843859	142845021	XLOC_004277	0	+	1523
chr1	142846206	142848602	XLOC_004278	0	+	1524
chr1	142887738	142889665	XLOC_014895	0	-	1525
chr1	143034973	143036038	XLOC_014897	0	-	1526
chr1	143122962	143124622	XLOC_004305	0	+	1527
chr1	143138720	143140169	XLOC_004311	0	+	1528
chr1	143146677	143148037	XLOC_004314	0	+	1529
chr1	143148214	143149536	XLOC_004315	0	+	1530
chr1	143354055	143361938	rlnc_inter_chr1_287	3	+	1531
chr1	143403502	143404693	XLOC_004325	0	+	1532
chr1	143522420	143523459	XLOC_014913	0	-	1533
chr1	143604542	143605860	XLOC_014920	0	-	1534
chr1	143683346	143685011	XLOC_004339	0	+	1535
chr1	143700337	143701764	XLOC_014938	0	-	1536
chr1	143734569	143736185	XLOC_014949	0	-	1537
chr1	143930857	143936569	rlnc_inter_chr1_288	4	-	1538
chr1	144071059	144073343	XLOC_004346	0	+	1539
chr1	144075917	144077046	XLOC_004350	0	+	1540
chr1	144082103	144085360	XLOC_004355	0	+	1541
chr1	144087356	144088763	XLOC_004357	0	+	1542
chr1	144090663	144092724	XLOC_004360	0	+	1543
chr1	144094931	144096725	XLOC_004362	0	+	1544
chr1	144097276	144098594	XLOC_004363	0	+	1545
chr1	144109782	144111497	XLOC_004370	0	+	1546
chr1	144118949	144120029	XLOC_004377	0	+	1547
chr1	144122414	144123516	XLOC_004379	0	+	1548
chr1	144127214	144128753	XLOC_004383	0	+	1549
chr1	144133005	144134620	XLOC_004386	0	+	1550
chr1	144141094	144142255	XLOC_004390	0	+	1551
chr1	144162140	144163280	XLOC_004402	0	+	1552
chr1	144204099	144205283	rlnc_inter_chr1_289	1	*	1553
chr1	144605582	144607079	XLOC_004414	0	+	1554
chr1	146033036	146034498	XLOC_004450	0	+	1555
chr1	146256185	146257511	XLOC_014969	0	-	1556
chr1	146259060	146260164	XLOC_014972	0	-	1557
chr1	146262312	146263799	XLOC_014974	0	-	1558
chr1	146264453	146266103	XLOC_014975	0	-	1559
chr1	146269766	146270773	XLOC_014979	0	-	1560
chr1	146271041	146273509	XLOC_014980	0	-	1561
chr1	146276279	146279518	XLOC_014984	0	-	1562
chr1	146284023	146285146	XLOC_014987	0	-	1563
chr1	146285505	146286912	XLOC_014988	0	-	1564
chr1	146290314	146291145	rlnc_inter_chr1_290	1	*	1565
chr1	146299972	146301352	XLOC_004457	0	+	1566
chr1	146710437	146711850	XLOC_004458	0	+	1567
chr1	146736527	146736775	rlnc_inter_chr1_291	1	*	1568
chr1	146738788	146740515	XLOC_014999	0	-	1569
chr1	146754869	146756307	XLOC_015008	0	-	1570
chr1	146769301	146770940	XLOC_015015	0	-	1571
chr1	146777540	146778756	XLOC_015022	0	-	1572
chr1	146801224	146802469	XLOC_015035	0	-	1573
chr1	146802642	146803725	XLOC_015036	0	-	1574
chr1	146808034	146809596	XLOC_015041	0	-	1575
chr1	146816935	146819137	XLOC_015046	0	-	1576
chr1	146826616	146829287	XLOC_004459	0	+	1577
chr1	146836425	146837425	XLOC_004462	0	+	1578
chr1	146845977	146846978	XLOC_004464	0	+	1579
chr1	147146594	147147921	XLOC_004473	0	+	1580
chr1	147156912	147157761	rlnc_inter_chr1_292	1	*	1581
chr1	147211154	147217274	XLOC_004483	0	+	1582
chr1	147215683	147218736	XLOC_015054	0	-	1582
chr1	147390187	147392329	XLOC_015057	0	-	1583
chr1	147705656	147706682	XLOC_004499	0	+	1584
chr1	147788010	147789129	XLOC_004512	0	+	1585
chr1	147796551	147798040	XLOC_004518	0	+	1586
chr1	147800663	147802341	XLOC_004521	0	+	1587
chr1	147811188	147812659	XLOC_004524	0	+	1588
chr1	147865726	147869135	XLOC_004529	0	+	1589
chr1	147884260	147885783	XLOC_004533	0	+	1590
chr1	147892403	147894441	XLOC_004536	0	+	1591
chr1	148046681	148293399	rlnc_inter_chr1_293	2	+	1592
chr1	148049905	148287287	rlnc_inter_chr1_294	2	+	1592
chr1	148055199	148285874	rlnc_inter_chr1_295	2	+	1592
chr1	148080259	148270378	rlnc_inter_chr1_296	2	+	1592
chr1	148082437	148269121	rlnc_inter_chr1_297	2	+	1592
chr1	148166591	148167325	rlnc_inter_chr1_298	1	*	1592
chr1	148193125	148194142	rlnc_inter_chr1_299	1	*	1592
chr1	148241166	148242452	XLOC_004542	0	+	1592
chr1	148243573	148244615	XLOC_004543	0	+	1592
chr1	148295378	148296275	rlnc_inter_chr1_300	1	*	1593
chr1	148342182	148343634	XLOC_015109	0	-	1594
chr1	148362472	148363528	XLOC_015112	0	-	1595
chr1	148364701	148366869	XLOC_015113	0	-	1596
chr1	148379173	148379983	rlnc_inter_chr1_301	1	*	1597
chr1	148395163	148400978	XLOC_015121	0	-	1598
chr1	148414294	148415910	rlnc_inter_chr1_302	2	-	1599
chr1	148423810	148423966	rlnc_inter_chr1_303	1	*	1600
chr1	148443523	148447072	rlnc_inter_chr1_304	3	+	1601
chr1	148448550	148458969	rlnc_inter_chr1_305	8	+	1602
chr1	148449859	148456208	XLOC_004565	0	+	1602
chr1	150799277	150801019	XLOC_004568	0	+	1603
chr1	150815766	150816785	XLOC_004579	0	+	1604
chr1	150817530	150818596	XLOC_004580	0	+	1605
chr1	150855853	150858082	XLOC_004592	0	+	1606
chr1	150875536	150876550	XLOC_004598	0	+	1607
chr1	150877578	150878583	XLOC_004600	0	+	1608
chr1	150879665	150881975	XLOC_004601	0	+	1609
chr1	150882297	150883337	XLOC_004602	0	+	1610
chr1	150888584	150890501	XLOC_004605	0	+	1611
chr1	150909230	150910520	XLOC_004610	0	+	1612
chr1	150925082	150926481	XLOC_004611	0	+	1613
chr1	153116317	153117518	XLOC_015154	0	-	1614
chr1	153120101	153121195	XLOC_015156	0	-	1615
chr1	153126354	153127629	XLOC_015158	0	-	1616
chr1	153143206	153144362	XLOC_015164	0	-	1617
chr1	153586337	153589102	XLOC_015169	0	-	1618
chr1	153846694	153848192	XLOC_015178	0	-	1619
chr1	153848240	153849609	XLOC_015179	0	-	1620
chr1	153859272	153860272	XLOC_015184	0	-	1621
chr1	153860563	153862176	XLOC_015185	0	-	1622
chr1	153860967	153862281	rlnc_inter_chr1_306	2	-	1622
chr1	153863499	153864648	XLOC_004637	0	+	1623
chr1	153871113	153872712	XLOC_004640	0	+	1624
chr1	153879318	153880373	XLOC_004644	0	+	1625
chr1	153885705	153886733	XLOC_004645	0	+	1626
chr1	153886896	153888203	XLOC_004646	0	+	1627
chr1	153889083	153890105	XLOC_004647	0	+	1628
chr1	153925899	153926923	XLOC_004655	0	+	1629
chr1	153960925	153962328	XLOC_004658	0	+	1630
chr1	153962395	153963538	XLOC_004659	0	+	1631
chr1	154166144	154169747	XLOC_015195	0	-	1632
chr1	154201159	154202192	XLOC_015204	0	-	1633
chr1	154371534	154377422	rlnc_inter_chr1_307	2	-	1634
chr1	156285221	156286809	XLOC_015211	0	-	1635
chr1	156426165	156427542	XLOC_015215	0	-	1636
chr1	156432046	156433329	XLOC_015217	0	-	1637
chr1	156435426	156436512	XLOC_015218	0	-	1638
chr1	157423866	157425292	XLOC_015219	0	-	1639
chr1	157447521	157448628	XLOC_015227	0	-	1640
chr1	157453301	157456448	XLOC_015228	0	-	1641
chr1	157458576	157459803	XLOC_015229	0	-	1642
chr1	157478201	157481100	XLOC_015234	0	-	1643
chr1	157490094	157492301	XLOC_015237	0	-	1644
chr1	157549292	157552174	rlnc_inter_chr1_308	1	*	1645
chr1	157554720	157555817	rlnc_inter_chr1_309	1	*	1646
chr1	157557425	157562979	XLOC_015242	0	-	1647
chr1	157558013	157559364	rlnc_inter_chr1_310	1	*	1647
chr1	157559464	157573150	rlnc_inter_chr1_311	6	-	1647
chr1	157565433	157566557	rlnc_inter_chr1_312	1	*	1647
chr1	157565601	157573119	XLOC_015243	0	-	1647
chr1	157574215	157575958	XLOC_004718	0	+	1648
chr1	157576192	157577219	XLOC_004719	0	+	1649
chr1	157577959	157580642	XLOC_004720	0	+	1650
chr1	157581541	157583861	XLOC_004721	0	+	1651
chr1	157583901	157585298	XLOC_004722	0	+	1652
chr1	157586981	157588043	XLOC_004724	0	+	1653
chr1	157588256	157589570	XLOC_004725	0	+	1654
chr1	157595042	157596126	XLOC_004730	0	+	1655
chr1	157597147	157598276	XLOC_004731	0	+	1656
chr1	157598564	157599668	XLOC_004732	0	+	1657
chr1	157608552	157610165	XLOC_004734	0	+	1658
chr1	157611652	157613085	XLOC_004736	0	+	1659
chr1	157616841	157618067	XLOC_004739	0	+	1660
chr1	157646855	157648546	XLOC_004750	0	+	1661
chr1	157650881	157653055	XLOC_004752	0	+	1662
chr1	157655351	157656465	XLOC_004755	0	+	1663
chr1	157657162	157658462	XLOC_004757	0	+	1664
chr1	157846512	157846871	rlnc_inter_chr1_313	1	*	1665
chr1	161884152	161884990	rlnc_inter_chr1_314	1	*	1666
chr1	161982030	161983439	XLOC_015249	0	-	1667
chr1	161998115	161999235	XLOC_004787	0	+	1668
chr1	162008057	162009253	XLOC_004790	0	+	1669
chr1	162010678	162013462	XLOC_004792	0	+	1670
chr1	162014410	162015515	XLOC_004793	0	+	1671
chr1	162031845	162033505	XLOC_004800	0	+	1672
chr1	162039087	162045529	rlnc_inter_chr1_315	1	*	1673
chr1	162040751	162043572	XLOC_004802	0	+	1673
chr1	162043704	162044970	XLOC_004803	0	+	1673
chr1	162054043	162057825	XLOC_004804	0	+	1674
chr1	162059141	162065238	XLOC_004805	0	+	1675
chr1	162083630	162085273	XLOC_004808	0	+	1676
chr1	162087031	162088794	XLOC_004810	0	+	1677
chr1	162089455	162090460	XLOC_004812	0	+	1678
chr1	162090512	162091952	XLOC_004813	0	+	1679
chr1	162092019	162100471	XLOC_004814	0	+	1680
chr1	162101990	162103159	XLOC_004816	0	+	1681
chr1	162103322	162106008	XLOC_004817	0	+	1682
chr1	162106178	162107520	XLOC_004818	0	+	1683
chr1	162119972	162121135	XLOC_004823	0	+	1684
chr1	162123419	162124485	XLOC_004825	0	+	1685
chr1	162124570	162125835	XLOC_004826	0	+	1686
chr1	162127087	162129020	XLOC_004827	0	+	1687
chr1	162129413	162133850	XLOC_004828	0	+	1688
chr1	162171633	162174474	XLOC_004830	0	+	1689
chr1	162176054	162177231	XLOC_004831	0	+	1690
chr1	162177540	162178746	XLOC_004832	0	+	1691
chr1	162178837	162180465	XLOC_004833	0	+	1692
chr1	162181028	162182504	XLOC_004834	0	+	1693
chr1	162183383	162185898	XLOC_004836	0	+	1694
chr1	162200649	162202156	XLOC_004846	0	+	1695
chr1	162205935	162206985	XLOC_004850	0	+	1696
chr1	162208747	162209798	XLOC_004851	0	+	1697
chr1	162248504	162249706	XLOC_004858	0	+	1698
chr1	162250880	162252430	XLOC_004859	0	+	1699
chr1	162254399	162255727	XLOC_004861	0	+	1700
chr1	162256314	162257919	XLOC_004862	0	+	1701
chr1	162507832	162517994	rlnc_inter_chr1_316	2	-	1702
chr1	162530152	162531791	XLOC_015271	0	-	1703
chr1	162558061	162559473	XLOC_004907	0	+	1704
chr1	162591240	162593333	XLOC_004920	0	+	1705
chr1	162594963	162597499	XLOC_004922	0	+	1706
chr1	162597553	162599004	XLOC_004923	0	+	1707
chr1	162600091	162601309	XLOC_004925	0	+	1708
chr1	162601448	162603930	XLOC_004926	0	+	1709
chr1	162604167	162605462	XLOC_004927	0	+	1710
chr1	162606049	162607146	XLOC_004928	0	+	1711
chr1	162617545	162620106	XLOC_004935	0	+	1712
chr1	162621210	162622622	XLOC_004937	0	+	1713
chr1	162624310	162625382	XLOC_004940	0	+	1714
chr1	162631074	162632083	XLOC_004946	0	+	1715
chr1	162632413	162633602	XLOC_004947	0	+	1716
chr1	162635134	162638901	XLOC_004948	0	+	1717
chr1	162982840	162999866	XLOC_004973	0	+	1718
chr1	162998734	162999747	rlnc_inter_chr1_317	1	*	1718
chr1	163154612	163156237	XLOC_015298	0	-	1719
chr1	163170507	163171566	XLOC_015304	0	-	1720
chr1	163190264	163191574	XLOC_015312	0	-	1721
chr1	163212272	163213394	XLOC_015315	0	-	1722
chr1	163235307	163236319	XLOC_015322	0	-	1723
chr1	163307788	163309456	rlnc_inter_chr1_318	1	*	1724
chr1	163311562	163312881	XLOC_015335	0	-	1725
chr1	163313861	163314946	XLOC_015336	0	-	1726
chr1	163319363	163328860	rlnc_inter_chr1_319	2	+	1727
chr1	163331580	163332813	XLOC_004976	0	+	1728
chr1	163334079	163360021	rlnc_inter_chr1_320	5	-	1729
chr1	163334249	163362134	XLOC_015342	0	-	1729
chr1	163364626	163365241	rlnc_inter_chr1_321	1	*	1730
chr1	163365320	163366451	rlnc_inter_chr1_322	1	*	1731
chr1	163446658	163447918	XLOC_004977	0	+	1732
chr1	163459882	163460896	rlnc_inter_chr1_323	1	*	1733
chr1	163534920	163536234	XLOC_015350	0	-	1734
chr1	163535189	163536230	rlnc_inter_chr1_324	1	*	1734
chr1	163536494	163537770	XLOC_015351	0	-	1735
chr1	163545709	163547654	XLOC_015355	0	-	1736
chr1	163613212	163618559	rlnc_inter_chr1_325	1	*	1737
chr1	163664034	163665083	XLOC_004985	0	+	1738
chr1	163846877	163847420	rlnc_inter_chr1_326	1	*	1739
chr1	163850893	163851998	XLOC_015388	0	-	1740
chr1	163855160	163856420	XLOC_015391	0	-	1741
chr1	163856668	163857782	XLOC_015392	0	-	1742
chr1	163864125	163865652	XLOC_015398	0	-	1743
chr1	163898835	163900149	XLOC_015409	0	-	1744
chr1	163919511	163920602	XLOC_015412	0	-	1745
chr1	163937546	163938928	XLOC_015420	0	-	1746
chr1	163957368	163959055	XLOC_015428	0	-	1747
chr1	163974481	163975489	XLOC_015434	0	-	1748
chr1	163984153	163985278	XLOC_015440	0	-	1749
chr1	163990080	163991495	XLOC_015445	0	-	1750
chr1	163993775	163994421	XLOC_015448	0	-	1751
chr1	163995945	163996944	XLOC_015450	0	-	1752
chr1	163999647	164003660	XLOC_015452	0	-	1753
chr1	164011909	164015654	XLOC_015459	0	-	1754
chr1	164015788	164017014	XLOC_015460	0	-	1755
chr1	164019441	164020638	XLOC_015463	0	-	1756
chr1	164022113	164023649	XLOC_015465	0	-	1757
chr1	164062935	164063956	XLOC_015483	0	-	1758
chr1	164064897	164067115	XLOC_015484	0	-	1759
chr1	164068932	164070317	XLOC_015486	0	-	1760
chr1	164077600	164078646	XLOC_015492	0	-	1761
chr1	164079356	164080399	XLOC_015493	0	-	1762
chr1	164086036	164088684	XLOC_015498	0	-	1763
chr1	164093225	164094622	XLOC_015502	0	-	1764
chr1	164094736	164096142	XLOC_015503	0	-	1765
chr1	164098061	164099248	XLOC_015506	0	-	1766
chr1	164099356	164100653	XLOC_015507	0	-	1767
chr1	164196267	164199780	rlnc_inter_chr1_327	2	+	1768
chr1	164242342	164243628	XLOC_004993	0	+	1769
chr1	164389233	164390417	XLOC_005001	0	+	1770
chr1	164430279	164431655	XLOC_015521	0	-	1771
chr1	164537503	164538516	XLOC_005026	0	+	1772
chr1	164547220	164548239	XLOC_005028	0	+	1773
chr1	164575177	164581912	XLOC_005033	0	+	1774
chr1	164580662	164584295	rlnc_inter_chr1_328	1	*	1774
chr1	164582103	164583283	XLOC_005034	0	+	1774
chr1	164592052	164592882	rlnc_inter_chr1_329	1	*	1775
chr1	164630266	164631618	XLOC_015531	0	-	1776
chr1	164663247	164664262	XLOC_005037	0	+	1777
chr1	164664996	164668258	XLOC_005038	0	+	1778
chr1	164665004	164668156	rlnc_inter_chr1_330	1	*	1778
chr1	164668327	164670680	XLOC_005039	0	+	1779
chr1	164668926	164669783	rlnc_inter_chr1_331	1	*	1779
chr1	164688366	164689863	XLOC_005050	0	+	1780
chr1	164689939	164691114	XLOC_005051	0	+	1781
chr1	164698175	164701537	XLOC_005052	0	+	1782
chr1	164916590	164977603	rlnc_inter_chr1_332	6	-	1783
chr1	164936565	164958833	XLOC_015556	0	-	1783
chr1	164958914	164961589	XLOC_015568	0	-	1783
chr1	164962939	164971268	XLOC_015570	0	-	1783
chr1	164972206	164975489	XLOC_015571	0	-	1783
chr1	164975688	164977159	XLOC_015572	0	-	1783
chr1	165181333	165237459	rlnc_inter_chr1_333	4	-	1784
chr1	165181406	165183201	XLOC_015584	0	-	1784
chr1	165190470	165192543	XLOC_015587	0	-	1784
chr1	165203106	165205049	XLOC_015591	0	-	1784
chr1	165207888	165210832	XLOC_015593	0	-	1784
chr1	165216988	165219056	XLOC_015597	0	-	1784
chr1	165281481	165282673	XLOC_005059	0	+	1785
chr1	165378692	165380095	XLOC_015623	0	-	1786
chr1	165380498	165381909	XLOC_015624	0	-	1787
chr1	165401630	165403086	XLOC_005071	0	+	1788
chr1	165411360	165412652	XLOC_005074	0	+	1789
chr1	165689578	165690341	rlnc_inter_chr1_334	1	*	1790
chr1	165693773	165696604	XLOC_015637	0	-	1791
chr1	165725968	165727462	XLOC_005111	0	+	1792
chr1	165926586	165928281	XLOC_015646	0	-	1793
chr1	165956509	165958100	XLOC_015650	0	-	1794
chr1	165980427	165984615	XLOC_005153	0	+	1795
chr1	165986404	165987610	XLOC_015656	0	-	1796
chr1	166025104	166027723	rlnc_inter_chr1_335	1	*	1797
chr1	166035397	166036941	XLOC_015666	0	-	1798
chr1	166049326	166050839	rlnc_inter_chr1_336	1	*	1799
chr1	166055358	166056672	XLOC_005160	0	+	1800
chr1	166062292	166063684	rlnc_inter_chr1_337	1	*	1801
chr1	166064296	166067308	rlnc_inter_chr1_338	2	-	1802
chr1	166064846	166067316	XLOC_015670	0	-	1802
chr1	166120691	166139277	rlnc_inter_chr1_339	4	-	1803
chr1	166131847	166133988	rlnc_inter_chr1_340	1	*	1803
chr1	166133074	166134156	XLOC_015672	0	-	1803
chr1	166137934	166139322	XLOC_015673	0	-	1803
chr1	166417318	166425140	rlnc_inter_chr1_341	4	-	1804
chr1	166423495	166424587	rlnc_inter_chr1_342	1	*	1804
[truncated: 31,931 more rows]
